# Supplementary material for: Deletion of Xist repeat B disrupts cell cycle and asymmetric cell division through Usp9x hyperactivation in mice
Source: Nucleic Acids Res. 2025 Mar 5;53(5):gkaf142. doi: 10.1093/nar/gkaf142 (PMC11880805; doi:10.1093/nar/gkaf142)
Supplement: gkaf142_Supplemental_Files [file gkaf142_supplemental_files.zip]

Archive with 7 entries (7 files):
- Supplementary material.pdf
- Table S1_primer and sgRNA sequences.xlsx
- Table S2_repeat B_KO sequence.xlsx
- Table S3_body weight and placenta weight.xlsx
- Table S4_All_CHIP_count.xlsx
- Table S5_C1 to C5 clusters.xlsx
- Table S6_All_DESeq2.RepBKO_vs_WT.results.xlsx
