# Supplementary material for: Deletion of Xist repeat B disrupts cell cycle and asymmetric cell division through Usp9x hyperactivation in mice
Source: Nucleic Acids Res. 2025 Mar 5;53(5):gkaf142. doi: 10.1093/nar/gkaf142 (PMC11880805; doi:10.1093/nar/gkaf142)
Supplement: gkaf142_Supplemental_Files [file gkaf142_supplemental_files.zip › Table S1_primer and sgRNA sequences.xlsx]

## Sheet: Sheet1
	Forward	Reverse
Xist-RepB-F1/R1	CCGAAGTGATTGTTTTCAAAATGT	CATTTTAGCACTGAATCAATGAAGATTC
Xist-RepB-F2/R2	TGACTGGATGTCAGGAGTATTTG	TTGCTGAGTCTTGAGGAGAATC
Xist-RepB-sgRNA1-off-target-F1/R1	TGAGGGGACAGAATCTTGGT	CAGTGTGCTTTTGCCAACTGT
Xist-RepB-sgRNA1-off-target-F2/R2	GAGTCCCTGGAATTGGAGTTAG	CACATCCAGCCAGTGTTAGT
Xist-RepB-sgRNA1-off-target-F3/R3	AGGTCAGGGTAGGTCTGATT	GCAGGACTCTTTGAGAAGATGTA
Xist-RepB-sgRNA1-off-target-F4/R4	GCAGGGCATCAGAACATAGA	TGAGGGCAGCATGCATATTA
Xist-RepB-sgRNA1-off-target-F5/R5	CTTCCTTGGCTTTCCCAGTTA	GCACATAAGTCTGGAGCTGAA
Xist-RepB-sgRNA1-off-target-F6/R6	GGAGTTCCAGGTGGTTGTAAG	CAGGATGGAAGCAGAGCATAG
Xist-RepB-sgRNA2-off-target-F1/R1	GTCAGGGAGTGGAGATTGTATATG	TTGATGTTGGAGACTGTGATAGG
Xist-RepB-sgRNA2-off-target-F2/R2	TGATTTCCAGAGTGGCTGTATC	CCTGAGCAGATCAATGGAGTATTA
Xist-RepB-sgRNA2-off-target-F3/R3	CCAGACCTTGTTCTTCTCTTCC	GCCTAGACACTAGACCTACTAGAC
Xist-RepB-sgRNA2-off-target-F4/R4	GCCACCTAACCAGCCAATAA	GAACCAGCAACCAAAGAACATAC
Xist-RepB-sgRNA2-off-target-F5/R5	CAGGGAAGGAGGCAACATTTA	AAGAGGAAAGTGGACGAATCTC
Xist-RepB-sgRNA2-off-target-F6/R6	GGTAGCAGGTAACAGTGCTTAT	GGTCCCTTTCGAGTCAAGTATG
Allele-specific qPCR
GAPDH	GGTGAAGGTCGGTGTGAACG	CTCGCTCCTGGAAGATGGTG
Ube1x	GAGCAAGGGAGTCAGCATTTA	AGAAGGCCCTGTGAAACATATC
Mecp2	GGTTGTCTCCACTGCTACTTAC	GCTAACTTGGGTGCTGATCT
G6pdx	CACTGCCACCACCAGTAAA	GAAAGATGGGTGGCTCAGATAG
Chic1	ACCTTGAGCTAGACAGGAAATG	CCAAGTGCAGATCCGAGAATAA
Xist	CAGGTAACCAGGAAACGTATGA	CACACAGAGGCGTAGACTTTAG
Rnf12	GTCTCGGATTTGCTTGTTTGAG	AGGTCTTTGTGGCCCATTAG
Abcb7	AGAGCACCCAACTGTTCTTC	CCAGAAGAGGGCATCAGATTT
Atrx	GGAACATAAGGGTTCAGGTAGG	CGAGGAAGGAACAGACACAATA
Atp7a	CCTGCCTCCACATCAAGTTATAG	GACCCTCCTCTCTAAGGAATACA
Pgk1	CACAGAAGGCTGGTGGATTT	CTTTAGCGCCTCCCAAGATAG
Smcx	GTCAGGCCATGCTACACTAA	GAAGGGAAAGATGAAGGGAGAG
Mouse-Xist-RepB-sgRNA 1	GTTGATGCTATATTGACTAA
Mouse-Xist-RepB-sgRNA 2	GGGATAGGTCTGAAAGTATC
T7-Fwd	GAAATTAATACGACTCACTATA
T7-Rev	AAAAAAAGCACCGACTCGGTGCCAC
