# Supplementary material for: Deletion of Xist repeat B disrupts cell cycle and asymmetric cell division through Usp9x hyperactivation in mice
Source: Nucleic Acids Res. 2025 Mar 5;53(5):gkaf142. doi: 10.1093/nar/gkaf142 (PMC11880805; doi:10.1093/nar/gkaf142)
Supplement: gkaf142_Supplemental_Files [file gkaf142_supplemental_files.zip › Table S2_repeat B_KO sequence.xlsx]

## Sheet: Sheet1
Mouse Xist ∆RepB
ChrX 102523652-102524283; 406 bp deletion
CACAGATACTGTTAATGTAAAGTGAACATTATGACTGGATGTCAGGAGTATTTGAGGTTCTATACCAGTTCAGGCTTTGCTTTTGTTGCTATTGTTGATGCTATATTGACTAATGGTTTTACTTGTCAGCAAGAGCCTTGAATTGTAATGCTCTGTGTCCTCTATCAGACTTACTGTTATAATAGTAATATTAAGGCCTACATTTCAACTTTCTGTGTGTTCTTGCCTTTATGGCATCTAGATTCTCCTCAAGACTCAGCAAATAGTGCTGCTGCTATTGCTGCCCCAGCCCCAGGCCCAGCCCCAGCCCCTGCCCCAGCCCCAGCCCCAGCCCCTGCCCCAGCCCCAGCCCCTGCCCCTGCCCCAGCCCCTGCCCCAGCCCCAGCCCCAGCCCCTACC…
shRNA：CCTCAACAAGTTTGGCACTTT
