# Supplementary material for: Deletion of Xist repeat B disrupts cell cycle and asymmetric cell division through Usp9x hyperactivation in mice
Source: Nucleic Acids Res. 2025 Mar 5;53(5):gkaf142. doi: 10.1093/nar/gkaf142 (PMC11880805; doi:10.1093/nar/gkaf142)
Supplement: gkaf142_Supplemental_Files [file gkaf142_supplemental_files.zip › Table S3_body weight and placenta weight.xlsx]

## Sheet: placenta weight
Weight of placenta（g）
E12.5				E14.5				E17.5
WT		RepBKO		WT		RepBKO		WT		RepBKO
♂	♀	♂	♀	♂	♀	♂	♀	♂	♀	♂	♀
0.0842	0.1045	0.0793	0.0481	0.1485	0.1583	0.1291	0.0558	0.1669	0.148	0.1317	0.0782
0.0746	0.0645	0.0646	0.0427	0.151	0.1442	0.1586	0.0739	0.1272	0.1205	0.1675	0.0765
0.0758	0.0365	0.059	0.0423	0.1603	0.1432	0.1147	0.0669	0.1798	0.1387	0.1626	0.0657
0.0665	0.0784	0.0473	0.0517	0.1281	0.1095	0.1182	0.0705	0.153	0.1407	0.157	0.0542
0.0839	0.0797	0.0429	0.0593	0.1586	0.0954	0.1489	0.074	0.1517	0.1492	0.1394	0.0807
0.0664	0.0839	0.1295	0.0573	0.1322	0.0913	0.1386	0.0587	0.1191	0.1391		0.0832			Placenta growth rate (weight change/time)
0.054	0.0625	0.0604	0.0428	0.0993		0.0634	0.0657	0.157	0.1321		0.0889				WT		RepBKO
0.079	0.0953	0.0797	0.0242	0.1087		0.1158	0.0631	0.1345	0.1666		0.0875				♂	♀	♂	♀
0.0954	0.0595		0.0547	0.1376			0.0658	0.1588	0.1228		0.0796			E12.5-E14.5	0.02691	0.0262429	0.0265375	0.01018
0.0896	0.0615		0.0365	0.1239			0.0688	0.158	0.1417		0.0768			E14.5-E17.5	0.00560222	0.0052	0.00940917	0.00360333
	0.0567			0.1203				0.1398	0.1272
	0.0653			0.1425				0.125	0.1444
	0.0778			0.1139
	0.0702			0.1321
				0.1044
0.07694	0.0711643	0.0703375	0.04596	0.13076	0.12365	0.123413	0.06632	0.147567	0.13925	0.15164	0.07713	average
				0.05382	0.0524857	0.053075	0.02036	0.0168067	0.0156	0.0282275	0.01081	weight change

## Sheet: body weight
	RepBKO ♂
weeks
1	4.63	6.46	6.29	6.53	7.9	8.27	6.72	6.58	7.14	7.52	6.82	7.1	7.15	7.59	6.01	6.14	6.23	6.06	5.51	4.31	7.99	8.29	7.98	8.6
2	9.14	10.24	10.4	10.37	12.33	12.47	9.93	9.86	9.89	10.64	10.16	10.03	10.35	10.73	10.55	9.32	10.33	9.36	9.28	6.99	12.08	13.11	12.2	13.56
3	11.82	14.41	15.93	14.96	18.4	20.45	15.54	15.2	16.02	18.67	17.17	17.7	17.51	17.61	15.59	14.35	15.15	15.02	14.62	11.58	24.88	28.7	24.82	26.96
4	22.75	24.7	25.99	26.38	31.36	33.52	27.49	27.52	27.38	31.54	29.57	30.7	29.36	30.25	27.44	24.67	25.49	26.45	25.11	20.79	32.79	36.85	32.07	36.64
5	27.88	30.45	31.24	31.99	39.78	41.17	33.97	34.3	34.51	37.45	35.19	35.86	32.96	35.74	34.38	31.08	32.54	33.87	35.4	29.8	36.44	41.03	38.83	42.67
6	36.06	36.75	37.97	40.29	41.56	42.45	39.56	37.92	38.52	39.03	37.46	36.54	37.35	38.4	36.44	33.62	34.97	37.05	38.75	35.59	37.05	42.22	40.16	46.2
7	39.92	39.36	38.16	43.46	43.19	43.62	37.74	37.56	38.48	40.3	39.69	38.25	38.65	39.62	38.94	36.6	37.14	40.38	40.23	36.7	37.81	45.63	42.36	47.3
8	41.2	40.86	40.8	44.61	43.29	45.53	38.5	38.69	39.34	45.03	39.13	38.79	42.71	42.41	37.78	37.36	36.4	39.61	41.4	37.44	41.42	46.56	43.94	45.79
9	43.19	41.8	42.71	47.85	45.13	46.3	40.48	39.57	40.66		41.21	38.26	42.03	42.53
10	42.56	38.85	42.32	47.63	45.98	47.84	41.83	42.79	42.28		42.86	41.61	43.89
	RepBKO ♀
weeks
1	5	5.71	3.91	3.35	6.84	5.83	4.66	6.01	5.5	5.65	5.82	5.4	4.7	5.76	6.25	3.43	3.94	4.56	5.6	3.49	2.91	3.25	2.68
2	8.32	8.68	7.06	6.47	11.34	10.18	7.62	7.53	8.18	7.78	7.9	8.37	7.18	8.49	8.66	6.11	6.58	7.44	7.62	5.47	5.48	5.71	4.98
3	12.88	12.16	11.56	9.93	16.17	16.08	10.54	12.15	12.07	11.82	12.17	12.21	9.89	13.38	14.58	9.23	10.33	11.5	11.62	8.99	8.21	9.05	8.59
4	20.59	19.82	19.83	17.91	23.56	23.32	17.85	21.43	19.64	19.96	20.69	19.15	16.25	20.35	20.46	15.78	18.36	17.52	19.22	16.68	15.2	17.6	15.38
5	22.63	21.95	21.68	22.25	28.27	27.78	22.83	24.9	24.06	22.82	23.07	23.1	18.9	25.32	25.12	20.9	22.47	23.74	23.79	21.76	21.06	23.42	20.77
6	21.11	22.08	21.92	21.91	29.5	29.25	24.22	27.27	23.83	23.14	22.47	24.48	22.44	26.46	25.7	22.7	23.45	25.93	25.78	24.51	25.05	26.82	23.34
7	22.57	23.98	23.79	23.35	31.71	30.8	24.37	27.54	25.55	24.54	23.17	25.04	24.37	27.91	25.75	25.79	23.19	26.41	27.54	23.38	24.83	27.11	24.46
8	22.75	24.27	24.23	24	32.05	31.54	24.79	29.71	28.73	25.39	25.4	27.49	24.42	27.74	27.3	26.53	23.19	27.11	27.94	26.76	27.68	29.25	27.62
9	22.9	24.91	25.05	24.12	34.29	33.73	26.5	33.15	28.53	26.32	27.35	28.99	24.15	28.12	27.53
10	24.73	26.78	25.94	25.48	32.84	34.54	27.06	32.04	30.79	29.4	27.28	32.21	27.85	30.59	29.81
	WT ♀
weeks
1	4.51	4.22	3.61	5.06	6.34	7.7	7.34	7.9	6.53	6.32	6.13	5.65	6.12	5.68
2	5.59	5.66	5.52	6.29	10.95	13.02	12.07	12.98	11.49	11.05	10.42	10.06	9.54	10.84
3	11.21	10.62	9.67	10.44	19.32	21.27	19.19	22.4	19.64	17.57	14.62	15.71	16.29	17.26
4	22.77	19.35	18.67	20.51	28.87	29.55	27.91	31.76	30.44	26.11	24.8	25.83	25.26	25.77
5	28.1	26.51	27.36	28.98	36.06	36.99	35.58	38.67	37.05	30.46	29.59	31.42	34.12	31.16
6	32.07	31.35	29.7	31.69	35.88	38.18	37.6	39.3	38.88	33.79	33.65	34.34	32.85	35.56
7	33.23	33.72	32.17	31.94	38.43	40.34	39.73	43.76	42.48	36.21	37.1	37.01	35.29	39.01
8	33	34.5	32.15	31.19	40.13	42.16	41.63	45.32	44.26	39.54	40.23	40.32	38.78	42.36
	WT ♂
weeks
1	4.63	4.68	4.39	5.54	4.5	7.73	6.54	7.34	6.79	5.91	6.51	5.2	6.93	6.2	7.01
2	7.98	7.79	6.91	8.53	7.56	12.15	10.92	11.39	11.26	9.76	10.98	9.98	11.77	9.11	11.42
3	12.94	13.56	11.38	15.39	13.37	25.93	17.88	18.58	17.5	16.01	17.46	15.75	18.87	15.75	18.17
4	22.17	25.45	20.92	28.57	22.72	34.49	27.53	28.92	25.86	24.2	27	25.07	27.24	25.4	26.99
5	30.14	35.53	30.68	36.19	31.42	40.95	37.94	38.26	36.02	32.85	36.91	34.22	37.2	35	36.83
6	34.72	40.23	34.64	41.96	37.68	43.24	35.7	37.26	33.97	30.29	34.86	33.01	34.86	34.22	35.37
7	36.19	39.97	36.37	38.86	38.13	44.81	38.17	40.02	36.82	35.2	36.97	36.82	37.49	38.11	38.26
8	37.5	41.68	37.26	40.49	39.62	45.76	40.23	42.36	39.1	38.96	39.12	39.02	40.56	40.86	40.63

## Sheet: P0 body weight
Pup weight on the day of birth (P0)（g）
WT		RepBKO
♂	♀	♂	♀
1.98	2.01	1.84	1.56
2.09	2.05	2.1	1.5
2.02	2.01	2.1	1.56
1.93	1.91	1.84	1.44
2.07	1.98	1.96	1.95
1.75	2.25	1.89	1.36
2.02	1.94	1.97	1.47
1.77	1.74	2.53	1.24
2.01	2.01	2.45	1.33
2.24	1.61	2.09	1.25
2.21	2.35	2.33	1.17
2.07	2.13	2.08	1.27
2.29	1.98	1.93	1.25
2.31	1.95	2.03	2.03
2.15	2.15	2.11	1.35
2.18	1.35	1.97	1.67
1.61	2.07	1.9	1.3
1.76	2.17	1.99	1.56
1.69	2.31	2	1.38
1.6	2.4	2.17	1.54
1.73	2.33	1.98	1.3
1.74	1.6	1.98	1.86
1.84	1.73	2.02	1.58
1.77	1.75	2.09	1.74
1.4	1.56	2.55	1.68
1.69	1.83	2.27	1.24
1.64	1.81	1.89	1.43
1.85	1.79	2.02	1.62
1.84	1.93	2.12	1.43
1.67	1.87	2.08	1.51
1.72	1.57	2.13	1.4
1.71	1.67	2.11	1.53
1.76	1.81	1.97	1.37
1.61	1.8	2.67	1.36
1.74	1.78	2.57	1.4
1.65	1.49	2.08	1.53
1.78	1.55	1.98	1.37
1.78	1.65	2.21	1.36
1.6	1.69	2.11	1.78
1.78	1.88	2.09	1.28
1.86	1.8	1.97	1.56
2.09	1.76	2.04	1.28
1.99	1.76	2.09	1.43
2.01	1.55	2.09
1.64	1.4	2.05
1.58	2.04	2
1.54	1.94	2.07
1.34	1.99	1.93
1.59	2.09	1.71
1.48	2.05	2.02
1.66	1.9	1.91
1.54	2.09	2.39
1.65	2.18	2.3
1.59	2.11	2.1
1.69	2.05	1.96
1.81	1.54
1.68	1.43
1.66	1.52
1.53	1.63
1.76	1.67
1.6	1.66
	1.59
	1.74
	1.72
	1.94
	1.76
	1.66
	1.6
