# Supplementary material for: Deletion of Xist repeat B disrupts cell cycle and asymmetric cell division through Usp9x hyperactivation in mice
Source: Nucleic Acids Res. 2025 Mar 5;53(5):gkaf142. doi: 10.1093/nar/gkaf142 (PMC11880805; doi:10.1093/nar/gkaf142)
Supplement: gkaf142_Supplemental_Files [file gkaf142_supplemental_files.zip › Table S4_All_CHIP_count.xlsx]

## Sheet: H3K27me3CHIP_count
	Chr	Start	End	WT1_Reads	WT1_RPKM	WT2_Reads	WT2_RPKM	KO1_Reads	KO1_RPKM	KO2_Reads	KO2_RPKM	KO3_Reads	KO3_RPKM
1	1	3741525	3741925	119	16.8491	83	18.8534	69	5.87779	46	21.7497	108	16.0299
2	1	4552454	4552854	19	2.69019	9	2.04434	16	1.36297	0	0	11	1.63267
3	1	4562459	4562859	345	48.8481	317	72.0064	234	19.9334	140	66.1947	384	56.9952
4	1	4566977	4567377	173	24.4948	41	9.31313	109	9.2852	47	22.2225	159	23.5996
5	1	4576999	4577399	25	3.53972	14	3.18009	19	1.61852	4	1.89128	17	2.52322
6	1	4577554	4577954	26	3.68131	12	2.72579	12	1.02222	9	4.25537	16	2.3748
7	1	4584185	4584585	25	3.53972	5	1.13575	13	1.10741	0	0	4	0.5937
8	1	4585037	4585437	22	3.11495	8	1.8172	4	0.340741	1	0.472819	4	0.5937
9	1	4641851	4642251	27	3.82289	18	4.08869	23	1.95926	6	2.83692	23	3.41377
10	1	4699076	4699476	8	1.13271	8	1.8172	4	0.340741	0	0	2	0.29685
11	1	4715827	4716227	7	0.991121	8	1.8172	15	1.27778	7	3.30974	4	0.5937
12	1	4758177	4758577	21	2.97336	3	0.681448	16	1.36297	7	3.30974	4	0.5937
13	1	4759296	4759696	15	2.12383	18	4.08869	22	1.87408	0	0	19	2.82007
14	1	4860837	4861237	12	1.69906	17	3.86154	17	1.44815	0	0	12	1.7811
15	1	4871708	4872108	23	3.25654	16	3.63439	36	3.06667	0	0	6	0.89055
16	1	4872448	4872848	15	2.12383	3	0.681448	27	2.3	2	0.945639	18	2.67165
17	1	5088331	5088731	117	16.5659	37	8.40453	107	9.11483	20	9.45639	61	9.05392
18	1	5090795	5091195	208	29.4504	80	18.172	161	13.7148	77	36.4071	212	31.4661
19	1	5092123	5092523	167	23.6453	46	10.4489	80	6.81483	32	15.1302	139	20.6311
20	1	5123940	5124340	16	2.26542	8	1.8172	8	0.681483	0	0	7	1.03897
21	1	5127429	5127829	15	2.12383	1	0.227149	16	1.36297	0	0	9	1.33582
22	1	5132226	5132626	18	2.5486	11	2.49864	15	1.27778	0	0	8	1.1874
23	1	5145754	5146154	16	2.26542	6	1.3629	15	1.27778	0	0	8	1.1874
24	1	5253479	5253879	21	2.97336	9	2.04434	6	0.511112	0	0	2	0.29685
25	1	5365603	5366003	11	1.55748	10	2.27149	4	0.340741	0	0	12	1.7811
26	1	5658728	5659128	12	1.69906	11	2.49864	30	2.55556	6	2.83692	11	1.63267
27	1	5986892	5987292	159	22.5126	123	27.9394	121	10.3074	26	12.2933	107	15.8815
28	1	6409646	6410046	22	3.11495	10	2.27149	10	0.851853	7	3.30974	6	0.89055
29	1	6410533	6410933	14	1.98224	7	1.59005	12	1.02222	3	1.41846	14	2.07795
30	1	6428193	6428593	31	4.38925	12	2.72579	42	3.57778	1	0.472819	10	1.48425
31	1	6429403	6429803	94	13.3093	15	3.40724	99	8.43335	20	9.45639	53	7.86652
32	1	6430248	6430648	48	6.79626	38	8.63168	42	3.57778	5	2.3641	14	2.07795
33	1	6438876	6439276	12	1.69906	9	2.04434	5	0.425927	6	2.83692	1	0.148425
34	1	6450664	6451064	46	6.51308	18	4.08869	53	4.51482	2	0.945639	29	4.30432
35	1	6453010	6453410	19	2.69019	13	2.95294	34	2.8963	5	2.3641	3	0.445275
36	1	6473131	6473531	13	1.84065	1	0.227149	20	1.70371	0	0	5	0.742125
37	1	6474063	6474463	18	2.5486	9	2.04434	12	1.02222	0	0	16	2.3748
38	1	6474946	6475346	15	2.12383	10	2.27149	6	0.511112	10	4.72819	4	0.5937
39	1	6489912	6490312	7	0.991121	14	3.18009	3	0.255556	0	0	13	1.92952
40	1	6490462	6490862	9	1.2743	20	4.54299	3	0.255556	0	0	3	0.445275
41	1	6511313	6511713	98	13.8757	52	11.8118	75	6.3889	18	8.51075	80	11.874
42	1	6961256	6961656	10	1.41589	29	6.58733	10	0.851853	0	0	5	0.742125
43	1	7278541	7278941	12	1.69906	13	2.95294	10	0.851853	11	5.20101	8	1.1874
44	1	9369290	9369690	103	14.5836	94	21.352	67	5.70742	15	7.09229	55	8.16337
45	1	9597765	9598165	9	1.2743	5	1.13575	5	0.425927	0	0	0	0
46	1	9672280	9672680	15	2.12383	7	1.59005	31	2.64074	0	0	23	3.41377
47	1	9719336	9719736	23	3.25654	4	0.908598	10	0.851853	0	0	6	0.89055
48	1	9777044	9777794	25	1.89005	11	1.33416	38	1.72843	16	4.03943	4	0.317009
49	1	9841436	9841836	12	1.69906	5	1.13575	9	0.766668	0	0	5	0.742125
50	1	9846848	9847248	11	1.55748	13	2.95294	9	0.766668	0	0	4	0.5937
51	1	9854160	9854560	23	3.25654	18	4.08869	30	2.55556	5	2.3641	18	2.67165
52	1	9855335	9855735	33	4.67243	9	2.04434	33	2.81112	1	0.472819	37	5.49172
53	1	9917135	9917535	11	1.55748	22	4.99729	7	0.596297	0	0	5	0.742125
54	1	9918099	9918499	28	3.96448	29	6.58733	17	1.44815	0	0	20	2.9685
55	1	9918712	9919112	21	2.97336	26	5.90588	36	3.06667	4	1.89128	26	3.85905
56	1	9931896	9932296	4	0.566355	12	2.72579	4	0.340741	1	0.472819	1	0.148425
57	1	9977286	9977686	13	1.84065	4	0.908598	21	1.78889	0	0	6	0.89055
58	1	9978731	9979131	28	3.96448	8	1.8172	30	2.55556	21	9.92921	17	2.52322
59	1	10020714	10021114	18	2.5486	4	0.908598	18	1.53334	8	3.78255	8	1.1874
60	1	10023806	10024206	27	3.82289	9	2.04434	25	2.12963	3	1.41846	26	3.85905
61	1	10037272	10037672	188	26.6187	168	38.1611	189	16.1	47	22.2225	230	34.1377
62	1	10058842	10059242	14	1.98224	10	2.27149	19	1.61852	4	1.89128	3	0.445275
63	1	10063531	10063931	19	2.69019	10	2.27149	12	1.02222	5	2.3641	5	0.742125
64	1	10068402	10068802	16	2.26542	4	0.908598	4	0.340741	0	0	15	2.22637
65	1	10309526	10309926	16	2.26542	8	1.8172	20	1.70371	0	0	3	0.445275
66	1	11065054	11065454	18	2.5486	11	2.49864	20	1.70371	6	2.83692	11	1.63267
67	1	11414890	11415290	16	2.26542	0	0	3	0.255556	0	0	4	0.5937
68	1	11484759	11485159	57	8.07056	29	6.58733	57	4.85556	14	6.61947	109	16.1783
69	1	12763472	12763872	14	1.98224	22	4.99729	14	1.19259	0	0	9	1.33582
70	1	13054892	13055292	11	1.55748	5	1.13575	24	2.04445	10	4.72819	14	2.07795
71	1	13060671	13061071	49	6.93785	25	5.67873	49	4.17408	12	5.67383	54	8.01495
72	1	13065110	13065510	24	3.39813	21	4.77014	47	4.00371	7	3.30974	28	4.1559
73	1	13073467	13073867	19	2.69019	2	0.454299	4	0.340741	0	0	8	1.1874
74	1	13078982	13079382	17	2.40701	1	0.227149	17	1.44815	3	1.41846	13	1.92952
75	1	13081355	13081755	20	2.83177	8	1.8172	9	0.766668	0	0	12	1.7811
76	1	13088823	13089223	12	1.69906	1	0.227149	9	0.766668	2	0.945639	8	1.1874
77	1	13092753	13093153	7	0.991121	18	4.08869	13	1.10741	0	0	7	1.03897
78	1	13099246	13099646	10	1.41589	16	3.63439	3	0.255556	0	0	5	0.742125
79	1	13102161	13102561	9	1.2743	19	4.31584	12	1.02222	0	0	4	0.5937
80	1	13121240	13121640	20	2.83177	7	1.59005	21	1.78889	0	0	17	2.52322
81	1	13123475	13123875	16	2.26542	2	0.454299	29	2.47037	19	8.98357	11	1.63267
82	1	13134871	13135271	17	2.40701	2	0.454299	18	1.53334	7	3.30974	9	1.33582
83	1	13135770	13136170	18	2.5486	1	0.227149	2	0.170371	0	0	2	0.29685
84	1	13142877	13143277	11	1.55748	13	2.95294	11	0.937038	7	3.30974	10	1.48425
85	1	13146134	13146534	20	2.83177	22	4.99729	16	1.36297	4	1.89128	13	1.92952
86	1	13156378	13156778	21	2.97336	7	1.59005	7	0.596297	0	0	13	1.92952
87	1	13165485	13165885	12	1.69906	9	2.04434	18	1.53334	4	1.89128	5	0.742125
88	1	13166220	13166620	17	2.40701	27	6.13303	16	1.36297	6	2.83692	13	1.92952
89	1	13167810	13168210	8	1.13271	4	0.908598	10	0.851853	0	0	10	1.48425
90	1	13173722	13174122	31	4.38925	21	4.77014	35	2.98149	7	3.30974	20	2.9685
91	1	13174468	13174868	26	3.68131	18	4.08869	39	3.32223	12	5.67383	24	3.5622
92	1	13195517	13195917	186	26.3355	56	12.7204	140	11.9259	38	17.9671	204	30.2787
93	1	13197686	13198086	155	21.9462	28	6.36018	136	11.5852	1	0.472819	168	24.9354
94	1	13661724	13662124	19	2.69019	3	0.681448	14	1.19259	0	0	15	2.22637
95	1	13662793	13663193	20	2.83177	0	0	27	2.3	3	1.41846	8	1.1874
96	1	13670223	13670623	13	1.84065	2	0.454299	27	2.3	12	5.67383	17	2.52322
97	1	13670863	13671263	19	2.69019	0	0	20	1.70371	14	6.61947	6	0.89055
98	1	13678680	13679080	19	2.69019	3	0.681448	19	1.61852	5	2.3641	4	0.5937
99	1	13748044	13748444	9	1.2743	7	1.59005	11	0.937038	7	3.30974	2	0.29685
100	1	13851670	13852070	7	0.991121	8	1.8172	21	1.78889	5	2.3641	3	0.445275
101	1	13853068	13853468	32	4.53084	17	3.86154	33	2.81112	8	3.78255	20	2.9685
102	1	13904873	13905273	19	2.69019	6	1.3629	20	1.70371	11	5.20101	13	1.92952
103	1	13906191	13906591	11	1.55748	2	0.454299	7	0.596297	3	1.41846	17	2.52322
104	1	13915444	13915844	13	1.84065	19	4.31584	22	1.87408	6	2.83692	32	4.7496
105	1	13919110	13919510	12	1.69906	11	2.49864	16	1.36297	5	2.3641	15	2.22637
106	1	13924798	13925198	15	2.12383	3	0.681448	30	2.55556	0	0	23	3.41377
107	1	13925628	13926028	13	1.84065	8	1.8172	11	0.937038	1	0.472819	17	2.52322
108	1	14235857	14236257	20	2.83177	3	0.681448	15	1.27778	0	0	1	0.148425
109	1	14362523	14362923	12	1.69906	17	3.86154	21	1.78889	0	0	5	0.742125
110	1	14364409	14364809	17	2.40701	0	0	26	2.21482	0	0	4	0.5937
111	1	14375210	14375610	37	5.23878	19	4.31584	42	3.57778	11	5.20101	27	4.00747
112	1	14527062	14527462	8	1.13271	3	0.681448	11	0.937038	5	2.3641	7	1.03897
113	1	14573278	14573678	61	8.63691	20	4.54299	61	5.1963	5	2.3641	92	13.6551
114	1	14576835	14577235	157	22.2294	40	9.08598	149	12.6926	36	17.0215	186	27.607
115	1	14611507	14611907	9	1.2743	8	1.8172	13	1.10741	0	0	7	1.03897
116	1	14701899	14702299	16	2.26542	5	1.13575	23	1.95926	19	8.98357	6	0.89055
117	1	14781212	14781612	21	2.97336	7	1.59005	8	0.681483	0	0	9	1.33582
118	1	14812762	14813162	18	2.5486	5	1.13575	12	1.02222	0	0	8	1.1874
119	1	14818072	14818472	27	3.82289	5	1.13575	21	1.78889	0	0	12	1.7811
120	1	14824031	14824431	77	10.9023	21	4.77014	83	7.07038	5	2.3641	57	8.46022
121	1	14825610	14826010	126	17.8402	61	13.8561	167	14.2259	110	52.0101	170	25.2322
122	1	14832812	14833212	18	2.5486	3	0.681448	19	1.61852	0	0	9	1.33582
123	1	14936708	14937108	9	1.2743	5	1.13575	19	1.61852	0	0	13	1.92952
124	1	14941044	14941444	6	0.849532	23	5.22444	2	0.170371	3	1.41846	0	0
125	1	14988581	14988981	32	4.53084	13	2.95294	35	2.98149	6	2.83692	38	5.64015
126	1	14989502	14989902	25	3.53972	15	3.40724	32	2.72593	0	0	13	1.92952
127	1	14990312	14990712	34	4.81402	18	4.08869	27	2.3	0	0	16	2.3748
128	1	15090664	15091064	1	0.141589	0	0	4	0.340741	3	1.41846	0	0
129	1	15269013	15269413	8	1.13271	13	2.95294	7	0.596297	0	0	3	0.445275
130	1	15356789	15357189	123	17.4154	39	8.85883	97	8.26298	22	10.402	86	12.7645
131	1	15856981	15857381	15	2.12383	3	0.681448	3	0.255556	0	0	0	0
132	1	15961271	15961671	29	4.10607	5	1.13575	42	3.57778	22	10.402	37	5.49172
133	1	15962220	15962620	50	7.07943	14	3.18009	32	2.72593	16	7.56511	42	6.23385
134	1	16140634	16141034	2	0.283177	8	1.8172	4	0.340741	0	0	1	0.148425
135	1	16163002	16163402	12	1.69906	18	4.08869	32	2.72593	3	1.41846	39	5.78857
136	1	16284749	16285149	14	1.98224	4	0.908598	19	1.61852	0	0	2	0.29685
137	1	16301525	16301925	31	4.38925	11	2.49864	14	1.19259	0	0	13	1.92952
138	1	16320158	16320558	9	1.2743	5	1.13575	10	0.851853	0	0	16	2.3748
139	1	16591864	16592264	22	3.11495	28	6.36018	26	2.21482	0	0	17	2.52322
140	1	16592785	16593185	22	3.11495	9	2.04434	40	3.40741	0	0	20	2.9685
141	1	16594909	16595309	18	2.5486	7	1.59005	13	1.10741	5	2.3641	11	1.63267
142	1	17167446	17167846	41	5.80514	14	3.18009	51	4.34445	3	1.41846	36	5.3433
143	1	17168650	17169050	36	5.09719	37	8.40453	39	3.32223	16	7.56511	34	5.04645
144	1	17169416	17169816	37	5.23878	16	3.63439	57	4.85556	8	3.78255	27	4.00747
145	1	17176093	17176493	14	1.98224	16	3.63439	13	1.10741	5	2.3641	8	1.1874
146	1	17197231	17197631	13	1.84065	1	0.227149	10	0.851853	0	0	2	0.29685
147	1	17797501	17797901	22	3.11495	0	0	18	1.53334	4	1.89128	18	2.67165
148	1	18111161	18111561	15	2.12383	4	0.908598	11	0.937038	0	0	0	0
149	1	18128536	18128936	159	22.5126	102	23.1692	129	10.9889	55	26.0051	137	20.3342
150	1	18427899	18428299	10	1.41589	7	1.59005	8	0.681483	0	0	1	0.148425
151	1	19043941	19044341	3	0.424766	16	3.63439	9	0.766668	0	0	1	0.148425
152	1	19168787	19169187	23	3.25654	10	2.27149	11	0.937038	1	0.472819	14	2.07795
153	1	19174560	19174960	69	9.76962	52	11.8118	76	6.47408	28	13.2389	53	7.86652
154	1	19181365	19181765	16	2.26542	20	4.54299	22	1.87408	0	0	10	1.48425
155	1	19183743	19184143	17	2.40701	8	1.8172	7	0.596297	0	0	3	0.445275
156	1	19269189	19269589	10	1.41589	18	4.08869	14	1.19259	0	0	0	0
157	1	19269675	19270075	10	1.41589	2	0.454299	11	0.937038	12	5.67383	0	0
158	1	19280501	19280901	97	13.7341	23	5.22444	57	4.85556	5	2.3641	90	13.3582
159	1	19281979	19282379	109	15.4332	48	10.9032	86	7.32594	31	14.6574	80	11.874
160	1	19283061	19283461	142	20.1056	85	19.3077	142	12.0963	35	16.5487	128	18.9984
161	1	19284230	19284630	169	23.9285	115	26.1222	110	9.37038	51	24.1138	109	16.1783
162	1	19295282	19295682	46	6.51308	39	8.85883	37	3.15186	4	1.89128	21	3.11692
163	1	19304125	19304525	83	11.7519	19	4.31584	61	5.1963	26	12.2933	52	7.7181
164	1	19305031	19305431	69	9.76962	21	4.77014	37	3.15186	10	4.72819	46	6.82755
165	1	19305670	19306070	78	11.0439	21	4.77014	59	5.02593	2	0.945639	49	7.27282
166	1	19306787	19307187	101	14.3005	114	25.895	69	5.87779	17	8.03793	73	10.835
167	1	19311064	19311464	68	9.62803	55	12.4932	74	6.30371	45	21.2769	57	8.46022
168	1	19937952	19938352	6	0.849532	12	2.72579	9	0.766668	0	0	6	0.89055
169	1	19970170	19970570	24	3.39813	4	0.908598	26	2.21482	0	0	31	4.60117
170	1	19971256	19971656	24	3.39813	10	2.27149	34	2.8963	1	0.472819	26	3.85905
171	1	19973048	19973448	27	3.82289	35	7.95023	17	1.44815	2	0.945639	35	5.19487
172	1	19978282	19978682	25	3.53972	18	4.08869	30	2.55556	12	5.67383	39	5.78857
173	1	19982865	19983265	14	1.98224	21	4.77014	4	0.340741	6	2.83692	17	2.52322
174	1	19983721	19984121	17	2.40701	8	1.8172	9	0.766668	0	0	14	2.07795
175	1	20020543	20020943	14	1.98224	0	0	12	1.02222	2	0.945639	9	1.33582
176	1	20021631	20022031	22	3.11495	4	0.908598	18	1.53334	0	0	8	1.1874
177	1	20037518	20037918	11	1.55748	7	1.59005	26	2.21482	0	0	10	1.48425
178	1	20127020	20127420	12	1.69906	7	1.59005	8	0.681483	0	0	6	0.89055
179	1	20205684	20206084	17	2.40701	6	1.3629	22	1.87408	0	0	13	1.92952
180	1	20208036	20208436	9	1.2743	3	0.681448	22	1.87408	15	7.09229	21	3.11692
181	1	20212946	20213346	21	2.97336	0	0	12	1.02222	0	0	7	1.03897
182	1	20380724	20381124	3	0.424766	15	3.40724	5	0.425927	0	0	3	0.445275
183	1	20393928	20394328	11	1.55748	0	0	5	0.425927	0	0	2	0.29685
184	1	20529804	20530204	13	1.84065	4	0.908598	1	0.0851853	0	0	7	1.03897
185	1	20548003	20548403	103	14.5836	49	11.1303	92	7.83705	18	8.51075	53	7.86652
186	1	20549210	20549610	40	5.66355	24	5.45159	58	4.94075	8	3.78255	43	6.38227
187	1	20570840	20571240	3	0.424766	8	1.8172	12	1.02222	0	0	4	0.5937
188	1	20622519	20622919	12	1.69906	5	1.13575	17	1.44815	1	0.472819	5	0.742125
189	1	20641988	20642388	12	1.69906	4	0.908598	1	0.0851853	2	0.945639	7	1.03897
190	1	20744624	20745024	5	0.707943	9	2.04434	13	1.10741	0	0	10	1.48425
191	1	20787431	20787831	14	1.98224	3	0.681448	8	0.681483	4	1.89128	5	0.742125
192	1	20794820	20795220	5	0.707943	5	1.13575	1	0.0851853	0	0	4	0.5937
193	1	20803696	20804096	9	1.2743	6	1.3629	9	0.766668	0	0	25	3.71062
194	1	20813954	20814354	20	2.83177	19	4.31584	14	1.19259	13	6.14665	31	4.60117
195	1	20823754	20824154	8	1.13271	13	2.95294	5	0.425927	1	0.472819	13	1.92952
196	1	20852494	20852894	10	1.41589	11	2.49864	8	0.681483	0	0	10	1.48425
197	1	20856663	20857063	16	2.26542	3	0.681448	10	0.851853	0	0	22	3.26535
198	1	20860148	20860548	23	3.25654	4	0.908598	18	1.53334	16	7.56511	11	1.63267
199	1	20895524	20895924	7	0.991121	21	4.77014	5	0.425927	0	0	7	1.03897
200	1	20896738	20897138	9	1.2743	5	1.13575	10	0.851853	7	3.30974	7	1.03897
201	1	20899436	20899836	21	2.97336	0	0	8	0.681483	3	1.41846	10	1.48425
202	1	20919179	20919579	4	0.566355	6	1.3629	2	0.170371	0	0	1	0.148425
203	1	20926179	20926579	17	2.40701	6	1.3629	5	0.425927	0	0	20	2.9685
204	1	20931654	20932054	14	1.98224	7	1.59005	5	0.425927	1	0.472819	15	2.22637
205	1	20932202	20932602	11	1.55748	20	4.54299	15	1.27778	19	8.98357	14	2.07795
206	1	20947571	20947971	7	0.991121	18	4.08869	4	0.340741	0	0	1	0.148425
207	1	20953043	20953443	12	1.69906	13	2.95294	5	0.425927	2	0.945639	2	0.29685
208	1	20954706	20955106	12	1.69906	0	0	22	1.87408	5	2.3641	0	0
209	1	21181110	21181510	17	2.40701	13	2.95294	5	0.425927	0	0	24	3.5622
210	1	21181850	21182250	12	1.69906	4	0.908598	8	0.681483	8	3.78255	15	2.22637
211	1	21226746	21227146	11	1.55748	3	0.681448	3	0.255556	1	0.472819	4	0.5937
212	1	21233226	21233626	45	6.37149	52	11.8118	30	2.55556	18	8.51075	62	9.20235
213	1	21235660	21236060	37	5.23878	13	2.95294	20	1.70371	23	10.8748	37	5.49172
214	1	21282553	21282953	9	1.2743	22	4.99729	32	2.72593	13	6.14665	4	0.5937
215	1	21284679	21285079	13	1.84065	7	1.59005	23	1.95926	1	0.472819	17	2.52322
216	1	21339146	21339546	22	3.11495	5	1.13575	30	2.55556	0	0	15	2.22637
217	1	21339767	21340167	19	2.69019	4	0.908598	20	1.70371	11	5.20101	18	2.67165
218	1	21345460	21345860	11	1.55748	6	1.3629	6	0.511112	1	0.472819	3	0.445275
219	1	21439014	21439414	0	0	1	0.227149	2	0.170371	5	2.3641	0	0
220	1	21787908	21788308	7	0.991121	7	1.59005	0	0	0	0	2	0.29685
221	1	22031578	22031978	87	12.3182	31	7.04163	91	7.75186	36	17.0215	57	8.46022
222	1	22333937	22334337	15	2.12383	6	1.3629	25	2.12963	0	0	32	4.7496
223	1	22335673	22336073	23	3.25654	25	5.67873	18	1.53334	4	1.89128	0	0
224	1	22336684	22337084	12	1.69906	10	2.27149	34	2.8963	8	3.78255	14	2.07795
225	1	22337371	22337771	14	1.98224	10	2.27149	29	2.47037	12	5.67383	14	2.07795
226	1	22572409	22572809	160	22.6542	89	20.2163	115	9.79631	88	41.6081	193	28.646
227	1	22573942	22574342	55	7.78738	35	7.95023	47	4.00371	1	0.472819	66	9.79605
228	1	22843430	22843830	39	5.52196	11	2.49864	42	3.57778	15	7.09229	49	7.27282
229	1	22845175	22845575	53	7.5042	28	6.36018	79	6.72964	24	11.3477	60	8.9055
230	1	23102571	23102971	29	4.10607	15	3.40724	22	1.87408	1	0.472819	11	1.63267
231	1	23191870	23192270	21	2.97336	3	0.681448	14	1.19259	0	0	3	0.445275
232	1	23417343	23417743	9	1.2743	19	4.31584	8	0.681483	0	0	1	0.148425
233	1	23427509	23427909	14	1.98224	9	2.04434	21	1.78889	1	0.472819	17	2.52322
234	1	23429384	23429784	20	2.83177	1	0.227149	28	2.38519	0	0	8	1.1874
235	1	23798724	23799124	90	12.743	29	6.58733	66	5.62223	41	19.3856	90	13.3582
236	1	23800871	23801271	169	23.9285	119	27.0308	104	8.85927	26	12.2933	117	17.3657
237	1	23802492	23802892	58	8.21214	31	7.04163	67	5.70742	10	4.72819	82	12.1708
238	1	23815607	23816007	18	2.5486	13	2.95294	22	1.87408	8	3.78255	9	1.33582
239	1	23834188	23834588	12	1.69906	7	1.59005	33	2.81112	0	0	16	2.3748
240	1	23847921	23848321	13	1.84065	6	1.3629	2	0.170371	0	0	9	1.33582
241	1	23863230	23863630	27	3.82289	4	0.908598	25	2.12963	9	4.25537	16	2.3748
242	1	23864771	23865171	22	3.11495	3	0.681448	15	1.27778	0	0	32	4.7496
243	1	23872252	23872652	16	2.26542	11	2.49864	9	0.766668	0	0	20	2.9685
244	1	23874916	23875316	9	1.2743	8	1.8172	3	0.255556	0	0	3	0.445275
245	1	23998982	23999382	17	2.40701	0	0	7	0.596297	0	0	7	1.03897
246	1	24000437	24000837	13	1.84065	6	1.3629	22	1.87408	0	0	12	1.7811
247	1	24001374	24001774	31	4.38925	6	1.3629	13	1.10741	12	5.67383	29	4.30432
248	1	24016868	24017268	13	1.84065	10	2.27149	2	0.170371	0	0	10	1.48425
249	1	24171857	24172257	19	2.69019	9	2.04434	16	1.36297	10	4.72819	12	1.7811
250	1	24172853	24173253	25	3.53972	4	0.908598	25	2.12963	4	1.89128	13	1.92952
251	1	24177531	24177931	12	1.69906	6	1.3629	12	1.02222	0	0	14	2.07795
252	1	24178099	24178499	13	1.84065	4	0.908598	9	0.766668	0	0	3	0.445275
253	1	24184315	24184715	7	0.991121	23	5.22444	4	0.340741	2	0.945639	8	1.1874
254	1	24206605	24207005	19	2.69019	4	0.908598	7	0.596297	0	0	6	0.89055
255	1	24214792	24215192	29	4.10607	7	1.59005	13	1.10741	0	0	9	1.33582
256	1	24216556	24216956	9	1.2743	31	7.04163	11	0.937038	0	0	26	3.85905
257	1	24217933	24218333	9	1.2743	14	3.18009	8	0.681483	0	0	11	1.63267
258	1	24228954	24229354	28	3.96448	2	0.454299	16	1.36297	7	3.30974	18	2.67165
259	1	24234315	24234715	25	3.53972	27	6.13303	18	1.53334	2	0.945639	18	2.67165
260	1	24235295	24235695	16	2.26542	42	9.54027	22	1.87408	0	0	15	2.22637
261	1	24278813	24279213	10	1.41589	15	3.40724	3	0.255556	0	0	6	0.89055
262	1	24284924	24285324	12	1.69906	4	0.908598	2	0.170371	0	0	6	0.89055
263	1	24372587	24372987	5	0.707943	6	1.3629	11	0.937038	0	0	3	0.445275
264	1	24623883	24624283	33	4.67243	14	3.18009	40	3.40741	1	0.472819	19	2.82007
265	1	24624934	24625334	34	4.81402	20	4.54299	31	2.64074	29	13.7118	36	5.3433
266	1	24625828	24626228	75	10.6192	88	19.9891	124	10.563	43	20.3312	54	8.01495
267	1	24640879	24641279	8	1.13271	10	2.27149	5	0.425927	1	0.472819	14	2.07795
268	1	25869014	25869414	118	16.7075	116	26.3493	83	7.07038	29	13.7118	95	14.1004
269	1	26726370	26726770	18	2.5486	17	3.86154	72	6.13334	10	4.72819	21	3.11692
270	1	30626072	30626472	11	1.55748	11	2.49864	10	0.851853	9	4.25537	7	1.03897
271	1	30627351	30627751	8	1.13271	14	3.18009	25	2.12963	0	0	27	4.00747
272	1	30816871	30817271	9	1.2743	6	1.3629	16	1.36297	3	1.41846	1	0.148425
273	1	31244102	31244502	7	0.991121	25	5.67873	15	1.27778	0	0	7	1.03897
274	1	31259848	31260248	17	2.40701	0	0	7	0.596297	7	3.30974	11	1.63267
275	1	31378733	31379133	14	1.98224	2	0.454299	11	0.937038	12	5.67383	10	1.48425
276	1	31510565	31510965	3	0.424766	1	0.227149	0	0	12	5.67383	2	0.29685
277	1	32211626	32212026	44	6.2299	56	12.7204	85	7.24075	53	25.0594	37	5.49172
278	1	32212579	32212979	29	4.10607	13	2.95294	42	3.57778	4	1.89128	13	1.92952
279	1	33720545	33720945	6	0.849532	6	1.3629	9	0.766668	0	0	2	0.29685
280	1	33730830	33731230	11	1.55748	17	3.86154	19	1.61852	2	0.945639	1	0.148425
281	1	33752269	33752669	19	2.69019	4	0.908598	5	0.425927	11	5.20101	15	2.22637
282	1	33753087	33753487	27	3.82289	8	1.8172	16	1.36297	6	2.83692	43	6.38227
283	1	33755878	33756278	8	1.13271	7	1.59005	10	0.851853	6	2.83692	14	2.07795
284	1	33872503	33872903	23	3.25654	5	1.13575	29	2.47037	0	0	27	4.00747
285	1	33879552	33879952	21	2.97336	0	0	4	0.340741	4	1.89128	9	1.33582
286	1	33927103	33927503	10	1.41589	14	3.18009	17	1.44815	1	0.472819	17	2.52322
287	1	33927632	33928032	9	1.2743	11	2.49864	20	1.70371	11	5.20101	17	2.52322
288	1	33945199	33945599	21	2.97336	18	4.08869	14	1.19259	29	13.7118	18	2.67165
289	1	33945972	33946372	26	3.68131	9	2.04434	27	2.3	2	0.945639	8	1.1874
290	1	33948381	33948781	9	1.2743	8	1.8172	29	2.47037	7	3.30974	10	1.48425
291	1	34355894	34356294	17	2.40701	14	3.18009	5	0.425927	3	1.41846	10	1.48425
292	1	34397412	34397812	13	1.84065	0	0	4	0.340741	0	0	7	1.03897
293	1	34401462	34401862	11	1.55748	4	0.908598	3	0.255556	0	0	3	0.445275
294	1	34416879	34417279	12	1.69906	7	1.59005	17	1.44815	1	0.472819	9	1.33582
295	1	34418289	34418689	32	4.53084	19	4.31584	18	1.53334	1	0.472819	6	0.89055
296	1	34418915	34419315	9	1.2743	8	1.8172	9	0.766668	0	0	11	1.63267
297	1	34442138	34442538	7	0.991121	10	2.27149	3	0.255556	0	0	3	0.445275
298	1	34443070	34443470	15	2.12383	0	0	4	0.340741	2	0.945639	5	0.742125
299	1	34495520	34495920	40	5.66355	37	8.40453	31	2.64074	0	0	56	8.3118
300	1	34497241	34497641	79	11.1855	14	3.18009	89	7.58149	29	13.7118	84	12.4677
301	1	34498170	34498570	57	8.07056	15	3.40724	81	6.90001	2	0.945639	58	8.60865
302	1	34510819	34511219	78	11.0439	90	20.4434	76	6.47408	30	14.1846	86	12.7645
303	1	34511972	34512372	46	6.51308	17	3.86154	79	6.72964	17	8.03793	78	11.5771
304	1	34518319	34518719	37	5.23878	16	3.63439	40	3.40741	3	1.41846	49	7.27282
305	1	34524912	34525312	47	6.65467	8	1.8172	48	4.0889	1	0.472819	37	5.49172
306	1	34537748	34538148	37	5.23878	15	3.40724	28	2.38519	0	0	27	4.00747
307	1	34540560	34540960	21	2.97336	5	1.13575	13	1.10741	26	12.2933	4	0.5937
308	1	34546568	34546968	13	1.84065	8	1.8172	13	1.10741	0	0	7	1.03897
309	1	34556075	34556475	20	2.83177	13	2.95294	21	1.78889	0	0	21	3.11692
310	1	34558529	34558929	15	2.12383	11	2.49864	29	2.47037	5	2.3641	10	1.48425
311	1	34575765	34576165	141	19.964	60	13.629	103	8.77409	9	4.25537	151	22.4122
312	1	34577185	34577585	98	13.8757	36	8.17738	68	5.7926	23	10.8748	58	8.60865
313	1	34577948	34578348	93	13.1677	35	7.95023	62	5.28149	16	7.56511	66	9.79605
314	1	34589702	34590102	12	1.69906	14	3.18009	19	1.61852	0	0	3	0.445275
315	1	34590700	34591100	23	3.25654	29	6.58733	37	3.15186	13	6.14665	12	1.7811
316	1	34597296	34597696	21	2.97336	23	5.22444	19	1.61852	0	0	6	0.89055
317	1	34598134	34598534	16	2.26542	8	1.8172	40	3.40741	0	0	9	1.33582
318	1	34598936	34599336	15	2.12383	8	1.8172	25	2.12963	6	2.83692	4	0.5937
319	1	34617863	34618263	127	17.9818	24	5.45159	121	10.3074	37	17.4943	71	10.5382
320	1	34618977	34619377	47	6.65467	36	8.17738	67	5.70742	12	5.67383	53	7.86652
321	1	34622714	34623114	30	4.24766	48	10.9032	62	5.28149	13	6.14665	44	6.5307
322	1	34639466	34639866	29	4.10607	12	2.72579	18	1.53334	14	6.61947	18	2.67165
323	1	34646180	34646580	21	2.97336	13	2.95294	37	3.15186	0	0	20	2.9685
324	1	34646781	34647181	31	4.38925	35	7.95023	20	1.70371	13	6.14665	15	2.22637
325	1	34655243	34655643	19	2.69019	9	2.04434	5	0.425927	6	2.83692	11	1.63267
326	1	34657807	34658207	18	2.5486	0	0	24	2.04445	14	6.61947	20	2.9685
327	1	34674474	34674874	18	2.5486	18	4.08869	31	2.64074	5	2.3641	9	1.33582
328	1	34675015	34675415	19	2.69019	12	2.72579	21	1.78889	14	6.61947	26	3.85905
329	1	34678836	34679236	22	3.11495	4	0.908598	20	1.70371	7	3.30974	20	2.9685
330	1	34693678	34694078	10	1.41589	16	3.63439	5	0.425927	7	3.30974	17	2.52322
331	1	34695256	34695656	6	0.849532	1	0.227149	9	0.766668	10	4.72819	10	1.48425
332	1	34696626	34697026	15	2.12383	1	0.227149	12	1.02222	0	0	11	1.63267
333	1	34702964	34703364	13	1.84065	11	2.49864	20	1.70371	2	0.945639	15	2.22637
334	1	34705384	34705784	13	1.84065	19	4.31584	15	1.27778	0	0	18	2.67165
335	1	34713853	34714253	74	10.4776	29	6.58733	44	3.74815	22	10.402	74	10.9834
336	1	34714997	34715397	98	13.8757	90	20.4434	76	6.47408	17	8.03793	77	11.4287
337	1	34716792	34717192	68	9.62803	68	15.4462	79	6.72964	46	21.7497	89	13.2098
338	1	34725864	34726264	18	2.5486	2	0.454299	10	0.851853	0	0	2	0.29685
339	1	34742754	34743154	3	0.424766	14	3.18009	0	0	0	0	10	1.48425
340	1	34744815	34745215	20	2.83177	7	1.59005	5	0.425927	0	0	5	0.742125
341	1	34749366	34749766	22	3.11495	17	3.86154	13	1.10741	1	0.472819	4	0.5937
342	1	34753750	34754150	14	1.98224	3	0.681448	12	1.02222	0	0	10	1.48425
343	1	34770058	34770458	14	1.98224	0	0	4	0.340741	0	0	1	0.148425
344	1	34787734	34788134	88	12.4598	66	14.9919	83	7.07038	22	10.402	62	9.20235
345	1	34789615	34790015	207	29.3089	190	43.1584	95	8.0926	55	26.0051	198	29.3881
346	1	34803822	34804222	22	3.11495	16	3.63439	17	1.44815	0	0	18	2.67165
347	1	34805213	34805613	44	6.2299	11	2.49864	48	4.0889	19	8.98357	13	1.92952
348	1	34820816	34821216	12	1.69906	13	2.95294	10	0.851853	0	0	10	1.48425
349	1	34884718	34885118	19	2.69019	10	2.27149	8	0.681483	0	0	15	2.22637
350	1	34931640	34932040	52	7.36261	25	5.67873	48	4.0889	6	2.83692	56	8.3118
351	1	34934287	34934687	28	3.96448	61	13.8561	35	2.98149	8	3.78255	56	8.3118
352	1	34940351	34940751	16	2.26542	17	3.86154	13	1.10741	10	4.72819	26	3.85905
353	1	34947439	34947839	11	1.55748	10	2.27149	19	1.61852	1	0.472819	14	2.07795
354	1	34974255	34974655	8	1.13271	14	3.18009	1	0.0851853	1	0.472819	2	0.29685
355	1	34981765	34982165	18	2.5486	11	2.49864	10	0.851853	8	3.78255	2	0.29685
356	1	34997673	34998073	12	1.69906	7	1.59005	20	1.70371	6	2.83692	4	0.5937
357	1	34998524	34998924	8	1.13271	1	0.227149	21	1.78889	0	0	8	1.1874
358	1	35004154	35004554	12	1.69906	11	2.49864	22	1.87408	1	0.472819	7	1.03897
359	1	35006131	35006531	20	2.83177	4	0.908598	13	1.10741	0	0	11	1.63267
360	1	35012743	35013143	20	2.83177	4	0.908598	20	1.70371	0	0	3	0.445275
361	1	35013334	35013734	24	3.39813	1	0.227149	27	2.3	7	3.30974	14	2.07795
362	1	35014191	35014591	22	3.11495	8	1.8172	11	0.937038	0	0	7	1.03897
363	1	35022997	35023397	12	1.69906	11	2.49864	4	0.340741	3	1.41846	10	1.48425
364	1	35023585	35023985	11	1.55748	13	2.95294	13	1.10741	0	0	16	2.3748
365	1	35042384	35042784	14	1.98224	12	2.72579	15	1.27778	11	5.20101	9	1.33582
366	1	35043744	35044144	15	2.12383	12	2.72579	13	1.10741	2	0.945639	15	2.22637
367	1	35296325	35296725	20	2.83177	0	0	14	1.19259	0	0	15	2.22637
368	1	35302659	35303059	13	1.84065	2	0.454299	6	0.511112	0	0	17	2.52322
369	1	35385503	35385903	11	1.55748	3	0.681448	10	0.851853	2	0.945639	2	0.29685
370	1	35389638	35390038	19	2.69019	9	2.04434	8	0.681483	0	0	9	1.33582
371	1	35404417	35404817	20	2.83177	5	1.13575	2	0.170371	7	3.30974	3	0.445275
372	1	35406991	35407391	8	1.13271	10	2.27149	10	0.851853	0	0	11	1.63267
373	1	35423566	35423966	7	0.991121	18	4.08869	6	0.511112	6	2.83692	17	2.52322
374	1	35425577	35425977	18	2.5486	5	1.13575	31	2.64074	17	8.03793	19	2.82007
375	1	35442529	35442929	20	2.83177	4	0.908598	13	1.10741	1	0.472819	23	3.41377
376	1	35454178	35454578	21	2.97336	1	0.227149	22	1.87408	0	0	5	0.742125
377	1	35463717	35464117	17	2.40701	29	6.58733	7	0.596297	0	0	27	4.00747
378	1	35472591	35472991	19	2.69019	5	1.13575	5	0.425927	0	0	13	1.92952
379	1	35481657	35482057	8	1.13271	11	2.49864	3	0.255556	5	2.3641	17	2.52322
380	1	35491440	35491840	13	1.84065	13	2.95294	23	1.95926	2	0.945639	34	5.04645
381	1	35492176	35492576	11	1.55748	11	2.49864	15	1.27778	0	0	19	2.82007
382	1	35492902	35493302	24	3.39813	24	5.45159	10	0.851853	7	3.30974	14	2.07795
383	1	35521332	35521732	11	1.55748	5	1.13575	8	0.681483	3	1.41846	13	1.92952
384	1	35541943	35542343	18	2.5486	1	0.227149	16	1.36297	0	0	8	1.1874
385	1	35554650	35555050	22	3.11495	5	1.13575	24	2.04445	0	0	23	3.41377
386	1	35561466	35561866	26	3.68131	3	0.681448	27	2.3	7	3.30974	33	4.89802
387	1	35563763	35564163	30	4.24766	14	3.18009	21	1.78889	3	1.41846	37	5.49172
388	1	35565288	35565688	38	5.38037	16	3.63439	48	4.0889	9	4.25537	22	3.26535
389	1	35569350	35569750	33	4.67243	0	0	13	1.10741	4	1.89128	9	1.33582
390	1	35569838	35570238	17	2.40701	12	2.72579	12	1.02222	0	0	6	0.89055
391	1	35571671	35572071	18	2.5486	12	2.72579	22	1.87408	4	1.89128	12	1.7811
392	1	35576831	35577231	25	3.53972	10	2.27149	39	3.32223	0	0	25	3.71062
393	1	35583820	35584220	19	2.69019	0	0	10	0.851853	1	0.472819	2	0.29685
394	1	35587623	35588023	15	2.12383	20	4.54299	25	2.12963	18	8.51075	17	2.52322
395	1	35620197	35620597	10	1.41589	2	0.454299	9	0.766668	0	0	11	1.63267
396	1	35663966	35664366	17	2.40701	20	4.54299	5	0.425927	4	1.89128	7	1.03897
397	1	35665225	35665625	17	2.40701	4	0.908598	18	1.53334	0	0	16	2.3748
398	1	35682340	35682740	7	0.991121	16	3.63439	19	1.61852	0	0	6	0.89055
399	1	35734574	35734974	33	4.67243	7	1.59005	13	1.10741	1	0.472819	9	1.33582
400	1	35754023	35754423	23	3.25654	1	0.227149	22	1.87408	16	7.56511	25	3.71062
401	1	35788535	35788935	31	4.38925	5	1.13575	28	2.38519	4	1.89128	20	2.9685
402	1	35810855	35811255	17	2.40701	3	0.681448	5	0.425927	2	0.945639	9	1.33582
403	1	35822974	35823374	17	2.40701	0	0	16	1.36297	1	0.472819	11	1.63267
404	1	35824299	35824699	25	3.53972	7	1.59005	22	1.87408	0	0	12	1.7811
405	1	35842302	35842702	21	2.97336	21	4.77014	13	1.10741	3	1.41846	12	1.7811
406	1	35843257	35843657	21	2.97336	0	0	34	2.8963	3	1.41846	17	2.52322
407	1	35857144	35857544	16	2.26542	18	4.08869	10	0.851853	0	0	7	1.03897
408	1	35863863	35864263	30	4.24766	18	4.08869	40	3.40741	16	7.56511	22	3.26535
409	1	35909549	35909949	20	2.83177	2	0.454299	7	0.596297	6	2.83692	3	0.445275
410	1	35922810	35923210	13	1.84065	9	2.04434	8	0.681483	0	0	12	1.7811
411	1	35948048	35948448	5	0.707943	9	2.04434	7	0.596297	0	0	10	1.48425
412	1	35956537	35956937	16	2.26542	5	1.13575	7	0.596297	0	0	1	0.148425
413	1	35960240	35960640	25	3.53972	12	2.72579	24	2.04445	0	0	18	2.67165
414	1	35964723	35965123	33	4.67243	10	2.27149	18	1.53334	6	2.83692	21	3.11692
415	1	35965779	35966179	21	2.97336	12	2.72579	12	1.02222	0	0	4	0.5937
416	1	35971023	35971423	10	1.41589	16	3.63439	23	1.95926	1	0.472819	4	0.5937
417	1	35978446	35978846	7	0.991121	11	2.49864	26	2.21482	2	0.945639	1	0.148425
418	1	35996866	35997266	26	3.68131	2	0.454299	11	0.937038	2	0.945639	14	2.07795
419	1	35999932	36000332	2	0.283177	17	3.86154	10	0.851853	3	1.41846	3	0.445275
420	1	36002138	36002538	10	1.41589	11	2.49864	13	1.10741	1	0.472819	10	1.48425
421	1	36026838	36027238	14	1.98224	4	0.908598	7	0.596297	0	0	14	2.07795
422	1	36050777	36051177	15	2.12383	4	0.908598	12	1.02222	2	0.945639	12	1.7811
423	1	36100050	36100450	12	1.69906	5	1.13575	17	1.44815	0	0	8	1.1874
424	1	36148825	36149225	20	2.83177	25	5.67873	5	0.425927	1	0.472819	3	0.445275
425	1	36153281	36153681	42	5.94673	15	3.40724	36	3.06667	0	0	24	3.5622
426	1	36154125	36154525	41	5.80514	10	2.27149	33	2.81112	3	1.41846	47	6.97597
427	1	36159913	36160313	11	1.55748	13	2.95294	6	0.511112	0	0	14	2.07795
428	1	36160502	36160902	20	2.83177	2	0.454299	18	1.53334	0	0	31	4.60117
429	1	36163302	36163702	15	2.12383	18	4.08869	10	0.851853	1	0.472819	8	1.1874
430	1	36165424	36165824	18	2.5486	4	0.908598	19	1.61852	17	8.03793	9	1.33582
431	1	36285787	36286187	15	2.12383	2	0.454299	18	1.53334	16	7.56511	26	3.85905
432	1	36292708	36293108	43	6.08831	13	2.95294	73	6.21853	0	0	60	8.9055
433	1	36294001	36294401	37	5.23878	47	10.676	34	2.8963	15	7.09229	38	5.64015
434	1	36295125	36295525	36	5.09719	14	3.18009	55	4.68519	2	0.945639	30	4.45275
435	1	36296408	36296808	39	5.52196	14	3.18009	19	1.61852	21	9.92921	37	5.49172
436	1	36299867	36300267	22	3.11495	15	3.40724	39	3.32223	8	3.78255	21	3.11692
437	1	36308390	36308790	126	17.8402	81	18.3991	86	7.32594	52	24.5866	147	21.8185
438	1	36324360	36324760	5	0.707943	11	2.49864	9	0.766668	0	0	14	2.07795
439	1	36325022	36325422	6	0.849532	2	0.454299	15	1.27778	0	0	26	3.85905
440	1	36337574	36337974	59	8.35373	31	7.04163	65	5.53705	15	7.09229	67	9.94447
441	1	36339625	36340025	35	4.9556	34	7.72308	53	4.51482	12	5.67383	60	8.9055
442	1	36343069	36343469	28	3.96448	19	4.31584	19	1.61852	0	0	34	5.04645
443	1	36413882	36414282	13	1.84065	6	1.3629	18	1.53334	0	0	20	2.9685
444	1	36417732	36418132	32	4.53084	24	5.45159	11	0.937038	25	11.8205	36	5.3433
445	1	36427660	36428060	51	7.22102	18	4.08869	52	4.42964	6	2.83692	67	9.94447
446	1	36428532	36428932	43	6.08831	15	3.40724	25	2.12963	16	7.56511	37	5.49172
447	1	36429877	36430277	39	5.52196	13	2.95294	21	1.78889	11	5.20101	56	8.3118
448	1	36436874	36437274	25	3.53972	8	1.8172	26	2.21482	0	0	27	4.00747
449	1	36440037	36440437	16	2.26542	13	2.95294	28	2.38519	6	2.83692	23	3.41377
450	1	36441917	36442317	21	2.97336	25	5.67873	20	1.70371	11	5.20101	21	3.11692
451	1	36449061	36449461	32	4.53084	7	1.59005	11	0.937038	0	0	28	4.1559
452	1	36450042	36450442	48	6.79626	36	8.17738	33	2.81112	13	6.14665	31	4.60117
453	1	36451428	36451828	31	4.38925	17	3.86154	28	2.38519	0	0	47	6.97597
454	1	36490499	36490899	9	1.2743	11	2.49864	28	2.38519	5	2.3641	19	2.82007
455	1	36503162	36503562	16	2.26542	14	3.18009	21	1.78889	0	0	31	4.60117
456	1	36505149	36505549	14	1.98224	6	1.3629	14	1.19259	16	7.56511	26	3.85905
457	1	36506504	36506904	10	1.41589	14	3.18009	16	1.36297	3	1.41846	16	2.3748
458	1	36597643	36598043	35	4.9556	7	1.59005	45	3.83334	31	14.6574	57	8.46022
459	1	36598954	36599354	44	6.2299	18	4.08869	32	2.72593	23	10.8748	36	5.3433
460	1	36599838	36600238	36	5.09719	15	3.40724	21	1.78889	0	0	27	4.00747
461	1	36600817	36601217	25	3.53972	11	2.49864	30	2.55556	1	0.472819	23	3.41377
462	1	36621240	36621640	16	2.26542	6	1.3629	17	1.44815	6	2.83692	20	2.9685
463	1	36632176	36632576	16	2.26542	4	0.908598	12	1.02222	0	0	12	1.7811
464	1	36644708	36645108	27	3.82289	16	3.63439	13	1.10741	0	0	18	2.67165
465	1	36646210	36646610	30	4.24766	4	0.908598	16	1.36297	5	2.3641	32	4.7496
466	1	36650709	36651109	20	2.83177	14	3.18009	21	1.78889	0	0	14	2.07795
467	1	36656975	36657375	34	4.81402	9	2.04434	28	2.38519	15	7.09229	51	7.56967
468	1	36659167	36659567	17	2.40701	1	0.227149	6	0.511112	0	0	27	4.00747
469	1	36667411	36667811	11	1.55748	8	1.8172	10	0.851853	0	0	16	2.3748
470	1	36677607	36678007	9	1.2743	2	0.454299	18	1.53334	0	0	22	3.26535
471	1	36683404	36683804	16	2.26542	18	4.08869	37	3.15186	26	12.2933	20	2.9685
472	1	36686764	36687164	31	4.38925	15	3.40724	22	1.87408	1	0.472819	37	5.49172
473	1	36688896	36689296	12	1.69906	14	3.18009	18	1.53334	4	1.89128	20	2.9685
474	1	36695826	36696226	12	1.69906	14	3.18009	17	1.44815	2	0.945639	21	3.11692
475	1	36697065	36697465	22	3.11495	12	2.72579	27	2.3	1	0.472819	36	5.3433
476	1	36756722	36757122	21	2.97336	10	2.27149	21	1.78889	0	0	30	4.45275
477	1	36758183	36758583	12	1.69906	4	0.908598	29	2.47037	7	3.30974	10	1.48425
478	1	36779544	36779944	56	7.92897	50	11.3575	59	5.02593	9	4.25537	64	9.4992
479	1	36781491	36781891	79	11.1855	36	8.17738	53	4.51482	13	6.14665	93	13.8035
480	1	36782434	36782834	62	8.7785	32	7.26878	61	5.1963	35	16.5487	92	13.6551
481	1	36792933	36793333	56	7.92897	19	4.31584	43	3.66297	2	0.945639	43	6.38227
482	1	36799855	36800255	14	1.98224	14	3.18009	27	2.3	0	0	16	2.3748
483	1	36805572	36805972	37	5.23878	15	3.40724	30	2.55556	0	0	34	5.04645
484	1	36808977	36809377	45	6.37149	8	1.8172	38	3.23704	22	10.402	16	2.3748
485	1	36809947	36810347	109	15.4332	26	5.90588	72	6.13334	30	14.1846	60	8.9055
486	1	36819676	36820076	38	5.38037	14	3.18009	45	3.83334	18	8.51075	47	6.97597
487	1	36820624	36821024	32	4.53084	4	0.908598	27	2.3	46	21.7497	33	4.89802
488	1	36821460	36821860	29	4.10607	46	10.4489	26	2.21482	40	18.9128	64	9.4992
489	1	36822342	36822742	27	3.82289	28	6.36018	27	2.3	13	6.14665	28	4.1559
490	1	36824541	36824941	25	3.53972	7	1.59005	32	2.72593	3	1.41846	27	4.00747
491	1	36982972	36983372	9	1.2743	14	3.18009	6	0.511112	0	0	14	2.07795
492	1	37016052	37016452	13	1.84065	4	0.908598	7	0.596297	0	0	16	2.3748
493	1	37024129	37024529	29	4.10607	25	5.67873	43	3.66297	0	0	37	5.49172
494	1	37041356	37041756	18	2.5486	5	1.13575	6	0.511112	0	0	20	2.9685
495	1	37067167	37067567	15	2.12383	8	1.8172	12	1.02222	0	0	18	2.67165
496	1	37069935	37070335	13	1.84065	10	2.27149	25	2.12963	2	0.945639	21	3.11692
497	1	37096680	37097080	18	2.5486	9	2.04434	11	0.937038	0	0	8	1.1874
498	1	37100100	37100500	15	2.12383	4	0.908598	11	0.937038	0	0	8	1.1874
499	1	37101399	37101799	8	1.13271	11	2.49864	19	1.61852	10	4.72819	8	1.1874
500	1	37120413	37120813	30	4.24766	9	2.04434	17	1.44815	0	0	12	1.7811
501	1	37121242	37121642	11	1.55748	24	5.45159	14	1.19259	0	0	20	2.9685
502	1	37123818	37124218	6	0.849532	17	3.86154	10	0.851853	9	4.25537	3	0.445275
503	1	37135282	37135682	9	1.2743	2	0.454299	8	0.681483	0	0	9	1.33582
504	1	37135889	37136289	9	1.2743	22	4.99729	13	1.10741	0	0	14	2.07795
505	1	37147277	37147677	17	2.40701	7	1.59005	14	1.19259	0	0	5	0.742125
506	1	37154446	37154846	21	2.97336	14	3.18009	37	3.15186	0	0	11	1.63267
507	1	37155367	37155767	12	1.69906	13	2.95294	31	2.64074	10	4.72819	11	1.63267
508	1	37164009	37164409	20	2.83177	2	0.454299	8	0.681483	3	1.41846	5	0.742125
509	1	37175541	37175941	11	1.55748	5	1.13575	4	0.340741	0	0	9	1.33582
510	1	37175951	37176351	12	1.69906	3	0.681448	9	0.766668	0	0	3	0.445275
511	1	37180183	37180583	31	4.38925	9	2.04434	7	0.596297	7	3.30974	15	2.22637
512	1	37181540	37181940	20	2.83177	20	4.54299	22	1.87408	6	2.83692	17	2.52322
513	1	37206436	37206836	17	2.40701	3	0.681448	18	1.53334	8	3.78255	3	0.445275
514	1	37207242	37207642	29	4.10607	12	2.72579	12	1.02222	11	5.20101	12	1.7811
515	1	37209918	37210318	30	4.24766	13	2.95294	30	2.55556	12	5.67383	25	3.71062
516	1	37226013	37226413	80	11.3271	35	7.95023	66	5.62223	22	10.402	84	12.4677
517	1	37227624	37228024	38	5.38037	21	4.77014	15	1.27778	48	22.6953	25	3.71062
518	1	37237559	37237959	22	3.11495	8	1.8172	16	1.36297	0	0	6	0.89055
519	1	37245859	37246259	10	1.41589	1	0.227149	17	1.44815	0	0	3	0.445275
520	1	37252348	37252748	32	4.53084	2	0.454299	14	1.19259	8	3.78255	12	1.7811
521	1	37257667	37258067	43	6.08831	29	6.58733	47	4.00371	21	9.92921	32	4.7496
522	1	37261156	37261556	69	9.76962	18	4.08869	40	3.40741	14	6.61947	37	5.49172
523	1	37262306	37262706	40	5.66355	42	9.54027	37	3.15186	21	9.92921	37	5.49172
524	1	37266005	37266405	20	2.83177	8	1.8172	10	0.851853	0	0	4	0.5937
525	1	37276747	37277147	39	5.52196	14	3.18009	52	4.42964	34	16.0759	12	1.7811
526	1	37278285	37278685	48	6.79626	3	0.681448	21	1.78889	9	4.25537	24	3.5622
527	1	37283532	37283932	52	7.36261	16	3.63439	32	2.72593	0	0	17	2.52322
528	1	37288700	37289100	26	3.68131	12	2.72579	46	3.91852	7	3.30974	21	3.11692
529	1	37289431	37289831	20	2.83177	8	1.8172	10	0.851853	8	3.78255	19	2.82007
530	1	37300592	37300992	10	1.41589	13	2.95294	13	1.10741	4	1.89128	8	1.1874
531	1	37303879	37304279	23	3.25654	9	2.04434	22	1.87408	0	0	12	1.7811
532	1	37309864	37310264	30	4.24766	21	4.77014	30	2.55556	12	5.67383	36	5.3433
533	1	37333152	37333552	14	1.98224	11	2.49864	11	0.937038	4	1.89128	10	1.48425
534	1	37334723	37335123	8	1.13271	4	0.908598	20	1.70371	0	0	4	0.5937
535	1	37510558	37510958	4	0.566355	17	3.86154	16	1.36297	0	0	3	0.445275
536	1	37581246	37581646	37	5.23878	35	7.95023	39	3.32223	3	1.41846	56	8.3118
537	1	37582208	37582608	38	5.38037	30	6.81448	62	5.28149	19	8.98357	77	11.4287
538	1	37590607	37591007	12	1.69906	3	0.681448	7	0.596297	0	0	8	1.1874
539	1	37618861	37619261	30	4.24766	18	4.08869	12	1.02222	0	0	18	2.67165
540	1	37634881	37635281	14	1.98224	8	1.8172	13	1.10741	14	6.61947	11	1.63267
541	1	37637691	37638091	30	4.24766	10	2.27149	17	1.44815	6	2.83692	12	1.7811
542	1	37650503	37650903	39	5.52196	17	3.86154	42	3.57778	12	5.67383	31	4.60117
543	1	37652744	37653144	32	4.53084	11	2.49864	44	3.74815	0	0	44	6.5307
544	1	37671039	37671439	10	1.41589	21	4.77014	16	1.36297	0	0	10	1.48425
545	1	37685772	37686172	20	2.83177	13	2.95294	22	1.87408	10	4.72819	14	2.07795
546	1	37689917	37690317	11	1.55748	2	0.454299	8	0.681483	8	3.78255	15	2.22637
547	1	37704625	37705025	47	6.65467	20	4.54299	41	3.4926	4	1.89128	62	9.20235
548	1	37705345	37705745	40	5.66355	15	3.40724	30	2.55556	9	4.25537	30	4.45275
549	1	37709357	37709757	32	4.53084	21	4.77014	48	4.0889	21	9.92921	30	4.45275
550	1	37716074	37716474	51	7.22102	35	7.95023	25	2.12963	11	5.20101	45	6.67912
551	1	37726610	37727010	23	3.25654	11	2.49864	67	5.70742	11	5.20101	31	4.60117
552	1	37727574	37727974	34	4.81402	6	1.3629	30	2.55556	26	12.2933	30	4.45275
553	1	37728171	37728571	49	6.93785	17	3.86154	21	1.78889	14	6.61947	19	2.82007
554	1	37733555	37733955	62	8.7785	46	10.4489	45	3.83334	14	6.61947	35	5.19487
555	1	37741134	37741534	24	3.39813	2	0.454299	23	1.95926	0	0	12	1.7811
556	1	37747272	37747672	20	2.83177	9	2.04434	25	2.12963	0	0	5	0.742125
557	1	37758516	37758916	170	24.0701	52	11.8118	113	9.62594	101	47.7548	194	28.7944
558	1	37759646	37760046	66	9.34485	38	8.63168	76	6.47408	3	1.41846	76	11.2803
559	1	37765321	37765721	36	5.09719	26	5.90588	28	2.38519	8	3.78255	16	2.3748
560	1	37773202	37773602	19	2.69019	9	2.04434	23	1.95926	2	0.945639	17	2.52322
561	1	37780138	37780538	19	2.69019	12	2.72579	12	1.02222	0	0	4	0.5937
562	1	37781939	37782339	35	4.9556	2	0.454299	18	1.53334	18	8.51075	35	5.19487
563	1	37782842	37783242	26	3.68131	10	2.27149	12	1.02222	1	0.472819	10	1.48425
564	1	37907763	37908163	30	4.24766	5	1.13575	44	3.74815	10	4.72819	7	1.03897
565	1	37952525	37952925	29	4.10607	25	5.67873	22	1.87408	8	3.78255	35	5.19487
566	1	37953523	37953923	36	5.09719	23	5.22444	34	2.8963	21	9.92921	25	3.71062
567	1	37961754	37962154	37	5.23878	19	4.31584	52	4.42964	1	0.472819	60	8.9055
568	1	37962378	37962778	41	5.80514	13	2.95294	41	3.4926	16	7.56511	34	5.04645
569	1	37972210	37972610	28	3.96448	4	0.908598	18	1.53334	5	2.3641	7	1.03897
570	1	37973006	37973406	9	1.2743	46	10.4489	4	0.340741	16	7.56511	24	3.5622
571	1	37976147	37976547	18	2.5486	6	1.3629	19	1.61852	9	4.25537	13	1.92952
572	1	37981847	37982247	19	2.69019	17	3.86154	15	1.27778	7	3.30974	48	7.1244
573	1	37983966	37984366	15	2.12383	19	4.31584	26	2.21482	7	3.30974	8	1.1874
574	1	37987795	37988195	21	2.97336	38	8.63168	17	1.44815	25	11.8205	22	3.26535
575	1	37988642	37989042	42	5.94673	11	2.49864	11	0.937038	0	0	16	2.3748
576	1	37998681	37999081	27	3.82289	11	2.49864	17	1.44815	0	0	33	4.89802
577	1	38004349	38004749	23	3.25654	12	2.72579	37	3.15186	12	5.67383	22	3.26535
578	1	38010076	38010476	20	2.83177	8	1.8172	28	2.38519	16	7.56511	15	2.22637
579	1	38170289	38170689	22	3.11495	5	1.13575	16	1.36297	0	0	6	0.89055
580	1	38176224	38176624	14	1.98224	9	2.04434	16	1.36297	12	5.67383	9	1.33582
581	1	38178111	38178511	32	4.53084	5	1.13575	19	1.61852	0	0	20	2.9685
582	1	38194472	38194872	10	1.41589	12	2.72579	20	1.70371	0	0	11	1.63267
583	1	38201470	38201870	37	5.23878	7	1.59005	23	1.95926	7	3.30974	22	3.26535
584	1	38208692	38209092	34	4.81402	2	0.454299	22	1.87408	0	0	49	7.27282
585	1	38210023	38210423	27	3.82289	10	2.27149	24	2.04445	17	8.03793	32	4.7496
586	1	38211092	38211492	9	1.2743	35	7.95023	31	2.64074	11	5.20101	39	5.78857
587	1	38211720	38212120	21	2.97336	11	2.49864	19	1.61852	0	0	11	1.63267
588	1	38296872	38297272	5	0.707943	12	2.72579	13	1.10741	11	5.20101	6	0.89055
589	1	38308942	38309342	13	1.84065	2	0.454299	6	0.511112	0	0	3	0.445275
590	1	38396104	38396504	12	1.69906	3	0.681448	17	1.44815	3	1.41846	21	3.11692
591	1	38398372	38398772	8	1.13271	11	2.49864	12	1.02222	24	11.3477	17	2.52322
592	1	38472303	38472703	11	1.55748	9	2.04434	10	0.851853	0	0	10	1.48425
593	1	38474817	38475217	6	0.849532	20	4.54299	18	1.53334	0	0	7	1.03897
594	1	38489873	38490273	12	1.69906	22	4.99729	17	1.44815	0	0	12	1.7811
595	1	38553541	38553941	19	2.69019	1	0.227149	9	0.766668	0	0	8	1.1874
596	1	38585383	38585783	13	1.84065	7	1.59005	13	1.10741	11	5.20101	9	1.33582
597	1	38585819	38586219	4	0.566355	14	3.18009	19	1.61852	0	0	5	0.742125
598	1	38597480	38597880	13	1.84065	16	3.63439	19	1.61852	0	0	6	0.89055
599	1	38605524	38605924	1	0.141589	5	1.13575	3	0.255556	7	3.30974	3	0.445275
600	1	38639959	38640359	13	1.84065	10	2.27149	11	0.937038	0	0	9	1.33582
601	1	38665607	38666007	66	9.34485	23	5.22444	73	6.21853	25	11.8205	82	12.1708
602	1	38666765	38667165	110	15.5748	59	13.4018	101	8.60372	52	24.5866	174	25.8259
603	1	38674047	38674447	33	4.67243	20	4.54299	32	2.72593	28	13.2389	32	4.7496
604	1	38683545	38683945	8	1.13271	8	1.8172	10	0.851853	0	0	6	0.89055
605	1	38691302	38691702	12	1.69906	16	3.63439	10	0.851853	0	0	16	2.3748
606	1	38702159	38702559	20	2.83177	3	0.681448	24	2.04445	4	1.89128	8	1.1874
607	1	38702738	38703138	13	1.84065	19	4.31584	26	2.21482	0	0	10	1.48425
608	1	38707244	38707644	18	2.5486	1	0.227149	20	1.70371	22	10.402	15	2.22637
609	1	38708250	38708650	15	2.12383	16	3.63439	12	1.02222	10	4.72819	25	3.71062
610	1	38718612	38719012	20	2.83177	0	0	5	0.425927	2	0.945639	9	1.33582
611	1	38737136	38737536	42	5.94673	4	0.908598	24	2.04445	6	2.83692	25	3.71062
612	1	38738062	38738462	32	4.53084	9	2.04434	35	2.98149	4	1.89128	16	2.3748
613	1	38742452	38742852	19	2.69019	3	0.681448	22	1.87408	17	8.03793	3	0.445275
614	1	38768779	38769179	40	5.66355	21	4.77014	16	1.36297	22	10.402	21	3.11692
615	1	38775590	38775990	6	0.849532	19	4.31584	12	1.02222	0	0	15	2.22637
616	1	38789298	38789698	17	2.40701	3	0.681448	8	0.681483	3	1.41846	4	0.5937
617	1	38790462	38790862	19	2.69019	4	0.908598	7	0.596297	0	0	15	2.22637
618	1	38792005	38792405	8	1.13271	23	5.22444	19	1.61852	0	0	5	0.742125
619	1	38799566	38799966	14	1.98224	44	9.99457	18	1.53334	14	6.61947	34	5.04645
620	1	38803972	38804372	30	4.24766	22	4.99729	23	1.95926	9	4.25537	30	4.45275
621	1	38805477	38805877	20	2.83177	6	1.3629	12	1.02222	0	0	4	0.5937
622	1	38806082	38806482	20	2.83177	11	2.49864	22	1.87408	0	0	25	3.71062
623	1	38816515	38816915	14	1.98224	33	7.49593	6	0.511112	0	0	10	1.48425
624	1	38824468	38824868	28	3.96448	6	1.3629	11	0.937038	6	2.83692	30	4.45275
625	1	38833789	38834189	8	1.13271	25	5.67873	6	0.511112	1	0.472819	9	1.33582
626	1	38850579	38850979	9	1.2743	9	2.04434	7	0.596297	0	0	12	1.7811
627	1	38855910	38856310	27	3.82289	22	4.99729	25	2.12963	2	0.945639	35	5.19487
628	1	38863228	38863628	9	1.2743	10	2.27149	9	0.766668	0	0	27	4.00747
629	1	38865153	38865553	15	2.12383	32	7.26878	12	1.02222	0	0	4	0.5937
630	1	38874960	38875360	136	19.2561	94	21.352	100	8.51853	80	37.8255	197	29.2397
631	1	38876590	38876990	73	10.336	28	6.36018	57	4.85556	29	13.7118	102	15.1393
632	1	38889618	38890018	27	3.82289	5	1.13575	20	1.70371	2	0.945639	34	5.04645
633	1	38890967	38891367	38	5.38037	58	13.1747	9	0.766668	5	2.3641	71	10.5382
634	1	38893918	38894318	20	2.83177	11	2.49864	9	0.766668	2	0.945639	5	0.742125
635	1	38905560	38905960	21	2.97336	0	0	6	0.511112	0	0	5	0.742125
636	1	38907129	38907529	18	2.5486	14	3.18009	18	1.53334	1	0.472819	25	3.71062
637	1	38911085	38911485	22	3.11495	9	2.04434	15	1.27778	0	0	11	1.63267
638	1	38936591	38936991	30	4.24766	14	3.18009	24	2.04445	24	11.3477	22	3.26535
639	1	38937570	38937970	13	1.84065	1	0.227149	14	1.19259	0	0	11	1.63267
640	1	38947774	38948174	18	2.5486	0	0	14	1.19259	0	0	8	1.1874
641	1	38949172	38949572	13	1.84065	9	2.04434	18	1.53334	0	0	13	1.92952
642	1	38962674	38963074	21	2.97336	19	4.31584	18	1.53334	10	4.72819	20	2.9685
643	1	38966540	38966940	30	4.24766	18	4.08869	23	1.95926	0	0	11	1.63267
644	1	38971624	38972024	8	1.13271	14	3.18009	11	0.937038	0	0	10	1.48425
645	1	38972624	38973024	14	1.98224	17	3.86154	13	1.10741	0	0	16	2.3748
646	1	38978346	38978746	31	4.38925	16	3.63439	40	3.40741	15	7.09229	13	1.92952
647	1	38983304	38983704	33	4.67243	7	1.59005	24	2.04445	2	0.945639	27	4.00747
648	1	38993000	38993400	19	2.69019	0	0	7	0.596297	0	0	3	0.445275
649	1	38997520	38997920	24	3.39813	5	1.13575	20	1.70371	2	0.945639	34	5.04645
650	1	39004663	39005063	36	5.09719	4	0.908598	17	1.44815	1	0.472819	41	6.08542
651	1	39016922	39017322	12	1.69906	18	4.08869	20	1.70371	9	4.25537	6	0.89055
652	1	39045107	39045507	10	1.41589	16	3.63439	34	2.8963	5	2.3641	2	0.29685
653	1	39053970	39054370	9	1.2743	21	4.77014	13	1.10741	2	0.945639	10	1.48425
654	1	39056475	39056875	21	2.97336	8	1.8172	23	1.95926	2	0.945639	20	2.9685
655	1	39064958	39065358	45	6.37149	33	7.49593	27	2.3	6	2.83692	41	6.08542
656	1	39068312	39068712	45	6.37149	12	2.72579	53	4.51482	12	5.67383	33	4.89802
657	1	39108509	39108909	15	2.12383	11	2.49864	26	2.21482	3	1.41846	39	5.78857
658	1	39112136	39112536	11	1.55748	7	1.59005	4	0.340741	0	0	1	0.148425
659	1	39133185	39133585	34	4.81402	10	2.27149	36	3.06667	0	0	17	2.52322
660	1	39143418	39143818	14	1.98224	1	0.227149	19	1.61852	1	0.472819	7	1.03897
661	1	39181276	39181676	25	3.53972	14	3.18009	7	0.596297	1	0.472819	10	1.48425
662	1	39196898	39197298	13	1.84065	8	1.8172	4	0.340741	0	0	25	3.71062
663	1	39199195	39199595	14	1.98224	1	0.227149	13	1.10741	0	0	33	4.89802
664	1	39212743	39213143	25	3.53972	0	0	11	0.937038	6	2.83692	7	1.03897
665	1	39218703	39219103	2	0.283177	25	5.67873	9	0.766668	0	0	4	0.5937
666	1	39226386	39226786	9	1.2743	13	2.95294	13	1.10741	1	0.472819	9	1.33582
667	1	39233262	39233662	54	7.64579	31	7.04163	44	3.74815	23	10.8748	100	14.8425
668	1	39377041	39377441	11	1.55748	11	2.49864	4	0.340741	0	0	16	2.3748
669	1	39461024	39461424	9	1.2743	6	1.3629	19	1.61852	0	0	15	2.22637
670	1	39479773	39480173	9	1.2743	5	1.13575	7	0.596297	0	0	3	0.445275
671	1	39492881	39493281	7	0.991121	30	6.81448	13	1.10741	0	0	10	1.48425
672	1	39500492	39500892	14	1.98224	0	0	2	0.170371	6	2.83692	18	2.67165
673	1	39507251	39507651	7	0.991121	5	1.13575	12	1.02222	14	6.61947	11	1.63267
674	1	39516324	39516724	40	5.66355	8	1.8172	42	3.57778	17	8.03793	59	8.75707
675	1	39521583	39521983	30	4.24766	17	3.86154	11	0.937038	0	0	11	1.63267
676	1	39526337	39526737	25	3.53972	10	2.27149	5	0.425927	0	0	8	1.1874
677	1	39538860	39539260	10	1.41589	2	0.454299	11	0.937038	0	0	18	2.67165
678	1	39542365	39542765	22	3.11495	3	0.681448	17	1.44815	1	0.472819	14	2.07795
679	1	39546606	39547006	14	1.98224	13	2.95294	15	1.27778	0	0	17	2.52322
680	1	39552518	39552918	10	1.41589	1	0.227149	9	0.766668	28	13.2389	8	1.1874
681	1	39554746	39555146	13	1.84065	15	3.40724	21	1.78889	1	0.472819	16	2.3748
682	1	39559191	39559591	16	2.26542	11	2.49864	16	1.36297	10	4.72819	30	4.45275
683	1	39562731	39563131	25	3.53972	12	2.72579	10	0.851853	3	1.41846	18	2.67165
684	1	39564086	39564486	17	2.40701	16	3.63439	33	2.81112	0	0	11	1.63267
685	1	39621824	39622224	24	3.39813	14	3.18009	30	2.55556	9	4.25537	25	3.71062
686	1	39624961	39625361	28	3.96448	11	2.49864	18	1.53334	0	0	7	1.03897
687	1	39627666	39628066	20	2.83177	21	4.77014	6	0.511112	0	0	12	1.7811
688	1	39644751	39645151	19	2.69019	16	3.63439	17	1.44815	4	1.89128	22	3.26535
689	1	39645817	39646217	25	3.53972	22	4.99729	42	3.57778	12	5.67383	13	1.92952
690	1	39651967	39652367	20	2.83177	32	7.26878	27	2.3	7	3.30974	57	8.46022
691	1	39653134	39653534	27	3.82289	12	2.72579	35	2.98149	1	0.472819	34	5.04645
692	1	39676127	39676527	13	1.84065	6	1.3629	31	2.64074	1	0.472819	9	1.33582
693	1	39689392	39689792	166	23.5037	70	15.9005	136	11.5852	20	9.45639	137	20.3342
694	1	39691565	39691965	51	7.22102	23	5.22444	55	4.68519	8	3.78255	40	5.937
695	1	39705382	39705782	31	4.38925	26	5.90588	19	1.61852	5	2.3641	37	5.49172
696	1	39707846	39708246	31	4.38925	1	0.227149	27	2.3	1	0.472819	23	3.41377
697	1	39730666	39731066	16	2.26542	20	4.54299	40	3.40741	2	0.945639	14	2.07795
698	1	39731780	39732180	27	3.82289	4	0.908598	15	1.27778	9	4.25537	8	1.1874
699	1	39748572	39748972	12	1.69906	9	2.04434	7	0.596297	0	0	9	1.33582
700	1	39769164	39769564	17	2.40701	5	1.13575	12	1.02222	0	0	9	1.33582
701	1	39811765	39812165	8	1.13271	8	1.8172	17	1.44815	0	0	9	1.33582
702	1	39869925	39870325	20	2.83177	18	4.08869	12	1.02222	0	0	25	3.71062
703	1	39871776	39872176	25	3.53972	27	6.13303	37	3.15186	5	2.3641	5	0.742125
704	1	39893742	39894142	19	2.69019	11	2.49864	21	1.78889	0	0	11	1.63267
705	1	39896668	39897068	16	2.26542	25	5.67873	15	1.27778	0	0	22	3.26535
706	1	40100482	40100882	27	3.82289	1	0.227149	11	0.937038	0	0	28	4.1559
707	1	40102135	40102535	26	3.68131	9	2.04434	29	2.47037	3	1.41846	17	2.52322
708	1	40108359	40108759	31	4.38925	20	4.54299	27	2.3	0	0	20	2.9685
709	1	40111842	40112242	19	2.69019	30	6.81448	37	3.15186	9	4.25537	16	2.3748
710	1	40136818	40137218	10	1.41589	14	3.18009	31	2.64074	0	0	11	1.63267
711	1	40137422	40137822	12	1.69906	11	2.49864	8	0.681483	10	4.72819	7	1.03897
712	1	40140785	40141185	15	2.12383	10	2.27149	12	1.02222	7	3.30974	6	0.89055
713	1	40142007	40142407	15	2.12383	11	2.49864	14	1.19259	0	0	8	1.1874
714	1	40365299	40365699	21	2.97336	11	2.49864	37	3.15186	0	0	23	3.41377
715	1	40535150	40535550	17	2.40701	23	5.22444	7	0.596297	12	5.67383	27	4.00747
716	1	40590281	40590681	14	1.98224	5	1.13575	7	0.596297	6	2.83692	2	0.29685
717	1	40602529	40602929	17	2.40701	7	1.59005	3	0.255556	13	6.14665	25	3.71062
718	1	40604894	40605294	12	1.69906	3	0.681448	19	1.61852	0	0	10	1.48425
719	1	40614548	40614948	15	2.12383	0	0	35	2.98149	1	0.472819	20	2.9685
720	1	40615321	40615721	16	2.26542	5	1.13575	21	1.78889	4	1.89128	10	1.48425
721	1	40619417	40619817	24	3.39813	2	0.454299	32	2.72593	0	0	44	6.5307
722	1	40620608	40621008	17	2.40701	7	1.59005	19	1.61852	0	0	36	5.3433
723	1	40627220	40627620	19	2.69019	5	1.13575	15	1.27778	2	0.945639	7	1.03897
724	1	40628458	40628858	13	1.84065	9	2.04434	9	0.766668	0	0	13	1.92952
725	1	40636720	40637120	12	1.69906	7	1.59005	9	0.766668	1	0.472819	6	0.89055
726	1	40663432	40663832	13	1.84065	12	2.72579	7	0.596297	1	0.472819	11	1.63267
727	1	40668191	40668591	34	4.81402	25	5.67873	34	2.8963	0	0	11	1.63267
728	1	40675781	40676181	15	2.12383	0	0	16	1.36297	11	5.20101	12	1.7811
729	1	40690472	40690872	22	3.11495	21	4.77014	17	1.44815	0	0	18	2.67165
730	1	40691768	40692168	13	1.84065	22	4.99729	7	0.596297	3	1.41846	26	3.85905
731	1	40698793	40699193	52	7.36261	16	3.63439	22	1.87408	36	17.0215	49	7.27282
732	1	40699575	40699975	28	3.96448	3	0.681448	15	1.27778	4	1.89128	26	3.85905
733	1	40705353	40705753	46	6.51308	25	5.67873	26	2.21482	0	0	32	4.7496
734	1	40718545	40718945	87	12.3182	33	7.49593	66	5.62223	12	5.67383	80	11.874
735	1	40720868	40721268	225	31.8575	93	21.1249	209	17.8037	79	37.3527	241	35.7704
736	1	40731347	40731747	7	0.991121	36	8.17738	15	1.27778	0	0	13	1.92952
737	1	40735079	40735479	13	1.84065	5	1.13575	13	1.10741	2	0.945639	17	2.52322
738	1	40736089	40736489	12	1.69906	5	1.13575	9	0.766668	16	7.56511	16	2.3748
739	1	40736678	40737078	17	2.40701	9	2.04434	13	1.10741	6	2.83692	13	1.92952
740	1	40760397	40760797	15	2.12383	3	0.681448	6	0.511112	10	4.72819	13	1.92952
741	1	40768517	40768917	12	1.69906	5	1.13575	5	0.425927	1	0.472819	9	1.33582
742	1	40775714	40776114	24	3.39813	10	2.27149	11	0.937038	18	8.51075	32	4.7496
743	1	40780462	40780862	23	3.25654	2	0.454299	33	2.81112	2	0.945639	20	2.9685
744	1	40791248	40791648	21	2.97336	8	1.8172	20	1.70371	0	0	8	1.1874
745	1	40795567	40795967	17	2.40701	8	1.8172	8	0.681483	2	0.945639	7	1.03897
746	1	40797149	40797549	17	2.40701	10	2.27149	11	0.937038	7	3.30974	6	0.89055
747	1	40800385	40800785	17	2.40701	2	0.454299	12	1.02222	0	0	11	1.63267
748	1	40804616	40805016	28	3.96448	6	1.3629	35	2.98149	8	3.78255	30	4.45275
749	1	40805729	40806129	27	3.82289	3	0.681448	12	1.02222	20	9.45639	35	5.19487
750	1	40806766	40807166	18	2.5486	16	3.63439	24	2.04445	10	4.72819	16	2.3748
751	1	40833916	40834316	11	1.55748	2	0.454299	7	0.596297	0	0	6	0.89055
752	1	40834470	40834870	13	1.84065	11	2.49864	15	1.27778	0	0	21	3.11692
753	1	40838286	40838686	14	1.98224	8	1.8172	9	0.766668	8	3.78255	7	1.03897
754	1	40911103	40911503	42	5.94673	25	5.67873	41	3.4926	12	5.67383	23	3.41377
755	1	40912294	40912694	11	1.55748	30	6.81448	15	1.27778	1	0.472819	14	2.07795
756	1	40919623	40920023	29	4.10607	7	1.59005	36	3.06667	1	0.472819	23	3.41377
757	1	40921890	40922290	16	2.26542	17	3.86154	10	0.851853	1	0.472819	13	1.92952
758	1	40923169	40923569	20	2.83177	15	3.40724	18	1.53334	0	0	20	2.9685
759	1	40929689	40930089	53	7.5042	6	1.3629	33	2.81112	5	2.3641	56	8.3118
760	1	40954663	40955063	15	2.12383	17	3.86154	30	2.55556	4	1.89128	27	4.00747
761	1	41041422	41041822	36	5.09719	0	0	11	0.937038	7	3.30974	7	1.03897
762	1	41074440	41074840	17	2.40701	18	4.08869	20	1.70371	12	5.67383	4	0.5937
763	1	41076204	41076604	19	2.69019	10	2.27149	20	1.70371	2	0.945639	16	2.3748
764	1	41169491	41169891	31	4.38925	15	3.40724	21	1.78889	8	3.78255	13	1.92952
765	1	41189106	41189506	14	1.98224	5	1.13575	7	0.596297	5	2.3641	0	0
766	1	41190852	41191252	16	2.26542	2	0.454299	9	0.766668	0	0	5	0.742125
767	1	41309697	41310097	36	5.09719	12	2.72579	50	4.25927	13	6.14665	5	0.742125
768	1	41314266	41314666	35	4.9556	15	3.40724	54	4.60001	13	6.14665	31	4.60117
769	1	41709573	41709973	16	2.26542	4	0.908598	23	1.95926	5	2.3641	11	1.63267
770	1	41930089	41930489	22	3.11495	17	3.86154	21	1.78889	11	5.20101	5	0.742125
771	1	42238866	42239266	9	1.2743	15	3.40724	13	1.10741	0	0	7	1.03897
772	1	42270603	42271003	16	2.26542	3	0.681448	28	2.38519	0	0	13	1.92952
773	1	42279347	42279747	26	3.68131	1	0.227149	18	1.53334	0	0	17	2.52322
774	1	42280880	42281280	27	3.82289	2	0.454299	37	3.15186	0	0	21	3.11692
775	1	42281870	42282270	25	3.53972	5	1.13575	16	1.36297	0	0	20	2.9685
776	1	42286502	42286902	11	1.55748	20	4.54299	15	1.27778	0	0	1	0.148425
777	1	42288064	42288464	17	2.40701	11	2.49864	2	0.170371	14	6.61947	1	0.148425
778	1	42297108	42297508	29	4.10607	26	5.90588	29	2.47037	10	4.72819	7	1.03897
779	1	42453492	42453892	15	2.12383	6	1.3629	3	0.255556	0	0	10	1.48425
780	1	42455440	42455840	23	3.25654	0	0	27	2.3	7	3.30974	22	3.26535
781	1	42456808	42457208	15	2.12383	2	0.454299	10	0.851853	7	3.30974	12	1.7811
782	1	42530773	42531173	50	7.07943	54	12.2661	38	3.23704	21	9.92921	39	5.78857
783	1	42578732	42579132	55	7.78738	34	7.72308	53	4.51482	5	2.3641	38	5.64015
784	1	42645527	42645927	6	0.849532	15	3.40724	7	0.596297	4	1.89128	2	0.29685
785	1	42712295	42712695	21	2.97336	3	0.681448	27	2.3	5	2.3641	23	3.41377
786	1	42715682	42716082	17	2.40701	6	1.3629	15	1.27778	0	0	14	2.07795
787	1	42723652	42724052	177	25.0612	108	24.5321	153	13.0334	82	38.7712	160	23.748
788	1	42725701	42726101	144	20.3888	141	32.0281	137	11.6704	58	27.4235	208	30.8724
789	1	42736699	42737099	376	53.2373	223	50.6543	250	21.2963	149	70.4501	376	55.8078
790	1	42743201	42743601	112	15.8579	49	11.1303	121	10.3074	69	32.6245	155	23.0059
791	1	42744393	42744793	120	16.9906	55	12.4932	102	8.6889	48	22.6953	110	16.3267
792	1	42747054	42747454	135	19.1145	48	10.9032	88	7.49631	32	15.1302	101	14.9909
793	1	42747926	42748326	185	26.1939	98	22.2606	91	7.75186	80	37.8255	126	18.7015
794	1	42750885	42751285	126	17.8402	47	10.676	111	9.45557	43	20.3312	83	12.3193
795	1	42755019	42755419	75	10.6192	46	10.4489	49	4.17408	31	14.6574	29	4.30432
796	1	42757610	42758010	51	7.22102	52	11.8118	48	4.0889	19	8.98357	58	8.60865
797	1	42758442	42758842	64	9.06168	82	18.6263	95	8.0926	49	23.1681	65	9.64762
798	1	42759572	42759972	51	7.22102	9	2.04434	37	3.15186	21	9.92921	26	3.85905
799	1	42760655	42761055	51	7.22102	10	2.27149	33	2.81112	0	0	29	4.30432
800	1	42766243	42766643	20	2.83177	11	2.49864	13	1.10741	0	0	17	2.52322
801	1	42767175	42767575	24	3.39813	13	2.95294	33	2.81112	33	15.603	24	3.5622
802	1	42769488	42769888	11	1.55748	9	2.04434	11	0.937038	0	0	7	1.03897
803	1	42778258	42778658	5	0.707943	11	2.49864	20	1.70371	0	0	4	0.5937
804	1	42781494	42781894	15	2.12383	16	3.63439	10	0.851853	2	0.945639	3	0.445275
805	1	42782960	42783360	19	2.69019	0	0	29	2.47037	4	1.89128	18	2.67165
806	1	42809321	42809721	18	2.5486	4	0.908598	17	1.44815	0	0	7	1.03897
807	1	42811098	42811498	26	3.68131	5	1.13575	32	2.72593	5	2.3641	13	1.92952
808	1	42819291	42819691	42	5.94673	9	2.04434	26	2.21482	12	5.67383	48	7.1244
809	1	42820991	42821391	49	6.93785	32	7.26878	43	3.66297	7	3.30974	29	4.30432
810	1	42870189	42870589	14	1.98224	8	1.8172	12	1.02222	6	2.83692	13	1.92952
811	1	42887012	42887412	39	5.52196	21	4.77014	37	3.15186	9	4.25537	43	6.38227
812	1	42950779	42951179	22	3.11495	6	1.3629	10	0.851853	0	0	18	2.67165
813	1	42952380	42952780	15	2.12383	16	3.63439	21	1.78889	7	3.30974	10	1.48425
814	1	42957494	42957894	16	2.26542	11	2.49864	14	1.19259	0	0	17	2.52322
815	1	42965261	42965661	16	2.26542	3	0.681448	15	1.27778	0	0	11	1.63267
816	1	42966742	42967142	10	1.41589	11	2.49864	3	0.255556	0	0	9	1.33582
817	1	42982828	42983228	16	2.26542	8	1.8172	4	0.340741	4	1.89128	6	0.89055
818	1	42989442	42989842	37	5.23878	17	3.86154	48	4.0889	14	6.61947	27	4.00747
819	1	42992072	42992472	52	7.36261	55	12.4932	69	5.87779	18	8.51075	59	8.75707
820	1	42998137	42998537	26	3.68131	0	0	8	0.681483	0	0	30	4.45275
821	1	43022071	43022471	10	1.41589	18	4.08869	10	0.851853	2	0.945639	2	0.29685
822	1	43058227	43058627	11	1.55748	16	3.63439	7	0.596297	0	0	0	0
823	1	43061934	43062334	11	1.55748	5	1.13575	9	0.766668	10	4.72819	9	1.33582
824	1	43071327	43071727	28	3.96448	24	5.45159	22	1.87408	9	4.25537	26	3.85905
825	1	43073034	43073434	26	3.68131	8	1.8172	16	1.36297	7	3.30974	21	3.11692
826	1	43080044	43080444	32	4.53084	26	5.90588	14	1.19259	1	0.472819	31	4.60117
827	1	43081275	43081675	17	2.40701	5	1.13575	13	1.10741	0	0	8	1.1874
828	1	43203289	43203689	20	2.83177	3	0.681448	11	0.937038	12	5.67383	2	0.29685
829	1	43217610	43218010	15	2.12383	0	0	15	1.27778	8	3.78255	8	1.1874
830	1	43236312	43236712	20	2.83177	18	4.08869	20	1.70371	0	0	14	2.07795
831	1	43238636	43239036	16	2.26542	6	1.3629	6	0.511112	0	0	7	1.03897
832	1	43250448	43250848	13	1.84065	5	1.13575	15	1.27778	0	0	10	1.48425
833	1	43336985	43337385	17	2.40701	6	1.3629	36	3.06667	5	2.3641	58	8.60865
834	1	43345100	43345500	23	3.25654	3	0.681448	23	1.95926	1	0.472819	18	2.67165
835	1	43345690	43346090	17	2.40701	3	0.681448	16	1.36297	0	0	16	2.3748
836	1	43438450	43438850	8	1.13271	5	1.13575	14	1.19259	0	0	0	0
837	1	43460964	43461364	25	3.53972	8	1.8172	6	0.511112	0	0	4	0.5937
838	1	43462236	43462636	16	2.26542	5	1.13575	4	0.340741	0	0	4	0.5937
839	1	43470918	43471318	13	1.84065	7	1.59005	15	1.27778	0	0	8	1.1874
840	1	43472602	43473002	21	2.97336	7	1.59005	13	1.10741	0	0	12	1.7811
841	1	43473451	43473851	26	3.68131	1	0.227149	18	1.53334	4	1.89128	25	3.71062
842	1	43479098	43479498	3	0.424766	8	1.8172	15	1.27778	2	0.945639	5	0.742125
843	1	43611786	43612186	12	1.69906	0	0	20	1.70371	10	4.72819	24	3.5622
844	1	43630289	43630689	18	2.5486	0	0	18	1.53334	0	0	6	0.89055
845	1	43671692	43672092	21	2.97336	4	0.908598	22	1.87408	0	0	31	4.60117
846	1	43698055	43698455	7	0.991121	9	2.04434	8	0.681483	0	0	13	1.92952
847	1	43769753	43770153	10	1.41589	13	2.95294	23	1.95926	24	11.3477	13	1.92952
848	1	44082504	44082904	20	2.83177	5	1.13575	20	1.70371	0	0	13	1.92952
849	1	44105545	44105945	12	1.69906	5	1.13575	9	0.766668	18	8.51075	31	4.60117
850	1	45965373	45965773	53	7.5042	17	3.86154	65	5.53705	12	5.67383	70	10.3897
851	1	46092072	46092472	14	1.98224	0	0	5	0.425927	0	0	0	0
852	1	46927398	46927798	14	1.98224	12	2.72579	15	1.27778	0	0	18	2.67165
853	1	47057699	47058099	12	1.69906	10	2.27149	4	0.340741	0	0	3	0.445275
854	1	50966172	50966572	71	10.0528	58	13.1747	80	6.81483	18	8.51075	58	8.60865
855	1	51497456	51497856	20	2.83177	0	0	30	2.55556	8	3.78255	3	0.445275
856	1	51499461	51499861	13	1.84065	0	0	10	0.851853	0	0	5	0.742125
857	1	51675174	51675574	15	2.12383	5	1.13575	18	1.53334	11	5.20101	14	2.07795
858	1	51725013	51725413	13	1.84065	3	0.681448	8	0.681483	0	0	7	1.03897
859	1	51727278	51727678	11	1.55748	7	1.59005	10	0.851853	0	0	4	0.5937
860	1	51955080	51955480	21	2.97336	2	0.454299	11	0.937038	4	1.89128	8	1.1874
861	1	52032082	52032482	8	1.13271	8	1.8172	8	0.681483	0	0	6	0.89055
862	1	52047478	52047878	13	1.84065	0	0	42	3.57778	18	8.51075	31	4.60117
863	1	52085562	52085962	9	1.2743	11	2.49864	11	0.937038	6	2.83692	17	2.52322
864	1	52118854	52119254	26	3.68131	11	2.49864	19	1.61852	3	1.41846	32	4.7496
865	1	52119520	52119920	9	1.2743	10	2.27149	16	1.36297	0	0	18	2.67165
866	1	52120021	52120421	22	3.11495	9	2.04434	25	2.12963	0	0	21	3.11692
867	1	52126838	52127238	19	2.69019	1	0.227149	10	0.851853	0	0	13	1.92952
868	1	52140525	52140925	11	1.55748	5	1.13575	13	1.10741	3	1.41846	10	1.48425
869	1	52141830	52142230	23	3.25654	0	0	17	1.44815	2	0.945639	5	0.742125
870	1	52290287	52290687	4	0.566355	16	3.63439	8	0.681483	0	0	1	0.148425
871	1	52309440	52309840	16	2.26542	1	0.227149	22	1.87408	0	0	14	2.07795
872	1	52313767	52314167	16	2.26542	4	0.908598	2	0.170371	0	0	2	0.29685
873	1	52328126	52328526	49	6.93785	7	1.59005	26	2.21482	30	14.1846	51	7.56967
874	1	52329250	52329650	14	1.98224	9	2.04434	19	1.61852	0	0	14	2.07795
875	1	52343429	52343829	11	1.55748	0	0	1	0.0851853	0	0	4	0.5937
876	1	52400984	52401384	8	1.13271	26	5.90588	8	0.681483	0	0	3	0.445275
877	1	52465581	52465981	17	2.40701	9	2.04434	2	0.170371	2	0.945639	10	1.48425
878	1	52470511	52470911	14	1.98224	12	2.72579	10	0.851853	0	0	2	0.29685
879	1	52765725	52766125	15	2.12383	19	4.31584	14	1.19259	3	1.41846	23	3.41377
880	1	52766828	52767228	18	2.5486	16	3.63439	27	2.3	10	4.72819	23	3.41377
881	1	52991594	52991994	8	1.13271	10	2.27149	23	1.95926	1	0.472819	45	6.67912
882	1	52992362	52992762	19	2.69019	0	0	19	1.61852	0	0	25	3.71062
883	1	52993037	52993437	22	3.11495	4	0.908598	39	3.32223	4	1.89128	25	3.71062
884	1	53376741	53377141	14	1.98224	8	1.8172	5	0.425927	0	0	0	0
885	1	53396134	53396534	30	4.24766	5	1.13575	23	1.95926	5	2.3641	21	3.11692
886	1	53407428	53407828	6	0.849532	6	1.3629	3	0.255556	2	0.945639	13	1.92952
887	1	53408820	53409220	8	1.13271	4	0.908598	9	0.766668	5	2.3641	9	1.33582
888	1	53433532	53433932	14	1.98224	15	3.40724	12	1.02222	0	0	9	1.33582
889	1	54231426	54231826	14	1.98224	12	2.72579	25	2.12963	31	14.6574	7	1.03897
890	1	54232493	54232893	27	3.82289	3	0.681448	18	1.53334	0	0	13	1.92952
891	1	54234002	54234402	18	2.5486	1	0.227149	27	2.3	9	4.25537	5	0.742125
892	1	54481556	54481956	31	4.38925	6	1.3629	26	2.21482	0	0	23	3.41377
893	1	54483946	54484346	39	5.52196	17	3.86154	33	2.81112	24	11.3477	39	5.78857
894	1	54499941	54500341	8	1.13271	4	0.908598	11	0.937038	0	0	5	0.742125
895	1	54598410	54598810	34	4.81402	5	1.13575	27	2.3	2	0.945639	42	6.23385
896	1	54600168	54600568	23	3.25654	3	0.681448	25	2.12963	3	1.41846	27	4.00747
897	1	54610087	54610487	8	1.13271	5	1.13575	5	0.425927	0	0	5	0.742125
898	1	55083509	55083909	19	2.69019	15	3.40724	26	2.21482	11	5.20101	15	2.22637
899	1	55142236	55142636	18	2.5486	27	6.13303	12	1.02222	0	0	4	0.5937
900	1	55401923	55402323	129	18.2649	64	14.5376	142	12.0963	31	14.6574	122	18.1078
901	1	55410726	55411126	15	2.12383	12	2.72579	22	1.87408	0	0	16	2.3748
902	1	55445467	55445867	15	2.12383	10	2.27149	19	1.61852	7	3.30974	48	7.1244
903	1	55777267	55777667	20	2.83177	7	1.59005	10	0.851853	2	0.945639	10	1.48425
904	1	55894416	55894816	18	2.5486	17	3.86154	9	0.766668	0	0	11	1.63267
905	1	55921704	55922104	17	2.40701	1	0.227149	6	0.511112	10	4.72819	4	0.5937
906	1	55928113	55928513	68	9.62803	28	6.36018	74	6.30371	3	1.41846	44	6.5307
907	1	55951057	55951457	13	1.84065	1	0.227149	12	1.02222	0	0	3	0.445275
908	1	55952649	55953049	19	2.69019	8	1.8172	17	1.44815	4	1.89128	5	0.742125
909	1	55955324	55955724	26	3.68131	0	0	14	1.19259	0	0	6	0.89055
910	1	55994961	55995361	8	1.13271	8	1.8172	9	0.766668	12	5.67383	14	2.07795
911	1	56003304	56003704	22	3.11495	8	1.8172	31	2.64074	0	0	4	0.5937
912	1	56219580	56219980	11	1.55748	5	1.13575	10	0.851853	0	0	4	0.5937
913	1	56784647	56785047	18	2.5486	1	0.227149	19	1.61852	0	0	4	0.5937
914	1	56789039	56789439	11	1.55748	6	1.3629	40	3.40741	2	0.945639	7	1.03897
915	1	57008622	57009022	63	8.92009	27	6.13303	75	6.3889	14	6.61947	13	1.92952
916	1	57009790	57010190	24	3.39813	8	1.8172	55	4.68519	16	7.56511	8	1.1874
917	1	57015323	57015723	78	11.0439	36	8.17738	108	9.20001	6	2.83692	80	11.874
918	1	57017191	57017591	135	19.1145	30	6.81448	127	10.8185	22	10.402	124	18.4047
919	1	57021673	57022073	134	18.9729	80	18.172	134	11.4148	21	9.92921	110	16.3267
920	1	57023451	57023851	114	16.1411	31	7.04163	86	7.32594	54	25.5322	96	14.2488
921	1	57076233	57076633	13	1.84065	16	3.63439	10	0.851853	0	0	2	0.29685
922	1	57149250	57149650	12	1.69906	11	2.49864	10	0.851853	0	0	1	0.148425
923	1	57155276	57155676	18	2.5486	8	1.8172	10	0.851853	0	0	12	1.7811
924	1	57209463	57209863	17	2.40701	3	0.681448	9	0.766668	0	0	19	2.82007
925	1	57238219	57238619	19	2.69019	19	4.31584	16	1.36297	7	3.30974	7	1.03897
926	1	57240534	57240934	17	2.40701	10	2.27149	29	2.47037	0	0	5	0.742125
927	1	57241048	57241448	16	2.26542	8	1.8172	11	0.937038	3	1.41846	11	1.63267
928	1	57245619	57246019	21	2.97336	14	3.18009	21	1.78889	3	1.41846	10	1.48425
929	1	57246535	57246935	18	2.5486	4	0.908598	48	4.0889	19	8.98357	10	1.48425
930	1	57253612	57254012	28	3.96448	10	2.27149	18	1.53334	9	4.25537	8	1.1874
931	1	57308112	57308512	9	1.2743	13	2.95294	34	2.8963	1	0.472819	8	1.1874
932	1	57309355	57309755	13	1.84065	4	0.908598	24	2.04445	7	3.30974	18	2.67165
933	1	57364836	57365236	21	2.97336	6	1.3629	16	1.36297	4	1.89128	18	2.67165
934	1	57370471	57370871	20	2.83177	6	1.3629	9	0.766668	22	10.402	14	2.07795
935	1	57372762	57373162	27	3.82289	9	2.04434	16	1.36297	2	0.945639	15	2.22637
936	1	57375867	57376267	20	2.83177	8	1.8172	12	1.02222	1	0.472819	6	0.89055
937	1	57378645	57379045	23	3.25654	3	0.681448	5	0.425927	0	0	3	0.445275
938	1	57810983	57811383	17	2.40701	28	6.36018	15	1.27778	0	0	6	0.89055
939	1	58153173	58153573	20	2.83177	24	5.45159	11	0.937038	0	0	7	1.03897
940	1	58162170	58162570	12	1.69906	6	1.3629	11	0.937038	0	0	15	2.22637
941	1	58166205	58166605	21	2.97336	11	2.49864	6	0.511112	0	0	14	2.07795
942	1	58169463	58169863	14	1.98224	2	0.454299	11	0.937038	0	0	4	0.5937
943	1	58173685	58174085	20	2.83177	1	0.227149	9	0.766668	3	1.41846	7	1.03897
944	1	58175418	58175818	9	1.2743	15	3.40724	12	1.02222	0	0	9	1.33582
945	1	58187333	58187733	22	3.11495	14	3.18009	49	4.17408	0	0	29	4.30432
946	1	58206768	58207168	22	3.11495	22	4.99729	19	1.61852	5	2.3641	43	6.38227
947	1	58208954	58209354	26	3.68131	9	2.04434	30	2.55556	5	2.3641	54	8.01495
948	1	58214506	58214906	26	3.68131	10	2.27149	28	2.38519	7	3.30974	30	4.45275
949	1	58223510	58223910	39	5.52196	12	2.72579	16	1.36297	5	2.3641	26	3.85905
950	1	58230573	58230973	14	1.98224	4	0.908598	12	1.02222	0	0	13	1.92952
951	1	58231673	58232073	10	1.41589	15	3.40724	14	1.19259	5	2.3641	33	4.89802
952	1	58236878	58237278	30	4.24766	12	2.72579	20	1.70371	3	1.41846	28	4.1559
953	1	58244225	58244625	12	1.69906	27	6.13303	12	1.02222	0	0	5	0.742125
954	1	58248060	58248460	22	3.11495	16	3.63439	25	2.12963	6	2.83692	17	2.52322
955	1	58250864	58251264	33	4.67243	1	0.227149	26	2.21482	7	3.30974	22	3.26535
956	1	58260774	58261174	23	3.25654	2	0.454299	7	0.596297	0	0	48	7.1244
957	1	58268055	58268455	19	2.69019	6	1.3629	22	1.87408	1	0.472819	24	3.5622
958	1	58273902	58274302	40	5.66355	5	1.13575	20	1.70371	0	0	19	2.82007
959	1	58303331	58303731	20	2.83177	36	8.17738	15	1.27778	0	0	17	2.52322
960	1	58308859	58309259	19	2.69019	10	2.27149	29	2.47037	5	2.3641	47	6.97597
961	1	58312595	58312995	24	3.39813	9	2.04434	20	1.70371	6	2.83692	25	3.71062
962	1	58314674	58315074	14	1.98224	4	0.908598	17	1.44815	1	0.472819	20	2.9685
963	1	58321561	58321961	24	3.39813	8	1.8172	29	2.47037	20	9.45639	16	2.3748
964	1	58324746	58325146	10	1.41589	21	4.77014	13	1.10741	3	1.41846	16	2.3748
965	1	58331154	58331554	18	2.5486	13	2.95294	21	1.78889	1	0.472819	22	3.26535
966	1	58332563	58332963	15	2.12383	1	0.227149	12	1.02222	3	1.41846	17	2.52322
967	1	58417946	58418346	12	1.69906	22	4.99729	16	1.36297	0	0	38	5.64015
968	1	58645210	58645610	17	2.40701	0	0	17	1.44815	0	0	7	1.03897
969	1	58650844	58651244	11	1.55748	0	0	5	0.425927	3	1.41846	0	0
970	1	58659245	58659645	10	1.41589	16	3.63439	15	1.27778	0	0	1	0.148425
971	1	58663204	58663604	15	2.12383	24	5.45159	37	3.15186	7	3.30974	21	3.11692
972	1	58668636	58669036	7	0.991121	2	0.454299	11	0.937038	3	1.41846	3	0.445275
973	1	58721128	58721528	11	1.55748	14	3.18009	13	1.10741	0	0	2	0.29685
974	1	58723368	58723768	21	2.97336	9	2.04434	13	1.10741	6	2.83692	8	1.1874
975	1	59045576	59045976	37	5.23878	1	0.227149	19	1.61852	0	0	31	4.60117
976	1	59060550	59060950	16	2.26542	18	4.08869	13	1.10741	14	6.61947	4	0.5937
977	1	59092566	59092966	13	1.84065	0	0	6	0.511112	1	0.472819	13	1.92952
978	1	59103115	59103515	14	1.98224	0	0	5	0.425927	0	0	9	1.33582
979	1	59103726	59104126	16	2.26542	5	1.13575	14	1.19259	12	5.67383	12	1.7811
980	1	59110163	59110563	28	3.96448	7	1.59005	16	1.36297	18	8.51075	21	3.11692
981	1	59165969	59166369	33	4.67243	0	0	19	1.61852	0	0	17	2.52322
982	1	59167922	59168322	28	3.96448	0	0	15	1.27778	0	0	31	4.60117
983	1	59178440	59178840	20	2.83177	16	3.63439	12	1.02222	0	0	10	1.48425
984	1	59179938	59180338	19	2.69019	7	1.59005	16	1.36297	7	3.30974	18	2.67165
985	1	59195449	59195849	18	2.5486	6	1.3629	10	0.851853	0	0	12	1.7811
986	1	59285579	59285979	15	2.12383	0	0	25	2.12963	0	0	5	0.742125
987	1	59291302	59291702	14	1.98224	3	0.681448	20	1.70371	0	0	9	1.33582
988	1	59293390	59293790	19	2.69019	3	0.681448	24	2.04445	0	0	10	1.48425
989	1	59299980	59300380	34	4.81402	4	0.908598	12	1.02222	12	5.67383	32	4.7496
990	1	59301280	59301680	13	1.84065	10	2.27149	9	0.766668	4	1.89128	22	3.26535
991	1	59307328	59307728	14	1.98224	3	0.681448	7	0.596297	6	2.83692	13	1.92952
992	1	59308130	59308530	16	2.26542	4	0.908598	5	0.425927	0	0	11	1.63267
993	1	59317564	59317964	9	1.2743	20	4.54299	14	1.19259	0	0	11	1.63267
994	1	59320609	59321009	18	2.5486	10	2.27149	10	0.851853	0	0	21	3.11692
995	1	59334892	59335292	12	1.69906	15	3.40724	22	1.87408	0	0	9	1.33582
996	1	59366523	59366923	24	3.39813	16	3.63439	15	1.27778	6	2.83692	14	2.07795
997	1	59368488	59368888	15	2.12383	11	2.49864	4	0.340741	23	10.8748	6	0.89055
998	1	59372883	59373283	27	3.82289	17	3.86154	40	3.40741	19	8.98357	18	2.67165
999	1	59392938	59393338	25	3.53972	8	1.8172	16	1.36297	3	1.41846	11	1.63267
1000	1	59406106	59406506	17	2.40701	3	0.681448	22	1.87408	8	3.78255	15	2.22637
1001	1	59406839	59407239	18	2.5486	23	5.22444	27	2.3	10	4.72819	61	9.05392
1002	1	59422268	59422668	18	2.5486	0	0	23	1.95926	1	0.472819	2	0.29685
1003	1	59461180	59461580	8	1.13271	5	1.13575	25	2.12963	1	0.472819	17	2.52322
1004	1	59461656	59462056	7	0.991121	16	3.63439	29	2.47037	12	5.67383	27	4.00747
1005	1	59462302	59462702	17	2.40701	5	1.13575	19	1.61852	9	4.25537	16	2.3748
1006	1	59478669	59479069	11	1.55748	9	2.04434	10	0.851853	0	0	19	2.82007
1007	1	59488225	59488625	20	2.83177	9	2.04434	15	1.27778	0	0	17	2.52322
1008	1	59538797	59539197	7	0.991121	5	1.13575	9	0.766668	2	0.945639	20	2.9685
1009	1	59545358	59545758	14	1.98224	13	2.95294	13	1.10741	0	0	20	2.9685
1010	1	59550704	59551104	21	2.97336	4	0.908598	15	1.27778	5	2.3641	14	2.07795
1011	1	59551440	59551840	12	1.69906	11	2.49864	10	0.851853	8	3.78255	5	0.742125
1012	1	59569484	59569884	18	2.5486	10	2.27149	11	0.937038	18	8.51075	25	3.71062
1013	1	59571553	59571953	10	1.41589	34	7.72308	7	0.596297	0	0	7	1.03897
1014	1	59574461	59574861	12	1.69906	7	1.59005	40	3.40741	0	0	23	3.41377
1015	1	59575825	59576225	15	2.12383	1	0.227149	13	1.10741	17	8.03793	23	3.41377
1016	1	59588035	59588435	31	4.38925	8	1.8172	19	1.61852	0	0	24	3.5622
1017	1	59588734	59589134	21	2.97336	9	2.04434	21	1.78889	3	1.41846	35	5.19487
1018	1	59592684	59593084	15	2.12383	10	2.27149	24	2.04445	0	0	11	1.63267
1019	1	59601098	59601498	9	1.2743	7	1.59005	15	1.27778	0	0	10	1.48425
1020	1	59604778	59605178	16	2.26542	0	0	27	2.3	0	0	4	0.5937
1021	1	59605281	59605681	17	2.40701	7	1.59005	19	1.61852	3	1.41846	12	1.7811
1022	1	59630230	59630630	12	1.69906	19	4.31584	11	0.937038	8	3.78255	6	0.89055
1023	1	59631114	59631514	51	7.22102	15	3.40724	62	5.28149	5	2.3641	44	6.5307
1024	1	59637156	59637556	13	1.84065	13	2.95294	32	2.72593	0	0	25	3.71062
1025	1	59641605	59642005	26	3.68131	4	0.908598	14	1.19259	0	0	37	5.49172
1026	1	59643097	59643497	15	2.12383	10	2.27149	18	1.53334	0	0	3	0.445275
1027	1	59717566	59717966	18	2.5486	11	2.49864	50	4.25927	14	6.61947	11	1.63267
1028	1	59719104	59719504	14	1.98224	11	2.49864	29	2.47037	0	0	15	2.22637
1029	1	59720417	59720817	19	2.69019	12	2.72579	18	1.53334	0	0	18	2.67165
1030	1	59721184	59721584	8	1.13271	7	1.59005	8	0.681483	0	0	6	0.89055
1031	1	60076286	60076686	13	1.84065	3	0.681448	16	1.36297	3	1.41846	3	0.445275
1032	1	60081649	60082049	41	5.80514	28	6.36018	64	5.45186	12	5.67383	96	14.2488
1033	1	60083312	60083712	34	4.81402	16	3.63439	40	3.40741	6	2.83692	67	9.94447
1034	1	60084018	60084418	23	3.25654	21	4.77014	43	3.66297	2	0.945639	34	5.04645
1035	1	60773896	60774296	8	1.13271	7	1.59005	0	0	0	0	3	0.445275
1036	1	60826302	60826702	0	0	0	0	5	0.425927	4	1.89128	1	0.148425
1037	1	60966147	60966547	21	2.97336	3	0.681448	12	1.02222	5	2.3641	15	2.22637
1038	1	60992060	60992460	13	1.84065	12	2.72579	16	1.36297	3	1.41846	11	1.63267
1039	1	61028458	61028858	13	1.84065	3	0.681448	5	0.425927	2	0.945639	7	1.03897
1040	1	61029296	61029696	10	1.41589	9	2.04434	44	3.74815	0	0	31	4.60117
1041	1	61066171	61066571	23	3.25654	4	0.908598	15	1.27778	10	4.72819	14	2.07795
1042	1	61078024	61078424	8	1.13271	16	3.63439	8	0.681483	10	4.72819	3	0.445275
1043	1	61078918	61079318	20	2.83177	12	2.72579	20	1.70371	3	1.41846	22	3.26535
1044	1	61097402	61097802	22	3.11495	1	0.227149	27	2.3	1	0.472819	33	4.89802
1045	1	61098836	61099236	22	3.11495	1	0.227149	17	1.44815	0	0	49	7.27282
1046	1	61099810	61100210	15	2.12383	26	5.90588	12	1.02222	9	4.25537	24	3.5622
1047	1	61114600	61115000	22	3.11495	7	1.59005	25	2.12963	6	2.83692	11	1.63267
1048	1	61120441	61120841	7	0.991121	11	2.49864	2	0.170371	0	0	13	1.92952
1049	1	61141612	61142012	14	1.98224	9	2.04434	21	1.78889	1	0.472819	32	4.7496
1050	1	61142811	61143211	23	3.25654	0	0	11	0.937038	11	5.20101	25	3.71062
1051	1	61154967	61155367	10	1.41589	5	1.13575	7	0.596297	0	0	11	1.63267
1052	1	61175033	61175433	18	2.5486	18	4.08869	11	0.937038	0	0	13	1.92952
1053	1	61182855	61183255	36	5.09719	24	5.45159	38	3.23704	8	3.78255	54	8.01495
1054	1	61185864	61186264	47	6.65467	18	4.08869	46	3.91852	0	0	79	11.7256
1055	1	61192708	61193108	29	4.10607	7	1.59005	29	2.47037	18	8.51075	32	4.7496
1056	1	61202498	61202898	23	3.25654	8	1.8172	31	2.64074	0	0	25	3.71062
1057	1	61203269	61203669	27	3.82289	13	2.95294	22	1.87408	2	0.945639	21	3.11692
1058	1	61210877	61211277	14	1.98224	6	1.3629	21	1.78889	0	0	44	6.5307
1059	1	61211860	61212260	14	1.98224	20	4.54299	28	2.38519	0	0	33	4.89802
1060	1	61218845	61219245	23	3.25654	1	0.227149	15	1.27778	0	0	14	2.07795
1061	1	61227106	61227506	25	3.53972	0	0	19	1.61852	8	3.78255	18	2.67165
1062	1	61230814	61231214	18	2.5486	4	0.908598	27	2.3	0	0	27	4.00747
1063	1	61232027	61232427	9	1.2743	20	4.54299	13	1.10741	8	3.78255	15	2.22637
1064	1	61272674	61273074	18	2.5486	13	2.95294	12	1.02222	6	2.83692	13	1.92952
1065	1	61273472	61273872	8	1.13271	21	4.77014	7	0.596297	6	2.83692	15	2.22637
1066	1	61285629	61286029	11	1.55748	7	1.59005	21	1.78889	0	0	3	0.445275
1067	1	61328379	61328779	14	1.98224	29	6.58733	17	1.44815	11	5.20101	34	5.04645
1068	1	61339164	61339564	17	2.40701	1	0.227149	18	1.53334	4	1.89128	13	1.92952
1069	1	61341741	61342141	28	3.96448	1	0.227149	10	0.851853	0	0	15	2.22637
1070	1	61359579	61359979	15	2.12383	13	2.95294	19	1.61852	0	0	17	2.52322
1071	1	61417923	61418323	22	3.11495	6	1.3629	32	2.72593	2	0.945639	22	3.26535
1072	1	61418628	61419028	12	1.69906	1	0.227149	14	1.19259	8	3.78255	31	4.60117
1073	1	61454642	61455042	20	2.83177	12	2.72579	26	2.21482	3	1.41846	19	2.82007
1074	1	61511459	61511859	7	0.991121	12	2.72579	0	0	0	0	7	1.03897
1075	1	61514222	61514622	11	1.55748	22	4.99729	6	0.511112	2	0.945639	12	1.7811
1076	1	61523312	61523712	8	1.13271	11	2.49864	20	1.70371	0	0	27	4.00747
1077	1	61568301	61568701	14	1.98224	10	2.27149	12	1.02222	0	0	8	1.1874
1078	1	61678208	61678608	9	1.2743	10	2.27149	17	1.44815	2	0.945639	16	2.3748
1079	1	61772540	61772940	15	2.12383	16	3.63439	26	2.21482	2	0.945639	7	1.03897
1080	1	61968934	61969334	19	2.69019	3	0.681448	6	0.511112	0	0	6	0.89055
1081	1	62177823	62178223	1	0.141589	8	1.8172	7	0.596297	0	0	6	0.89055
1082	1	62451162	62451562	6	0.849532	10	2.27149	15	1.27778	0	0	12	1.7811
1083	1	62460763	62461163	11	1.55748	5	1.13575	8	0.681483	0	0	8	1.1874
1084	1	62473269	62473669	10	1.41589	5	1.13575	15	1.27778	0	0	10	1.48425
1085	1	62498618	62499018	16	2.26542	6	1.3629	10	0.851853	3	1.41846	17	2.52322
1086	1	62499461	62499861	14	1.98224	9	2.04434	14	1.19259	0	0	22	3.26535
1087	1	62501248	62501648	14	1.98224	12	2.72579	6	0.511112	12	5.67383	30	4.45275
1088	1	62501925	62502325	16	2.26542	16	3.63439	8	0.681483	0	0	33	4.89802
1089	1	62504853	62505253	17	2.40701	16	3.63439	18	1.53334	0	0	17	2.52322
1090	1	62686962	62687362	19	2.69019	7	1.59005	33	2.81112	0	0	29	4.30432
1091	1	62687945	62688345	24	3.39813	32	7.26878	11	0.937038	13	6.14665	23	3.41377
1092	1	62694106	62694506	29	4.10607	8	1.8172	20	1.70371	1	0.472819	32	4.7496
1093	1	62700004	62700404	9	1.2743	8	1.8172	13	1.10741	12	5.67383	17	2.52322
1094	1	62722192	62722592	22	3.11495	5	1.13575	13	1.10741	4	1.89128	21	3.11692
1095	1	62722902	62723302	22	3.11495	12	2.72579	9	0.766668	7	3.30974	15	2.22637
1096	1	62730012	62730412	30	4.24766	20	4.54299	17	1.44815	2	0.945639	14	2.07795
1097	1	62737388	62737788	19	2.69019	2	0.454299	20	1.70371	3	1.41846	30	4.45275
1098	1	62924098	62924498	14	1.98224	0	0	20	1.70371	0	0	13	1.92952
1099	1	62926303	62926703	19	2.69019	1	0.227149	13	1.10741	0	0	8	1.1874
1100	1	62944177	62944577	13	1.84065	23	5.22444	7	0.596297	2	0.945639	9	1.33582
1101	1	62947719	62948119	26	3.68131	2	0.454299	44	3.74815	0	0	44	6.5307
1102	1	62949252	62949652	14	1.98224	5	1.13575	33	2.81112	14	6.61947	46	6.82755
1103	1	62949791	62950191	22	3.11495	1	0.227149	22	1.87408	1	0.472819	23	3.41377
1104	1	62971543	62971943	11	1.55748	11	2.49864	14	1.19259	0	0	9	1.33582
1105	1	62975326	62975726	16	2.26542	6	1.3629	15	1.27778	0	0	15	2.22637
1106	1	62978494	62978894	10	1.41589	4	0.908598	3	0.255556	0	0	19	2.82007
1107	1	62986780	62987180	27	3.82289	22	4.99729	19	1.61852	10	4.72819	28	4.1559
1108	1	62992810	62993210	9	1.2743	7	1.59005	8	0.681483	3	1.41846	2	0.29685
1109	1	63021649	63022049	20	2.83177	9	2.04434	20	1.70371	0	0	23	3.41377
1110	1	63031375	63031775	9	1.2743	2	0.454299	16	1.36297	0	0	7	1.03897
1111	1	63034378	63034778	10	1.41589	13	2.95294	21	1.78889	3	1.41846	20	2.9685
1112	1	63036122	63036522	23	3.25654	11	2.49864	14	1.19259	2	0.945639	17	2.52322
1113	1	63042393	63042793	16	2.26542	8	1.8172	17	1.44815	0	0	24	3.5622
1114	1	63074162	63074562	13	1.84065	8	1.8172	9	0.766668	0	0	6	0.89055
1115	1	63237071	63237471	5	0.707943	7	1.59005	20	1.70371	1	0.472819	19	2.82007
1116	1	63251175	63251575	14	1.98224	6	1.3629	22	1.87408	1	0.472819	12	1.7811
1117	1	63252485	63252885	10	1.41589	6	1.3629	29	2.47037	12	5.67383	23	3.41377
1118	1	63260704	63261104	23	3.25654	14	3.18009	13	1.10741	12	5.67383	14	2.07795
1119	1	63266536	63266936	21	2.97336	20	4.54299	23	1.95926	3	1.41846	13	1.92952
1120	1	63276052	63276452	32	4.53084	34	7.72308	14	1.19259	0	0	30	4.45275
1121	1	63277167	63277567	29	4.10607	4	0.908598	24	2.04445	2	0.945639	51	7.56967
1122	1	63287094	63287494	123	17.4154	69	15.6733	111	9.45557	20	9.45639	136	20.1858
1123	1	63288927	63289327	85	12.035	46	10.4489	76	6.47408	4	1.89128	109	16.1783
1124	1	63294831	63295231	134	18.9729	105	23.8507	81	6.90001	45	21.2769	156	23.1543
1125	1	63295583	63295983	131	18.5481	63	14.3104	112	9.54076	35	16.5487	145	21.5216
1126	1	63301505	63301905	84	11.8935	41	9.31313	70	5.96297	12	5.67383	91	13.5067
1127	1	63302835	63303235	142	20.1056	71	16.1276	105	8.94446	15	7.09229	93	13.8035
1128	1	63312310	63312710	373	52.8126	218	49.5186	201	17.1222	63	29.7876	337	50.0192
1129	1	63319445	63319845	39	5.52196	0	0	28	2.38519	12	5.67383	34	5.04645
1130	1	63347434	63347834	14	1.98224	15	3.40724	41	3.4926	9	4.25537	34	5.04645
1131	1	63348639	63349039	46	6.51308	29	6.58733	38	3.23704	7	3.30974	17	2.52322
1132	1	63364936	63365336	17	2.40701	11	2.49864	23	1.95926	7	3.30974	23	3.41377
1133	1	63365990	63366390	21	2.97336	5	1.13575	4	0.340741	0	0	23	3.41377
1134	1	63380092	63380492	15	2.12383	4	0.908598	13	1.10741	0	0	9	1.33582
1135	1	63396290	63396690	8	1.13271	10	2.27149	29	2.47037	0	0	10	1.48425
1136	1	63406160	63406560	15	2.12383	19	4.31584	17	1.44815	0	0	12	1.7811
1137	1	63428222	63428622	9	1.2743	22	4.99729	12	1.02222	8	3.78255	13	1.92952
1138	1	63429186	63429586	24	3.39813	2	0.454299	10	0.851853	2	0.945639	8	1.1874
1139	1	63446267	63446667	32	4.53084	15	3.40724	10	0.851853	0	0	7	1.03897
1140	1	63447513	63447913	13	1.84065	2	0.454299	15	1.27778	5	2.3641	12	1.7811
1141	1	63461688	63462088	18	2.5486	10	2.27149	20	1.70371	0	0	7	1.03897
1142	1	63475741	63476141	10	1.41589	7	1.59005	17	1.44815	0	0	12	1.7811
1143	1	63478232	63478632	21	2.97336	5	1.13575	9	0.766668	4	1.89128	9	1.33582
1144	1	63485329	63485729	53	7.5042	32	7.26878	72	6.13334	25	11.8205	51	7.56967
1145	1	63495389	63495789	13	1.84065	6	1.3629	13	1.10741	0	0	4	0.5937
1146	1	63508085	63508485	13	1.84065	10	2.27149	20	1.70371	2	0.945639	6	0.89055
1147	1	63524237	63524637	19	2.69019	8	1.8172	6	0.511112	0	0	4	0.5937
1148	1	63535484	63535884	13	1.84065	8	1.8172	34	2.8963	0	0	6	0.89055
1149	1	63548058	63548458	15	2.12383	1	0.227149	21	1.78889	13	6.14665	7	1.03897
1150	1	63553396	63553796	19	2.69019	1	0.227149	31	2.64074	0	0	5	0.742125
1151	1	63576918	63577318	15	2.12383	10	2.27149	23	1.95926	7	3.30974	4	0.5937
1152	1	63581637	63582037	13	1.84065	0	0	10	0.851853	4	1.89128	4	0.5937
1153	1	63582208	63582608	19	2.69019	3	0.681448	6	0.511112	1	0.472819	10	1.48425
1154	1	63607175	63607575	17	2.40701	8	1.8172	8	0.681483	3	1.41846	4	0.5937
1155	1	63618734	63619134	11	1.55748	4	0.908598	7	0.596297	0	0	2	0.29685
1156	1	63620131	63620531	17	2.40701	14	3.18009	6	0.511112	2	0.945639	5	0.742125
1157	1	63626547	63626947	7	0.991121	15	3.40724	16	1.36297	0	0	19	2.82007
1158	1	63640119	63640519	18	2.5486	17	3.86154	32	2.72593	0	0	21	3.11692
1159	1	63641573	63641973	20	2.83177	6	1.3629	11	0.937038	1	0.472819	18	2.67165
1160	1	63653447	63653847	19	2.69019	11	2.49864	36	3.06667	20	9.45639	33	4.89802
1161	1	63655180	63655580	22	3.11495	6	1.3629	27	2.3	5	2.3641	26	3.85905
1162	1	63672453	63672853	15	2.12383	4	0.908598	21	1.78889	0	0	8	1.1874
1163	1	63678048	63678448	40	5.66355	5	1.13575	24	2.04445	13	6.14665	20	2.9685
1164	1	63680212	63680612	18	2.5486	12	2.72579	11	0.937038	2	0.945639	18	2.67165
1165	1	63686453	63686853	15	2.12383	11	2.49864	15	1.27778	0	0	13	1.92952
1166	1	63693730	63694130	31	4.38925	2	0.454299	30	2.55556	4	1.89128	19	2.82007
1167	1	63699960	63700360	30	4.24766	28	6.36018	34	2.8963	12	5.67383	23	3.41377
1168	1	63700482	63700882	23	3.25654	14	3.18009	16	1.36297	0	0	25	3.71062
1169	1	63703644	63704044	34	4.81402	16	3.63439	33	2.81112	0	0	42	6.23385
1170	1	63705507	63705907	31	4.38925	6	1.3629	30	2.55556	18	8.51075	30	4.45275
1171	1	63706249	63706649	39	5.52196	22	4.99729	50	4.25927	7	3.30974	41	6.08542
1172	1	63707139	63707539	34	4.81402	25	5.67873	50	4.25927	0	0	46	6.82755
1173	1	63716044	63716444	29	4.10607	21	4.77014	38	3.23704	6	2.83692	36	5.3433
1174	1	63717090	63717490	20	2.83177	23	5.22444	21	1.78889	5	2.3641	24	3.5622
1175	1	63725950	63726350	25	3.53972	7	1.59005	25	2.12963	0	0	31	4.60117
1176	1	63726940	63727340	25	3.53972	9	2.04434	20	1.70371	0	0	23	3.41377
1177	1	63732106	63732506	19	2.69019	1	0.227149	4	0.340741	0	0	8	1.1874
1178	1	63733112	63733512	17	2.40701	2	0.454299	23	1.95926	25	11.8205	6	0.89055
1179	1	63738312	63738712	18	2.5486	24	5.45159	25	2.12963	11	5.20101	17	2.52322
1180	1	63739273	63739673	40	5.66355	21	4.77014	32	2.72593	1	0.472819	68	10.0929
1181	1	63745440	63745840	25	3.53972	15	3.40724	30	2.55556	0	0	12	1.7811
1182	1	63746329	63746729	20	2.83177	20	4.54299	26	2.21482	0	0	3	0.445275
1183	1	63751785	63752185	21	2.97336	9	2.04434	22	1.87408	3	1.41846	13	1.92952
1184	1	63754100	63754500	37	5.23878	13	2.95294	32	2.72593	5	2.3641	36	5.3433
1185	1	63762523	63762923	42	5.94673	39	8.85883	29	2.47037	7	3.30974	29	4.30432
1186	1	63763830	63764230	43	6.08831	26	5.90588	32	2.72593	18	8.51075	46	6.82755
1187	1	63764684	63765084	37	5.23878	9	2.04434	25	2.12963	9	4.25537	24	3.5622
1188	1	63765461	63765861	42	5.94673	12	2.72579	37	3.15186	10	4.72819	45	6.67912
1189	1	63808049	63808449	11	1.55748	10	2.27149	19	1.61852	9	4.25537	10	1.48425
1190	1	63828109	63828509	15	2.12383	8	1.8172	8	0.681483	0	0	12	1.7811
1191	1	63828857	63829257	21	2.97336	1	0.227149	11	0.937038	0	0	19	2.82007
1192	1	63884094	63884494	11	1.55748	17	3.86154	11	0.937038	0	0	9	1.33582
1193	1	63910722	63911122	31	4.38925	0	0	9	0.766668	16	7.56511	14	2.07795
1194	1	63915105	63915505	16	2.26542	10	2.27149	11	0.937038	5	2.3641	13	1.92952
1195	1	63916801	63917201	22	3.11495	21	4.77014	11	0.937038	2	0.945639	15	2.22637
1196	1	63939266	63939666	16	2.26542	12	2.72579	16	1.36297	5	2.3641	39	5.78857
1197	1	63947651	63948051	9	1.2743	9	2.04434	2	0.170371	0	0	11	1.63267
1198	1	63949558	63949958	21	2.97336	5	1.13575	9	0.766668	0	0	24	3.5622
1199	1	63951621	63952021	12	1.69906	7	1.59005	15	1.27778	0	0	18	2.67165
1200	1	63962234	63962634	37	5.23878	3	0.681448	22	1.87408	8	3.78255	55	8.16337
1201	1	63973040	63973440	22	3.11495	18	4.08869	32	2.72593	0	0	25	3.71062
1202	1	63974410	63974810	13	1.84065	2	0.454299	4	0.340741	0	0	18	2.67165
1203	1	63974846	63975246	20	2.83177	3	0.681448	7	0.596297	0	0	17	2.52322
1204	1	63988726	63989126	7	0.991121	18	4.08869	13	1.10741	0	0	6	0.89055
1205	1	63990691	63991091	30	4.24766	6	1.3629	12	1.02222	5	2.3641	19	2.82007
1206	1	64182281	64182681	15	2.12383	6	1.3629	16	1.36297	3	1.41846	6	0.89055
1207	1	64192338	64192738	12	1.69906	7	1.59005	5	0.425927	3	1.41846	1	0.148425
1208	1	64195853	64196253	14	1.98224	4	0.908598	9	0.766668	9	4.25537	4	0.5937
1209	1	64200076	64200476	5	0.707943	10	2.27149	8	0.681483	0	0	11	1.63267
1210	1	64212205	64212605	25	3.53972	7	1.59005	24	2.04445	30	14.1846	17	2.52322
1211	1	64419776	64420176	20	2.83177	0	0	23	1.95926	4	1.89128	15	2.22637
1212	1	64420577	64420977	15	2.12383	24	5.45159	38	3.23704	0	0	8	1.1874
1213	1	64430554	64430954	9	1.2743	9	2.04434	18	1.53334	0	0	8	1.1874
1214	1	64431949	64432349	17	2.40701	7	1.59005	21	1.78889	0	0	6	0.89055
1215	1	64446160	64446560	17	2.40701	7	1.59005	6	0.511112	0	0	16	2.3748
1216	1	64503970	64504370	23	3.25654	0	0	7	0.596297	4	1.89128	26	3.85905
1217	1	64505360	64505760	14	1.98224	13	2.95294	16	1.36297	0	0	46	6.82755
1218	1	64522160	64522560	13	1.84065	3	0.681448	4	0.340741	0	0	9	1.33582
1219	1	64526832	64527232	9	1.2743	2	0.454299	14	1.19259	0	0	2	0.29685
1220	1	64527378	64527778	13	1.84065	3	0.681448	11	0.937038	26	12.2933	8	1.1874
1221	1	64674371	64674771	18	2.5486	0	0	11	0.937038	0	0	12	1.7811
1222	1	64700667	64701067	25	3.53972	6	1.3629	12	1.02222	0	0	9	1.33582
1223	1	64774021	64774421	28	3.96448	3	0.681448	34	2.8963	20	9.45639	3	0.445275
1224	1	64785447	64785847	19	2.69019	24	5.45159	51	4.34445	18	8.51075	42	6.23385
1225	1	64787380	64787780	61	8.63691	18	4.08869	35	2.98149	8	3.78255	46	6.82755
1226	1	64816787	64817187	18	2.5486	2	0.454299	24	2.04445	0	0	31	4.60117
1227	1	64818605	64819005	9	1.2743	27	6.13303	30	2.55556	3	1.41846	5	0.742125
1228	1	65012736	65013136	16	2.26542	8	1.8172	12	1.02222	2	0.945639	14	2.07795
1229	1	65017304	65017704	12	1.69906	3	0.681448	5	0.425927	0	0	22	3.26535
1230	1	65029077	65029477	12	1.69906	10	2.27149	16	1.36297	0	0	3	0.445275
1231	1	65038885	65039285	20	2.83177	17	3.86154	17	1.44815	0	0	21	3.11692
1232	1	65040292	65040692	14	1.98224	9	2.04434	10	0.851853	10	4.72819	23	3.41377
1233	1	65041049	65041449	16	2.26542	11	2.49864	9	0.766668	8	3.78255	35	5.19487
1234	1	65045284	65045684	27	3.82289	6	1.3629	17	1.44815	0	0	0	0
1235	1	65051274	65051674	14	1.98224	4	0.908598	9	0.766668	1	0.472819	11	1.63267
1236	1	65054977	65055377	8	1.13271	23	5.22444	8	0.681483	2	0.945639	13	1.92952
1237	1	65067285	65067685	18	2.5486	3	0.681448	22	1.87408	1	0.472819	15	2.22637
1238	1	65112140	65112540	11	1.55748	15	3.40724	15	1.27778	11	5.20101	10	1.48425
1239	1	65119504	65119904	15	2.12383	10	2.27149	2	0.170371	0	0	13	1.92952
1240	1	65120187	65120587	18	2.5486	17	3.86154	30	2.55556	0	0	17	2.52322
1241	1	65120968	65121368	48	6.79626	8	1.8172	28	2.38519	0	0	19	2.82007
1242	1	65350261	65350661	120	16.9906	60	13.629	118	10.0519	16	7.56511	127	18.85
1243	1	65425289	65425689	8	1.13271	6	1.3629	7	0.596297	6	2.83692	12	1.7811
1244	1	65425858	65426258	15	2.12383	3	0.681448	6	0.511112	0	0	0	0
1245	1	65553175	65553575	7	0.991121	9	2.04434	8	0.681483	0	0	3	0.445275
1246	1	66042831	66043231	13	1.84065	13	2.95294	17	1.44815	0	0	10	1.48425
1247	1	66214084	66214484	27	3.82289	6	1.3629	34	2.8963	0	0	21	3.11692
1248	1	66214990	66215390	29	4.10607	1	0.227149	41	3.4926	5	2.3641	21	3.11692
1249	1	66507120	66507520	58	8.21214	51	11.5846	72	6.13334	22	10.402	30	4.45275
1250	1	66725600	66726000	27	3.82289	4	0.908598	12	1.02222	7	3.30974	16	2.3748
1251	1	66726540	66726940	17	2.40701	23	5.22444	10	0.851853	5	2.3641	11	1.63267
1252	1	66732611	66733011	16	2.26542	10	2.27149	14	1.19259	1	0.472819	17	2.52322
1253	1	66733421	66733821	19	2.69019	3	0.681448	15	1.27778	6	2.83692	5	0.742125
1254	1	66936669	66937069	18	2.5486	4	0.908598	22	1.87408	6	2.83692	12	1.7811
1255	1	66974465	66974865	18	2.5486	12	2.72579	22	1.87408	8	3.78255	11	1.63267
1256	1	66979190	66979590	20	2.83177	1	0.227149	8	0.681483	0	0	12	1.7811
1257	1	66980726	66981126	9	1.2743	11	2.49864	8	0.681483	0	0	3	0.445275
1258	1	66982758	66983158	17	2.40701	2	0.454299	7	0.596297	6	2.83692	8	1.1874
1259	1	66983926	66984326	28	3.96448	6	1.3629	20	1.70371	6	2.83692	28	4.1559
1260	1	67081126	67081526	10	1.41589	6	1.3629	10	0.851853	0	0	13	1.92952
1261	1	67512676	67513076	12	1.69906	2	0.454299	15	1.27778	0	0	3	0.445275
1262	1	69145005	69145405	151	21.3799	59	13.4018	96	8.17779	76	35.9343	186	27.607
1263	1	69175206	69175606	16	2.26542	16	3.63439	14	1.19259	0	0	9	1.33582
1264	1	69176034	69176434	11	1.55748	12	2.72579	18	1.53334	0	0	1	0.148425
1265	1	69731332	69731732	26	3.68131	0	0	19	1.61852	0	0	12	1.7811
1266	1	69826004	69826404	40	5.66355	6	1.3629	23	1.95926	5	2.3641	23	3.41377
1267	1	69826705	69827105	39	5.52196	16	3.63439	19	1.61852	2	0.945639	29	4.30432
1268	1	69828000	69828400	26	3.68131	15	3.40724	29	2.47037	12	5.67383	14	2.07795
1269	1	69832844	69833244	8	1.13271	17	3.86154	7	0.596297	0	0	0	0
1270	1	69865945	69866345	41	5.80514	10	2.27149	35	2.98149	29	13.7118	16	2.3748
1271	1	71500046	71500446	8	1.13271	7	1.59005	6	0.511112	6	2.83692	2	0.29685
1272	1	71544337	71544737	11	1.55748	7	1.59005	9	0.766668	0	0	1	0.148425
1273	1	71925231	71925631	7	0.991121	6	1.3629	20	1.70371	0	0	5	0.742125
1274	1	72104371	72104771	16	2.26542	7	1.59005	18	1.53334	0	0	1	0.148425
1275	1	72176421	72176821	17	2.40701	7	1.59005	6	0.511112	0	0	2	0.29685
1276	1	72218686	72219086	19	2.69019	3	0.681448	14	1.19259	1	0.472819	9	1.33582
1277	1	72225529	72225929	26	3.68131	12	2.72579	33	2.81112	9	4.25537	13	1.92952
1278	1	72226675	72227075	27	3.82289	2	0.454299	32	2.72593	6	2.83692	23	3.41377
1279	1	72227571	72227971	20	2.83177	0	0	16	1.36297	0	0	15	2.22637
1280	1	72237136	72237536	18	2.5486	2	0.454299	13	1.10741	0	0	5	0.742125
1281	1	72238377	72238777	14	1.98224	2	0.454299	2	0.170371	11	5.20101	6	0.89055
1282	1	72244088	72244488	7	0.991121	13	2.95294	6	0.511112	1	0.472819	2	0.29685
1283	1	72249994	72250394	23	3.25654	17	3.86154	24	2.04445	2	0.945639	16	2.3748
1284	1	72263393	72263793	52	7.36261	20	4.54299	65	5.53705	0	0	52	7.7181
1285	1	72264184	72264584	44	6.2299	18	4.08869	37	3.15186	3	1.41846	77	11.4287
1286	1	72273089	72273489	13	1.84065	7	1.59005	4	0.340741	2	0.945639	12	1.7811
1287	1	72274464	72274864	40	5.66355	27	6.13303	46	3.91852	15	7.09229	64	9.4992
1288	1	72324958	72325358	19	2.69019	40	9.08598	21	1.78889	1	0.472819	10	1.48425
1289	1	72343855	72344255	23	3.25654	9	2.04434	10	0.851853	0	0	1	0.148425
1290	1	72471040	72471440	16	2.26542	13	2.95294	8	0.681483	3	1.41846	23	3.41377
1291	1	72471912	72472312	28	3.96448	3	0.681448	10	0.851853	1	0.472819	23	3.41377
1292	1	72484688	72485088	18	2.5486	10	2.27149	8	0.681483	1	0.472819	1	0.148425
1293	1	72506931	72507331	17	2.40701	18	4.08869	13	1.10741	3	1.41846	6	0.89055
1294	1	72510885	72511285	31	4.38925	13	2.95294	22	1.87408	8	3.78255	14	2.07795
1295	1	72521860	72522260	15	2.12383	5	1.13575	16	1.36297	0	0	5	0.742125
1296	1	72529332	72529732	11	1.55748	10	2.27149	13	1.10741	2	0.945639	5	0.742125
1297	1	72529997	72530397	17	2.40701	11	2.49864	21	1.78889	0	0	15	2.22637
1298	1	72534307	72534707	5	0.707943	21	4.77014	14	1.19259	9	4.25537	0	0
1299	1	72539372	72539772	17	2.40701	7	1.59005	4	0.340741	0	0	8	1.1874
1300	1	72540869	72541269	16	2.26542	12	2.72579	12	1.02222	1	0.472819	2	0.29685
1301	1	72544510	72544910	26	3.68131	24	5.45159	17	1.44815	2	0.945639	15	2.22637
1302	1	72545372	72545772	40	5.66355	11	2.49864	30	2.55556	2	0.945639	36	5.3433
1303	1	72561094	72561494	26	3.68131	1	0.227149	8	0.681483	14	6.61947	5	0.742125
1304	1	72575249	72575649	226	31.999	97	22.0335	197	16.7815	21	9.92921	186	27.607
1305	1	72593484	72593884	27	3.82289	7	1.59005	17	1.44815	0	0	12	1.7811
1306	1	72595530	72595930	30	4.24766	17	3.86154	27	2.3	3	1.41846	21	3.11692
1307	1	72598163	72598563	18	2.5486	26	5.90588	51	4.34445	5	2.3641	28	4.1559
1308	1	72599094	72599494	28	3.96448	11	2.49864	26	2.21482	4	1.89128	17	2.52322
1309	1	72600724	72601124	30	4.24766	0	0	37	3.15186	6	2.83692	26	3.85905
1310	1	72606061	72606461	17	2.40701	30	6.81448	37	3.15186	0	0	11	1.63267
1311	1	72614997	72615397	43	6.08831	8	1.8172	28	2.38519	0	0	49	7.27282
1312	1	72616409	72616809	78	11.0439	9	2.04434	66	5.62223	18	8.51075	69	10.2413
1313	1	72678493	72678893	21	2.97336	18	4.08869	4	0.340741	25	11.8205	2	0.29685
1314	1	72679724	72680124	8	1.13271	9	2.04434	14	1.19259	48	22.6953	9	1.33582
1315	1	72697576	72697976	12	1.69906	9	2.04434	14	1.19259	0	0	7	1.03897
1316	1	72706775	72707175	16	2.26542	5	1.13575	6	0.511112	0	0	2	0.29685
1317	1	72720163	72720563	8	1.13271	17	3.86154	17	1.44815	0	0	8	1.1874
1318	1	72721639	72722039	21	2.97336	6	1.3629	26	2.21482	0	0	17	2.52322
1319	1	72724689	72725089	12	1.69906	2	0.454299	10	0.851853	0	0	20	2.9685
1320	1	72725688	72726088	20	2.83177	0	0	6	0.511112	0	0	8	1.1874
1321	1	72743199	72743599	10	1.41589	7	1.59005	21	1.78889	0	0	4	0.5937
1322	1	72767944	72768344	16	2.26542	0	0	14	1.19259	0	0	13	1.92952
1323	1	72769796	72770196	13	1.84065	24	5.45159	30	2.55556	9	4.25537	25	3.71062
1324	1	72776898	72777298	17	2.40701	5	1.13575	18	1.53334	3	1.41846	22	3.26535
1325	1	72793339	72793739	10	1.41589	7	1.59005	35	2.98149	2	0.945639	9	1.33582
1326	1	72809352	72809752	6	0.849532	6	1.3629	4	0.340741	6	2.83692	10	1.48425
1327	1	72821515	72821915	26	3.68131	3	0.681448	12	1.02222	8	3.78255	27	4.00747
1328	1	72843835	72844235	23	3.25654	8	1.8172	52	4.42964	7	3.30974	28	4.1559
1329	1	72845274	72845674	9	1.2743	3	0.681448	18	1.53334	16	7.56511	22	3.26535
1330	1	72851906	72852306	14	1.98224	6	1.3629	13	1.10741	0	0	18	2.67165
1331	1	72852578	72852978	16	2.26542	5	1.13575	11	0.937038	1	0.472819	12	1.7811
1332	1	72853505	72853905	12	1.69906	11	2.49864	8	0.681483	13	6.14665	26	3.85905
1333	1	72861285	72861685	69	9.76962	26	5.90588	38	3.23704	23	10.8748	62	9.20235
1334	1	72862254	72862654	64	9.06168	22	4.99729	62	5.28149	15	7.09229	70	10.3897
1335	1	72863886	72864286	134	18.9729	139	31.5738	150	12.7778	58	27.4235	227	33.6925
1336	1	72865497	72865897	70	9.91121	52	11.8118	84	7.15557	30	14.1846	118	17.5141
1337	1	72866766	72867166	61	8.63691	45	10.2217	76	6.47408	10	4.72819	97	14.3972
1338	1	72872487	72872887	16	2.26542	11	2.49864	5	0.425927	1	0.472819	12	1.7811
1339	1	72888183	72888583	13	1.84065	11	2.49864	5	0.425927	0	0	23	3.41377
1340	1	72895712	72896112	10	1.41589	3	0.681448	13	1.10741	0	0	41	6.08542
1341	1	72902205	72902605	22	3.11495	21	4.77014	11	0.937038	0	0	36	5.3433
1342	1	72902739	72903139	13	1.84065	32	7.26878	8	0.681483	8	3.78255	32	4.7496
1343	1	72903452	72903852	21	2.97336	18	4.08869	16	1.36297	17	8.03793	54	8.01495
1344	1	72913222	72913622	141	19.964	87	19.762	117	9.96668	18	8.51075	280	41.559
1345	1	72916352	72916752	69	9.76962	13	2.95294	55	4.68519	8	3.78255	88	13.0614
1346	1	72936586	72936986	9	1.2743	4	0.908598	1	0.0851853	0	0	6	0.89055
1347	1	72953358	72953758	14	1.98224	0	0	23	1.95926	1	0.472819	8	1.1874
1348	1	72987526	72987926	9	1.2743	13	2.95294	10	0.851853	0	0	18	2.67165
1349	1	72991990	72992390	24	3.39813	5	1.13575	34	2.8963	1	0.472819	5	0.742125
1350	1	72995463	72995863	27	3.82289	2	0.454299	14	1.19259	7	3.30974	21	3.11692
1351	1	72997849	72998249	8	1.13271	17	3.86154	11	0.937038	4	1.89128	14	2.07795
1352	1	73010028	73010428	14	1.98224	5	1.13575	18	1.53334	0	0	5	0.742125
1353	1	73104521	73104921	14	1.98224	1	0.227149	9	0.766668	0	0	5	0.742125
1354	1	73111202	73111602	15	2.12383	6	1.3629	10	0.851853	3	1.41846	31	4.60117
1355	1	73116458	73116858	19	2.69019	11	2.49864	6	0.511112	0	0	15	2.22637
1356	1	73145827	73146227	13	1.84065	13	2.95294	11	0.937038	0	0	10	1.48425
1357	1	73156148	73156548	33	4.67243	13	2.95294	28	2.38519	5	2.3641	33	4.89802
1358	1	73159248	73159648	21	2.97336	2	0.454299	29	2.47037	1	0.472819	19	2.82007
1359	1	73163909	73164309	20	2.83177	0	0	27	2.3	0	0	54	8.01495
1360	1	73164839	73165239	30	4.24766	12	2.72579	25	2.12963	1	0.472819	25	3.71062
1361	1	73178098	73178498	15	2.12383	8	1.8172	4	0.340741	2	0.945639	9	1.33582
1362	1	73195026	73195426	6	0.849532	18	4.08869	3	0.255556	0	0	17	2.52322
1363	1	73315178	73315578	20	2.83177	5	1.13575	8	0.681483	0	0	19	2.82007
1364	1	73476950	73477350	14	1.98224	15	3.40724	17	1.44815	0	0	21	3.11692
1365	1	73477704	73478104	13	1.84065	14	3.18009	17	1.44815	0	0	24	3.5622
1366	1	73488181	73488581	14	1.98224	2	0.454299	16	1.36297	0	0	13	1.92952
1367	1	73492960	73493360	20	2.83177	4	0.908598	2	0.170371	19	8.98357	9	1.33582
1368	1	73494379	73494779	14	1.98224	1	0.227149	23	1.95926	0	0	9	1.33582
1369	1	73495586	73495986	25	3.53972	1	0.227149	0	0	21	9.92921	12	1.7811
1370	1	73497269	73497669	19	2.69019	0	0	14	1.19259	3	1.41846	27	4.00747
1371	1	73502847	73503247	18	2.5486	21	4.77014	8	0.681483	5	2.3641	18	2.67165
1372	1	73503536	73503936	8	1.13271	19	4.31584	16	1.36297	3	1.41846	15	2.22637
1373	1	73519493	73519893	12	1.69906	7	1.59005	10	0.851853	0	0	14	2.07795
1374	1	73531067	73531467	21	2.97336	1	0.227149	19	1.61852	2	0.945639	23	3.41377
1375	1	73532996	73533396	6	0.849532	11	2.49864	16	1.36297	0	0	36	5.3433
1376	1	73537670	73538070	19	2.69019	12	2.72579	3	0.255556	5	2.3641	18	2.67165
1377	1	73538236	73538636	16	2.26542	14	3.18009	11	0.937038	0	0	18	2.67165
1378	1	73539334	73539734	14	1.98224	3	0.681448	0	0	0	0	19	2.82007
1379	1	73539802	73540202	18	2.5486	5	1.13575	7	0.596297	6	2.83692	22	3.26535
1380	1	73550932	73551332	14	1.98224	6	1.3629	19	1.61852	4	1.89128	6	0.89055
1381	1	73551773	73552173	20	2.83177	7	1.59005	16	1.36297	0	0	20	2.9685
1382	1	73562114	73562514	8	1.13271	3	0.681448	6	0.511112	2	0.945639	13	1.92952
1383	1	73621057	73621457	9	1.2743	8	1.8172	5	0.425927	0	0	14	2.07795
1384	1	73622572	73622972	14	1.98224	7	1.59005	25	2.12963	5	2.3641	18	2.67165
1385	1	73659822	73660222	10	1.41589	4	0.908598	2	0.170371	0	0	16	2.3748
1386	1	73677721	73678121	14	1.98224	8	1.8172	20	1.70371	0	0	19	2.82007
1387	1	73712811	73713211	10	1.41589	15	3.40724	13	1.10741	0	0	12	1.7811
1388	1	73797808	73798208	12	1.69906	5	1.13575	11	0.937038	5	2.3641	12	1.7811
1389	1	73838413	73838813	16	2.26542	8	1.8172	26	2.21482	2	0.945639	23	3.41377
1390	1	73858848	73859248	16	2.26542	14	3.18009	19	1.61852	7	3.30974	29	4.30432
1391	1	73859557	73859957	23	3.25654	5	1.13575	20	1.70371	0	0	46	6.82755
1392	1	73863609	73864009	11	1.55748	21	4.77014	14	1.19259	0	0	10	1.48425
1393	1	73869676	73870076	22	3.11495	10	2.27149	26	2.21482	11	5.20101	46	6.82755
1394	1	73878586	73878986	22	3.11495	0	0	19	1.61852	0	0	21	3.11692
1395	1	73884881	73885281	21	2.97336	0	0	18	1.53334	0	0	5	0.742125
1396	1	73893995	73894395	24	3.39813	9	2.04434	9	0.766668	20	9.45639	38	5.64015
1397	1	73895092	73895492	23	3.25654	29	6.58733	21	1.78889	24	11.3477	15	2.22637
1398	1	73939078	73939478	22	3.11495	5	1.13575	19	1.61852	0	0	11	1.63267
1399	1	73947662	73948062	11	1.55748	15	3.40724	6	0.511112	0	0	16	2.3748
1400	1	73998677	73999077	12	1.69906	2	0.454299	13	1.10741	0	0	11	1.63267
1401	1	74070834	74071234	6	0.849532	8	1.8172	7	0.596297	1	0.472819	3	0.445275
1402	1	74074587	74074987	10	1.41589	13	2.95294	15	1.27778	20	9.45639	5	0.742125
1403	1	74075148	74075548	10	1.41589	14	3.18009	15	1.27778	11	5.20101	13	1.92952
1404	1	74107387	74107787	9	1.2743	15	3.40724	27	2.3	7	3.30974	31	4.60117
1405	1	74127570	74127970	14	1.98224	16	3.63439	8	0.681483	5	2.3641	11	1.63267
1406	1	74137980	74138380	82	11.6103	32	7.26878	71	6.04816	13	6.14665	111	16.4752
1407	1	74138976	74139376	142	20.1056	95	21.5792	111	9.45557	23	10.8748	174	25.8259
1408	1	74152344	74152744	28	3.96448	13	2.95294	35	2.98149	25	11.8205	73	10.835
1409	1	74163353	74163753	114	16.1411	55	12.4932	108	9.20001	32	15.1302	216	32.0598
1410	1	74171708	74172108	25	3.53972	21	4.77014	27	2.3	27	12.7661	27	4.00747
1411	1	74172820	74173220	20	2.83177	8	1.8172	28	2.38519	0	0	46	6.82755
1412	1	74188977	74189377	25	3.53972	3	0.681448	24	2.04445	0	0	17	2.52322
1413	1	74192650	74193050	14	1.98224	18	4.08869	27	2.3	10	4.72819	40	5.937
1414	1	74200714	74201114	27	3.82289	2	0.454299	25	2.12963	0	0	25	3.71062
1415	1	74204307	74204707	6	0.849532	18	4.08869	23	1.95926	2	0.945639	24	3.5622
1416	1	74210884	74211284	20	2.83177	14	3.18009	10	0.851853	0	0	27	4.00747
1417	1	74218905	74219305	15	2.12383	2	0.454299	29	2.47037	0	0	19	2.82007
1418	1	74229143	74229543	13	1.84065	12	2.72579	13	1.10741	0	0	21	3.11692
1419	1	74235668	74236068	26	3.68131	8	1.8172	29	2.47037	1	0.472819	38	5.64015
1420	1	74236855	74237255	19	2.69019	11	2.49864	30	2.55556	0	0	18	2.67165
1421	1	74238113	74238513	14	1.98224	7	1.59005	5	0.425927	6	2.83692	7	1.03897
1422	1	74247890	74248290	28	3.96448	8	1.8172	26	2.21482	6	2.83692	14	2.07795
1423	1	74262711	74263111	11	1.55748	2	0.454299	15	1.27778	0	0	21	3.11692
1424	1	74351198	74351598	18	2.5486	2	0.454299	8	0.681483	0	0	8	1.1874
1425	1	74353662	74354062	14	1.98224	8	1.8172	4	0.340741	6	2.83692	8	1.1874
1426	1	74354212	74354612	8	1.13271	5	1.13575	13	1.10741	4	1.89128	5	0.742125
1427	1	74407198	74407598	4	0.566355	17	3.86154	9	0.766668	5	2.3641	15	2.22637
1428	1	74411872	74412272	27	3.82289	13	2.95294	26	2.21482	12	5.67383	8	1.1874
1429	1	74422585	74422985	18	2.5486	6	1.3629	16	1.36297	0	0	3	0.445275
1430	1	74440265	74440665	21	2.97336	8	1.8172	26	2.21482	6	2.83692	34	5.04645
1431	1	74441098	74441498	10	1.41589	18	4.08869	38	3.23704	1	0.472819	21	3.11692
1432	1	74447596	74447996	27	3.82289	11	2.49864	12	1.02222	9	4.25537	23	3.41377
1433	1	74449326	74449726	25	3.53972	4	0.908598	11	0.937038	0	0	26	3.85905
1434	1	74464506	74464906	35	4.9556	5	1.13575	32	2.72593	19	8.98357	53	7.86652
1435	1	74468805	74469205	22	3.11495	11	2.49864	11	0.937038	3	1.41846	13	1.92952
1436	1	74474940	74475340	8	1.13271	9	2.04434	5	0.425927	0	0	0	0
1437	1	74581636	74582036	35	4.9556	42	9.54027	50	4.25927	12	5.67383	50	7.42125
1438	1	74583285	74583685	40	5.66355	13	2.95294	47	4.00371	2	0.945639	34	5.04645
1439	1	74584127	74584527	37	5.23878	20	4.54299	17	1.44815	0	0	46	6.82755
1440	1	74588531	74588931	24	3.39813	9	2.04434	23	1.95926	19	8.98357	51	7.56967
1441	1	74687000	74687400	22	3.11495	10	2.27149	14	1.19259	0	0	16	2.3748
1442	1	74745335	74745735	22	3.11495	0	0	3	0.255556	0	0	6	0.89055
1443	1	74752668	74753068	18	2.5486	6	1.3629	7	0.596297	11	5.20101	9	1.33582
1444	1	74784931	74785331	24	3.39813	18	4.08869	25	2.12963	10	4.72819	10	1.48425
1445	1	74785751	74786151	10	1.41589	20	4.54299	31	2.64074	4	1.89128	10	1.48425
1446	1	74786449	74786849	15	2.12383	19	4.31584	23	1.95926	2	0.945639	20	2.9685
1447	1	74792799	74793199	18	2.5486	4	0.908598	15	1.27778	3	1.41846	7	1.03897
1448	1	74793525	74793925	17	2.40701	16	3.63439	9	0.766668	7	3.30974	14	2.07795
1449	1	74809817	74810217	318	45.0252	133	30.2109	242	20.6148	114	53.9014	310	46.0117
1450	1	74811199	74811599	118	16.7075	51	11.5846	85	7.24075	31	14.6574	129	19.1468
1451	1	74821660	74822060	119	16.8491	69	15.6733	131	11.1593	29	13.7118	129	19.1468
1452	1	74823217	74823617	75	10.6192	57	12.9475	64	5.45186	24	11.3477	97	14.3972
1453	1	74829349	74829749	135	19.1145	79	17.9448	121	10.3074	42	19.8584	146	21.67
1454	1	74831164	74831564	208	29.4504	169	38.3882	141	12.0111	91	43.0266	267	39.6295
1455	1	74839573	74839973	193	27.3266	86	19.5348	132	11.2445	53	25.0594	241	35.7704
1456	1	74843403	74843803	193	27.3266	117	26.5765	149	12.6926	34	16.0759	165	24.4901
1457	1	74844834	74845234	121	17.1322	78	17.7177	116	9.8815	23	10.8748	181	26.8649
1458	1	74850320	74850720	29	4.10607	10	2.27149	22	1.87408	11	5.20101	20	2.9685
1459	1	74852527	74852927	11	1.55748	18	4.08869	13	1.10741	1	0.472819	2	0.29685
1460	1	74863652	74864052	13	1.84065	22	4.99729	21	1.78889	0	0	28	4.1559
1461	1	74872110	74872510	39	5.52196	29	6.58733	31	2.64074	19	8.98357	16	2.3748
1462	1	74873556	74873956	44	6.2299	13	2.95294	21	1.78889	16	7.56511	34	5.04645
1463	1	74874726	74875126	51	7.22102	23	5.22444	28	2.38519	2	0.945639	32	4.7496
1464	1	74881013	74881413	52	7.36261	21	4.77014	45	3.83334	2	0.945639	46	6.82755
1465	1	74888979	74889379	38	5.38037	42	9.54027	64	5.45186	2	0.945639	41	6.08542
1466	1	74889482	74889882	57	8.07056	36	8.17738	87	7.41112	6	2.83692	56	8.3118
1467	1	74894716	74895116	385	54.5116	196	44.5213	245	20.8704	140	66.1947	393	58.331
1468	1	74896416	74896816	149	21.0967	69	15.6733	134	11.4148	21	9.92921	174	25.8259
1469	1	74903055	74903455	42	5.94673	15	3.40724	54	4.60001	13	6.14665	44	6.5307
1470	1	74908201	74908601	70	9.91121	27	6.13303	53	4.51482	5	2.3641	76	11.2803
1471	1	74909455	74909855	74	10.4776	47	10.676	61	5.1963	5	2.3641	75	11.1319
1472	1	74914219	74914619	53	7.5042	43	9.76742	58	4.94075	15	7.09229	65	9.64762
1473	1	74920469	74920869	162	22.9374	113	25.6679	136	11.5852	46	21.7497	166	24.6385
1474	1	74921738	74922138	253	35.8219	100	22.7149	196	16.6963	63	29.7876	217	32.2082
1475	1	74923973	74924373	339	47.9986	134	30.438	237	20.1889	72	34.043	308	45.7149
1476	1	74925723	74926123	231	32.707	110	24.9864	129	10.9889	34	16.0759	175	25.9744
1477	1	74929611	74930011	164	23.2205	91	20.6706	159	13.5445	72	34.043	104	15.4362
1478	1	74931478	74931878	155	21.9462	125	28.3937	207	17.6334	23	10.8748	271	40.2232
1479	1	74936796	74937196	183	25.9107	76	17.2634	120	10.2222	50	23.641	154	22.8574
1480	1	74939528	74939928	293	41.4855	226	51.3358	282	24.0223	138	65.2491	344	51.0582
1481	1	74942490	74942890	144	20.3888	148	33.6181	113	9.62594	22	10.402	169	25.0838
1482	1	74953611	74954011	69	9.76962	64	14.5376	56	4.77038	32	15.1302	61	9.05392
1483	1	74955013	74955413	81	11.4687	19	4.31584	55	4.68519	19	8.98357	88	13.0614
1484	1	74955692	74956092	66	9.34485	26	5.90588	70	5.96297	21	9.92921	58	8.60865
1485	1	74960490	74960890	87	12.3182	20	4.54299	57	4.85556	19	8.98357	82	12.1708
1486	1	74961548	74961948	75	10.6192	46	10.4489	43	3.66297	5	2.3641	75	11.1319
1487	1	74966868	74967268	99	14.0173	56	12.7204	79	6.72964	36	17.0215	78	11.5771
1488	1	74972135	74972535	148	20.9551	49	11.1303	101	8.60372	30	14.1846	134	19.8889
1489	1	74973676	74974076	84	11.8935	47	10.676	96	8.17779	20	9.45639	110	16.3267
1490	1	74975344	74975744	77	10.9023	35	7.95023	70	5.96297	9	4.25537	107	15.8815
1491	1	74980496	74980896	86	12.1766	70	15.9005	89	7.58149	51	24.1138	98	14.5456
1492	1	74981272	74981672	79	11.1855	85	19.3077	91	7.75186	11	5.20101	105	15.5846
1493	1	74990389	74990789	372	52.671	270	61.3303	248	21.126	125	59.1024	393	58.331
1494	1	74992033	74992433	193	27.3266	91	20.6706	182	15.5037	50	23.641	212	31.4661
1495	1	75043207	75043607	17	2.40701	16	3.63439	9	0.766668	1	0.472819	17	2.52322
1496	1	75044133	75044533	9	1.2743	10	2.27149	11	0.937038	3	1.41846	3	0.445275
1497	1	75045354	75045754	22	3.11495	10	2.27149	15	1.27778	11	5.20101	10	1.48425
1498	1	75053892	75054292	8	1.13271	9	2.04434	32	2.72593	0	0	9	1.33582
1499	1	75054668	75055068	20	2.83177	6	1.3629	11	0.937038	1	0.472819	7	1.03897
1500	1	75057223	75057623	22	3.11495	14	3.18009	25	2.12963	5	2.3641	23	3.41377
1501	1	75072444	75072844	19	2.69019	4	0.908598	10	0.851853	16	7.56511	12	1.7811
1502	1	75078198	75078598	13	1.84065	7	1.59005	19	1.61852	12	5.67383	16	2.3748
1503	1	75083315	75083715	12	1.69906	17	3.86154	8	0.681483	0	0	7	1.03897
1504	1	75109555	75109955	19	2.69019	25	5.67873	13	1.10741	10	4.72819	20	2.9685
1505	1	75196592	75196992	33	4.67243	6	1.3629	64	5.45186	1	0.472819	17	2.52322
1506	1	75202611	75203011	13	1.84065	8	1.8172	31	2.64074	0	0	11	1.63267
1507	1	75203658	75204058	12	1.69906	12	2.72579	33	2.81112	11	5.20101	10	1.48425
1508	1	75205993	75206393	11	1.55748	4	0.908598	24	2.04445	0	0	5	0.742125
1509	1	75228891	75229291	19	2.69019	8	1.8172	9	0.766668	10	4.72819	7	1.03897
1510	1	75234247	75234647	63	8.92009	25	5.67873	62	5.28149	14	6.61947	19	2.82007
1511	1	75240808	75241208	204	28.8841	128	29.0751	133	11.3296	13	6.14665	140	20.7795
1512	1	75247607	75248007	85	12.035	44	9.99457	74	6.30371	32	15.1302	81	12.0224
1513	1	75248377	75248777	94	13.3093	17	3.86154	53	4.51482	11	5.20101	58	8.60865
1514	1	75254876	75255276	106	15.0084	42	9.54027	82	6.9852	27	12.7661	136	20.1858
1515	1	75255505	75255905	65	9.20326	15	3.40724	50	4.25927	3	1.41846	82	12.1708
1516	1	75263816	75264216	47	6.65467	31	7.04163	48	4.0889	23	10.8748	25	3.71062
1517	1	75264649	75265049	64	9.06168	5	1.13575	37	3.15186	0	0	38	5.64015
1518	1	75299015	75299415	13	1.84065	5	1.13575	17	1.44815	5	2.3641	20	2.9685
1519	1	75304675	75305075	27	3.82289	6	1.3629	21	1.78889	7	3.30974	21	3.11692
1520	1	75315892	75316292	52	7.36261	7	1.59005	58	4.94075	26	12.2933	35	5.19487
1521	1	75317382	75317782	38	5.38037	22	4.99729	41	3.4926	2	0.945639	48	7.1244
1522	1	75337100	75337500	145	20.5304	80	18.172	136	11.5852	65	30.7333	189	28.0523
1523	1	75343960	75344360	47	6.65467	36	8.17738	44	3.74815	5	2.3641	59	8.75707
1524	1	75351950	75352350	120	16.9906	120	27.2579	135	11.5	73	34.5158	164	24.3417
1525	1	75354790	75355190	66	9.34485	43	9.76742	61	5.1963	20	9.45639	58	8.60865
1526	1	75364818	75365218	76	10.7607	41	9.31313	143	12.1815	82	38.7712	108	16.0299
1527	1	75376859	75377259	26	3.68131	0	0	26	2.21482	1	0.472819	4	0.5937
1528	1	75391386	75391786	22	3.11495	8	1.8172	11	0.937038	10	4.72819	5	0.742125
1529	1	75399044	75399444	217	30.7247	139	31.5738	188	16.0148	39	18.44	230	34.1377
1530	1	75400395	75400795	66	9.34485	56	12.7204	105	8.94446	9	4.25537	61	9.05392
1531	1	75407609	75408009	52	7.36261	31	7.04163	21	1.78889	14	6.61947	20	2.9685
1532	1	75409194	75409594	37	5.23878	14	3.18009	19	1.61852	0	0	6	0.89055
1533	1	75427125	75427525	332	47.0074	296	67.2362	211	17.9741	162	76.5967	352	52.2456
1534	1	75437178	75437578	47	6.65467	32	7.26878	54	4.60001	14	6.61947	58	8.60865
1535	1	75439176	75439576	31	4.38925	30	6.81448	38	3.23704	7	3.30974	49	7.27282
1536	1	75445635	75446035	58	8.21214	45	10.2217	38	3.23704	29	13.7118	79	11.7256
1537	1	75457690	75458090	15	2.12383	10	2.27149	21	1.78889	0	0	7	1.03897
1538	1	75459409	75459809	25	3.53972	9	2.04434	62	5.28149	10	4.72819	12	1.7811
1539	1	75462548	75462948	21	2.97336	22	4.99729	30	2.55556	4	1.89128	14	2.07795
1540	1	75463093	75463493	25	3.53972	26	5.90588	31	2.64074	9	4.25537	25	3.71062
1541	1	75483514	75483914	38	5.38037	22	4.99729	60	5.11112	16	7.56511	52	7.7181
1542	1	75486307	75486707	41	5.80514	39	8.85883	72	6.13334	8	3.78255	46	6.82755
1543	1	75491975	75492375	16	2.26542	26	5.90588	19	1.61852	12	5.67383	23	3.41377
1544	1	75519669	75520069	17	2.40701	13	2.95294	14	1.19259	0	0	31	4.60117
1545	1	75520738	75521138	13	1.84065	12	2.72579	30	2.55556	14	6.61947	14	2.07795
1546	1	75529466	75529866	33	4.67243	6	1.3629	24	2.04445	7	3.30974	0	0
1547	1	75534093	75534493	26	3.68131	8	1.8172	12	1.02222	21	9.92921	0	0
1548	1	75540454	75540854	56	7.92897	10	2.27149	45	3.83334	15	7.09229	41	6.08542
1549	1	75541575	75541975	48	6.79626	9	2.04434	32	2.72593	2	0.945639	16	2.3748
1550	1	75546971	75547371	33	4.67243	15	3.40724	46	3.91852	19	8.98357	57	8.46022
1551	1	75558011	75558411	30	4.24766	8	1.8172	11	0.937038	12	5.67383	48	7.1244
1552	1	75559438	75559838	24	3.39813	6	1.3629	22	1.87408	8	3.78255	42	6.23385
1553	1	75564824	75565224	23	3.25654	28	6.36018	30	2.55556	2	0.945639	20	2.9685
1554	1	75565804	75566204	19	2.69019	17	3.86154	33	2.81112	2	0.945639	36	5.3433
1555	1	75570640	75571040	18	2.5486	19	4.31584	15	1.27778	10	4.72819	36	5.3433
1556	1	75576749	75577149	61	8.63691	16	3.63439	50	4.25927	42	19.8584	65	9.64762
1557	1	75578274	75578674	21	2.97336	11	2.49864	25	2.12963	2	0.945639	38	5.64015
1558	1	75585429	75585829	16	2.26542	4	0.908598	31	2.64074	11	5.20101	48	7.1244
1559	1	75586159	75586559	21	2.97336	24	5.45159	34	2.8963	14	6.61947	33	4.89802
1560	1	75595229	75595629	13	1.84065	18	4.08869	17	1.44815	0	0	16	2.3748
1561	1	75599977	75600377	18	2.5486	1	0.227149	11	0.937038	1	0.472819	27	4.00747
1562	1	75602247	75602647	10	1.41589	7	1.59005	13	1.10741	0	0	27	4.00747
1563	1	75615582	75615982	15	2.12383	0	0	29	2.47037	0	0	31	4.60117
1564	1	75621272	75621672	10	1.41589	5	1.13575	1	0.0851853	1	0.472819	8	1.1874
1565	1	75634189	75634589	18	2.5486	0	0	27	2.3	3	1.41846	14	2.07795
1566	1	75637816	75638216	18	2.5486	6	1.3629	15	1.27778	5	2.3641	10	1.48425
1567	1	75639602	75640002	37	5.23878	18	4.08869	25	2.12963	5	2.3641	28	4.1559
1568	1	75640733	75641133	16	2.26542	10	2.27149	36	3.06667	9	4.25537	16	2.3748
1569	1	75648011	75648411	42	5.94673	35	7.95023	38	3.23704	7	3.30974	43	6.38227
1570	1	75655531	75655931	34	4.81402	33	7.49593	41	3.4926	0	0	35	5.19487
1571	1	75661591	75661991	34	4.81402	4	0.908598	24	2.04445	3	1.41846	33	4.89802
1572	1	75692354	75692754	16	2.26542	8	1.8172	17	1.44815	0	0	13	1.92952
1573	1	75747742	75748142	11	1.55748	10	2.27149	17	1.44815	0	0	20	2.9685
1574	1	75803654	75804054	13	1.84065	5	1.13575	9	0.766668	1	0.472819	14	2.07795
1575	1	75816732	75817132	8	1.13271	9	2.04434	6	0.511112	0	0	20	2.9685
1576	1	75821518	75821918	9	1.2743	2	0.454299	20	1.70371	0	0	17	2.52322
1577	1	75860737	75861137	10	1.41589	10	2.27149	1	0.0851853	0	0	5	0.742125
1578	1	75865643	75866043	11	1.55748	4	0.908598	13	1.10741	0	0	10	1.48425
1579	1	75904709	75905109	8	1.13271	14	3.18009	16	1.36297	9	4.25537	4	0.5937
1580	1	75906811	75907211	7	0.991121	10	2.27149	16	1.36297	10	4.72819	4	0.5937
1581	1	75912612	75913012	6	0.849532	12	2.72579	26	2.21482	0	0	5	0.742125
1582	1	75953001	75953401	5	0.707943	14	3.18009	2	0.170371	0	0	9	1.33582
1583	1	75997582	75997982	13	1.84065	21	4.77014	5	0.425927	6	2.83692	8	1.1874
1584	1	76005172	76005572	13	1.84065	14	3.18009	13	1.10741	2	0.945639	18	2.67165
1585	1	76021924	76022324	12	1.69906	3	0.681448	13	1.10741	0	0	2	0.29685
1586	1	76043061	76043461	9	1.2743	16	3.63439	17	1.44815	13	6.14665	8	1.1874
1587	1	76108403	76108803	15	2.12383	18	4.08869	5	0.425927	4	1.89128	18	2.67165
1588	1	76223936	76224336	13	1.84065	11	2.49864	11	0.937038	0	0	7	1.03897
1589	1	76537323	76537723	9	1.2743	30	6.81448	7	0.596297	0	0	9	1.33582
1590	1	76614552	76614952	16	2.26542	3	0.681448	27	2.3	0	0	6	0.89055
1591	1	76870480	76870880	20	2.83177	10	2.27149	19	1.61852	0	0	4	0.5937
1592	1	76873560	76873960	15	2.12383	0	0	9	0.766668	6	2.83692	14	2.07795
1593	1	76900506	76900906	18	2.5486	1	0.227149	2	0.170371	1	0.472819	10	1.48425
1594	1	76902301	76902701	6	0.849532	8	1.8172	9	0.766668	1	0.472819	6	0.89055
1595	1	76907186	76907586	14	1.98224	1	0.227149	13	1.10741	0	0	25	3.71062
1596	1	76913431	76913831	17	2.40701	26	5.90588	22	1.87408	0	0	12	1.7811
1597	1	76993853	76994253	20	2.83177	2	0.454299	5	0.425927	0	0	4	0.5937
1598	1	77060134	77060534	8	1.13271	19	4.31584	35	2.98149	7	3.30974	9	1.33582
1599	1	77061078	77061478	24	3.39813	21	4.77014	43	3.66297	0	0	16	2.3748
1600	1	77078879	77079279	38	5.38037	2	0.454299	41	3.4926	1	0.472819	47	6.97597
1601	1	77203659	77204059	18	2.5486	0	0	21	1.78889	1	0.472819	2	0.29685
1602	1	77232230	77232630	14	1.98224	7	1.59005	19	1.61852	0	0	11	1.63267
1603	1	77232898	77233298	15	2.12383	5	1.13575	26	2.21482	0	0	5	0.742125
1604	1	77466943	77467343	11	1.55748	7	1.59005	9	0.766668	1	0.472819	1	0.148425
1605	1	77489203	77489603	44	6.2299	4	0.908598	35	2.98149	2	0.945639	33	4.89802
1606	1	77494043	77494443	58	8.21214	29	6.58733	53	4.51482	10	4.72819	61	9.05392
1607	1	77495404	77495804	39	5.52196	13	2.95294	29	2.47037	11	5.20101	27	4.00747
1608	1	77496994	77497394	23	3.25654	24	5.45159	68	5.7926	3	1.41846	39	5.78857
1609	1	77501813	77502213	12	1.69906	17	3.86154	17	1.44815	2	0.945639	14	2.07795
1610	1	77504144	77504544	26	3.68131	0	0	10	0.851853	7	3.30974	14	2.07795
1611	1	77507570	77507970	11	1.55748	2	0.454299	8	0.681483	0	0	2	0.29685
1612	1	77648000	77648400	0	0	8	1.8172	1	0.0851853	0	0	0	0
1613	1	77688161	77688561	11	1.55748	9	2.04434	12	1.02222	0	0	5	0.742125
1614	1	77800547	77800947	10	1.41589	13	2.95294	7	0.596297	10	4.72819	13	1.92952
1615	1	77801172	77801572	12	1.69906	4	0.908598	12	1.02222	12	5.67383	13	1.92952
1616	1	77823864	77824264	19	2.69019	9	2.04434	4	0.340741	0	0	3	0.445275
1617	1	77874120	77874520	17	2.40701	8	1.8172	23	1.95926	6	2.83692	21	3.11692
1618	1	77875789	77876189	13	1.84065	3	0.681448	14	1.19259	6	2.83692	2	0.29685
1619	1	77897962	77898362	20	2.83177	14	3.18009	9	0.766668	3	1.41846	13	1.92952
1620	1	77904073	77904473	13	1.84065	6	1.3629	11	0.937038	14	6.61947	15	2.22637
1621	1	77906030	77906430	25	3.53972	13	2.95294	28	2.38519	0	0	31	4.60117
1622	1	77906705	77907105	15	2.12383	10	2.27149	19	1.61852	0	0	13	1.92952
1623	1	77921015	77921415	34	4.81402	9	2.04434	33	2.81112	4	1.89128	33	4.89802
1624	1	77923026	77923426	32	4.53084	21	4.77014	17	1.44815	5	2.3641	17	2.52322
1625	1	77926855	77927255	27	3.82289	13	2.95294	10	0.851853	5	2.3641	17	2.52322
1626	1	77930215	77930615	10	1.41589	8	1.8172	16	1.36297	4	1.89128	12	1.7811
1627	1	77933681	77934081	24	3.39813	11	2.49864	8	0.681483	0	0	4	0.5937
1628	1	77950484	77950884	50	7.07943	19	4.31584	27	2.3	21	9.92921	55	8.16337
1629	1	77952102	77952502	32	4.53084	9	2.04434	15	1.27778	9	4.25537	17	2.52322
1630	1	77959113	77959513	41	5.80514	15	3.40724	51	4.34445	3	1.41846	25	3.71062
1631	1	77962494	77962894	23	3.25654	42	9.54027	31	2.64074	3	1.41846	24	3.5622
1632	1	77963678	77964078	34	4.81402	21	4.77014	38	3.23704	2	0.945639	25	3.71062
1633	1	77985637	77986037	18	2.5486	17	3.86154	48	4.0889	8	3.78255	34	5.04645
1634	1	77986763	77987163	21	2.97336	10	2.27149	18	1.53334	0	0	17	2.52322
1635	1	77987510	77987910	20	2.83177	1	0.227149	24	2.04445	0	0	6	0.89055
1636	1	77995829	77996229	25	3.53972	18	4.08869	38	3.23704	0	0	10	1.48425
1637	1	78003361	78003761	30	4.24766	5	1.13575	10	0.851853	6	2.83692	23	3.41377
1638	1	78049932	78050332	23	3.25654	13	2.95294	28	2.38519	9	4.25537	11	1.63267
1639	1	78079750	78080150	18	2.5486	27	6.13303	27	2.3	0	0	4	0.5937
1640	1	78081975	78082375	13	1.84065	4	0.908598	17	1.44815	0	0	5	0.742125
1641	1	78084740	78085140	36	5.09719	18	4.08869	26	2.21482	1	0.472819	20	2.9685
1642	1	78087165	78087565	40	5.66355	0	0	34	2.8963	0	0	7	1.03897
1643	1	78097810	78098210	30	4.24766	16	3.63439	39	3.32223	2	0.945639	19	2.82007
1644	1	78100925	78101325	14	1.98224	1	0.227149	10	0.851853	0	0	3	0.445275
1645	1	78106277	78106677	17	2.40701	4	0.908598	5	0.425927	1	0.472819	2	0.29685
1646	1	78115509	78115909	31	4.38925	17	3.86154	76	6.47408	5	2.3641	39	5.78857
1647	1	78117188	78117588	63	8.92009	26	5.90588	66	5.62223	9	4.25537	46	6.82755
1648	1	78119339	78119739	40	5.66355	18	4.08869	45	3.83334	0	0	23	3.41377
1649	1	78135066	78135466	21	2.97336	4	0.908598	26	2.21482	5	2.3641	31	4.60117
1650	1	78136005	78136405	36	5.09719	5	1.13575	20	1.70371	0	0	15	2.22637
1651	1	78142159	78142559	24	3.39813	31	7.04163	39	3.32223	6	2.83692	5	0.742125
1652	1	78146517	78146917	40	5.66355	12	2.72579	25	2.12963	3	1.41846	24	3.5622
1653	1	78147311	78147711	52	7.36261	39	8.85883	25	2.12963	0	0	25	3.71062
1654	1	78152644	78153044	62	8.7785	6	1.3629	40	3.40741	15	7.09229	15	2.22637
1655	1	78153716	78154116	49	6.93785	19	4.31584	39	3.32223	14	6.61947	22	3.26535
1656	1	78158631	78159031	39	5.52196	22	4.99729	64	5.45186	28	13.2389	33	4.89802
1657	1	78164218	78164618	72	10.1944	20	4.54299	74	6.30371	21	9.92921	32	4.7496
1658	1	78166399	78166799	125	17.6986	54	12.2661	91	7.75186	21	9.92921	109	16.1783
1659	1	78167396	78167796	98	13.8757	55	12.4932	91	7.75186	23	10.8748	79	11.7256
1660	1	78173229	78173629	139	19.6808	44	9.99457	125	10.6482	28	13.2389	115	17.0689
1661	1	78175950	78176350	179	25.3444	60	13.629	124	10.563	49	23.1681	129	19.1468
1662	1	78176753	78177153	138	19.5392	58	13.1747	152	12.9482	9	4.25537	103	15.2878
1663	1	78178009	78178409	143	20.2472	72	16.3548	127	10.8185	50	23.641	152	22.5606
1664	1	78182447	78182847	93	13.1677	57	12.9475	135	11.5	9	4.25537	71	10.5382
1665	1	78183160	78183560	77	10.9023	54	12.2661	137	11.6704	14	6.61947	76	11.2803
1666	1	78185018	78185418	215	30.4416	72	16.3548	148	12.6074	26	12.2933	169	25.0838
1667	1	78193800	78194200	179	25.3444	88	19.9891	230	19.5926	28	13.2389	237	35.1767
1668	1	78208614	78209014	16	2.26542	6	1.3629	12	1.02222	1	0.472819	17	2.52322
1669	1	78247783	78248183	14	1.98224	3	0.681448	16	1.36297	0	0	9	1.33582
1670	1	78258112	78258512	14	1.98224	18	4.08869	7	0.596297	0	0	9	1.33582
1671	1	78269348	78269748	19	2.69019	10	2.27149	35	2.98149	0	0	32	4.7496
1672	1	78278672	78279072	17	2.40701	26	5.90588	22	1.87408	9	4.25537	24	3.5622
1673	1	78286751	78287151	241	34.1229	172	39.0697	153	13.0334	56	26.4779	230	34.1377
1674	1	78294855	78295255	31	4.38925	5	1.13575	31	2.64074	23	10.8748	32	4.7496
1675	1	78299280	78299680	17	2.40701	5	1.13575	12	1.02222	1	0.472819	8	1.1874
1676	1	78300530	78300930	10	1.41589	12	2.72579	8	0.681483	2	0.945639	11	1.63267
1677	1	78301149	78301549	6	0.849532	8	1.8172	30	2.55556	3	1.41846	7	1.03897
1678	1	78311769	78312169	15	2.12383	4	0.908598	18	1.53334	0	0	12	1.7811
1679	1	78318387	78318787	23	3.25654	12	2.72579	28	2.38519	1	0.472819	28	4.1559
1680	1	78325766	78326166	23	3.25654	5	1.13575	23	1.95926	0	0	33	4.89802
1681	1	78327350	78327750	18	2.5486	17	3.86154	28	2.38519	0	0	30	4.45275
1682	1	78333704	78334104	20	2.83177	16	3.63439	18	1.53334	0	0	12	1.7811
1683	1	78339882	78340282	24	3.39813	13	2.95294	20	1.70371	6	2.83692	22	3.26535
1684	1	78340516	78340916	19	2.69019	15	3.40724	19	1.61852	6	2.83692	24	3.5622
1685	1	78342123	78342523	23	3.25654	16	3.63439	16	1.36297	19	8.98357	23	3.41377
1686	1	78346988	78347388	12	1.69906	18	4.08869	10	0.851853	0	0	7	1.03897
1687	1	78355329	78355729	22	3.11495	18	4.08869	24	2.04445	0	0	24	3.5622
1688	1	78360039	78360439	13	1.84065	5	1.13575	21	1.78889	1	0.472819	12	1.7811
1689	1	78367176	78367576	5	0.707943	15	3.40724	10	0.851853	7	3.30974	11	1.63267
1690	1	78376403	78376803	23	3.25654	15	3.40724	13	1.10741	0	0	5	0.742125
1691	1	78379761	78380161	17	2.40701	5	1.13575	8	0.681483	0	0	7	1.03897
1692	1	78469520	78469920	33	4.67243	15	3.40724	32	2.72593	12	5.67383	28	4.1559
1693	1	78470634	78471034	36	5.09719	15	3.40724	25	2.12963	3	1.41846	23	3.41377
1694	1	78478001	78478401	30	4.24766	7	1.59005	22	1.87408	0	0	12	1.7811
1695	1	78487865	78488265	77	10.9023	49	11.1303	75	6.3889	8	3.78255	96	14.2488
1696	1	78489277	78489677	35	4.9556	16	3.63439	47	4.00371	11	5.20101	50	7.42125
1697	1	78496473	78496873	18	2.5486	15	3.40724	19	1.61852	0	0	21	3.11692
1698	1	78499258	78499658	9	1.2743	14	3.18009	21	1.78889	4	1.89128	9	1.33582
1699	1	78538374	78538774	21	2.97336	10	2.27149	13	1.10741	0	0	14	2.07795
1700	1	78544420	78544820	8	1.13271	15	3.40724	13	1.10741	0	0	19	2.82007
1701	1	78550112	78550512	12	1.69906	5	1.13575	12	1.02222	2	0.945639	24	3.5622
1702	1	78558390	78558790	24	3.39813	9	2.04434	9	0.766668	0	0	22	3.26535
1703	1	78558969	78559369	13	1.84065	16	3.63439	6	0.511112	0	0	26	3.85905
1704	1	78778239	78778639	8	1.13271	8	1.8172	6	0.511112	0	0	6	0.89055
1705	1	78791557	78791957	12	1.69906	30	6.81448	13	1.10741	0	0	5	0.742125
1706	1	78794598	78794998	14	1.98224	7	1.59005	2	0.170371	0	0	11	1.63267
1707	1	78795552	78795952	24	3.39813	6	1.3629	41	3.4926	0	0	20	2.9685
1708	1	78799137	78799537	12	1.69906	28	6.36018	26	2.21482	18	8.51075	12	1.7811
1709	1	79319269	79319669	3	0.424766	2	0.454299	0	0	7	3.30974	3	0.445275
1710	1	79427896	79428296	13	1.84065	7	1.59005	17	1.44815	13	6.14665	14	2.07795
1711	1	79493095	79493495	15	2.12383	18	4.08869	4	0.340741	3	1.41846	2	0.29685
1712	1	79496817	79497217	18	2.5486	1	0.227149	7	0.596297	0	0	13	1.92952
1713	1	79565196	79565596	14	1.98224	7	1.59005	13	1.10741	0	0	3	0.445275
1714	1	79642852	79643252	13	1.84065	8	1.8172	33	2.81112	4	1.89128	11	1.63267
1715	1	79648227	79648627	57	8.07056	24	5.45159	62	5.28149	4	1.89128	44	6.5307
1716	1	79649728	79650128	55	7.78738	20	4.54299	76	6.47408	8	3.78255	39	5.78857
1717	1	79650961	79651361	66	9.34485	16	3.63439	114	9.71113	10	4.72819	79	11.7256
1718	1	79813811	79814211	3	0.424766	0	0	3	0.255556	0	0	9	1.33582
1719	1	79836053	79836453	43	6.08831	38	8.63168	15	1.27778	3	1.41846	18	2.67165
1720	1	79901891	79902291	10	1.41589	8	1.8172	11	0.937038	12	5.67383	0	0
1721	1	79935486	79935886	15	2.12383	5	1.13575	15	1.27778	0	0	10	1.48425
1722	1	80017204	80017604	10	1.41589	13	2.95294	14	1.19259	0	0	14	2.07795
1723	1	80133898	80134298	15	2.12383	13	2.95294	2	0.170371	0	0	6	0.89055
1724	1	80157510	80157910	8	1.13271	6	1.3629	23	1.95926	0	0	9	1.33582
1725	1	80216135	80216535	27	3.82289	0	0	15	1.27778	2	0.945639	18	2.67165
1726	1	80735771	80736171	60	8.49532	51	11.5846	65	5.53705	16	7.56511	112	16.6236
1727	1	81119278	81119678	17	2.40701	7	1.59005	5	0.425927	0	0	1	0.148425
1728	1	81121335	81121735	11	1.55748	0	0	4	0.340741	0	0	0	0
1729	1	81169338	81169738	13	1.84065	10	2.27149	5	0.425927	3	1.41846	13	1.92952
1730	1	81286238	81286638	19	2.69019	8	1.8172	15	1.27778	9	4.25537	21	3.11692
1731	1	81930496	81930896	11	1.55748	31	7.04163	4	0.340741	0	0	26	3.85905
1732	1	82264687	82265087	17	2.40701	17	3.86154	33	2.81112	8	3.78255	2	0.29685
1733	1	82266985	82267385	18	2.5486	4	0.908598	16	1.36297	24	11.3477	6	0.89055
1734	1	82270557	82270957	26	3.68131	11	2.49864	26	2.21482	10	4.72819	18	2.67165
1735	1	82272778	82273178	16	2.26542	27	6.13303	9	0.766668	0	0	12	1.7811
1736	1	82274130	82274530	15	2.12383	11	2.49864	26	2.21482	1	0.472819	18	2.67165
1737	1	82274800	82275200	13	1.84065	8	1.8172	16	1.36297	18	8.51075	16	2.3748
1738	1	82291223	82291623	13	1.84065	9	2.04434	14	1.19259	0	0	18	2.67165
1739	1	82440082	82440482	12	1.69906	18	4.08869	16	1.36297	8	3.78255	8	1.1874
1740	1	82440929	82441329	11	1.55748	6	1.3629	15	1.27778	0	0	4	0.5937
1741	1	82533692	82534092	29	4.10607	26	5.90588	34	2.8963	4	1.89128	21	3.11692
1742	1	82536509	82536909	24	3.39813	15	3.40724	8	0.681483	2	0.945639	38	5.64015
1743	1	82538353	82538753	16	2.26542	12	2.72579	29	2.47037	5	2.3641	15	2.22637
1744	1	82547688	82548088	15	2.12383	2	0.454299	3	0.255556	0	0	3	0.445275
1745	1	82564233	82564633	60	8.49532	30	6.81448	82	6.9852	25	11.8205	75	11.1319
1746	1	82595828	82596228	3	0.424766	13	2.95294	3	0.255556	0	0	11	1.63267
1747	1	82596275	82596675	8	1.13271	16	3.63439	6	0.511112	0	0	7	1.03897
1748	1	82612401	82612801	10	1.41589	23	5.22444	16	1.36297	0	0	4	0.5937
1749	1	82618856	82619256	11	1.55748	8	1.8172	18	1.53334	0	0	1	0.148425
1750	1	82621380	82621780	13	1.84065	4	0.908598	11	0.937038	4	1.89128	12	1.7811
1751	1	82624627	82625027	18	2.5486	7	1.59005	16	1.36297	1	0.472819	14	2.07795
1752	1	82625748	82626148	15	2.12383	1	0.227149	22	1.87408	10	4.72819	10	1.48425
1753	1	82626365	82626765	14	1.98224	6	1.3629	14	1.19259	6	2.83692	5	0.742125
1754	1	82631892	82632292	19	2.69019	15	3.40724	25	2.12963	4	1.89128	5	0.742125
1755	1	82681011	82681411	3	0.424766	3	0.681448	9	0.766668	0	0	7	1.03897
1756	1	82690361	82690761	16	2.26542	5	1.13575	25	2.12963	0	0	5	0.742125
1757	1	82696925	82697325	25	3.53972	5	1.13575	38	3.23704	11	5.20101	9	1.33582
1758	1	82698186	82698586	26	3.68131	7	1.59005	37	3.15186	0	0	27	4.00747
1759	1	82700359	82700759	13	1.84065	19	4.31584	23	1.95926	0	0	12	1.7811
1760	1	82756838	82757238	16	2.26542	13	2.95294	24	2.04445	0	0	12	1.7811
1761	1	82779151	82779551	17	2.40701	3	0.681448	13	1.10741	1	0.472819	6	0.89055
1762	1	82780276	82780676	16	2.26542	3	0.681448	12	1.02222	0	0	3	0.445275
1763	1	82790292	82790692	28	3.96448	15	3.40724	14	1.19259	0	0	0	0
1764	1	82793521	82793921	16	2.26542	8	1.8172	29	2.47037	0	0	15	2.22637
1765	1	82804790	82805190	22	3.11495	3	0.681448	17	1.44815	4	1.89128	0	0
1766	1	82806082	82806482	12	1.69906	12	2.72579	21	1.78889	0	0	6	0.89055
1767	1	82904415	82904815	12	1.69906	13	2.95294	10	0.851853	0	0	3	0.445275
1768	1	82906119	82906519	14	1.98224	1	0.227149	5	0.425927	0	0	6	0.89055
1769	1	82913426	82913826	15	2.12383	22	4.99729	13	1.10741	0	0	8	1.1874
1770	1	82914794	82915194	14	1.98224	11	2.49864	26	2.21482	0	0	12	1.7811
1771	1	82920694	82921094	4	0.566355	6	1.3629	9	0.766668	0	0	1	0.148425
1772	1	82922223	82922623	25	3.53972	5	1.13575	4	0.340741	0	0	16	2.3748
1773	1	82944110	82944510	21	2.97336	3	0.681448	11	0.937038	4	1.89128	3	0.445275
1774	1	82946032	82946432	28	3.96448	18	4.08869	6	0.511112	10	4.72819	10	1.48425
1775	1	82966902	82967302	21	2.97336	2	0.454299	19	1.61852	9	4.25537	20	2.9685
1776	1	82967564	82967964	22	3.11495	10	2.27149	7	0.596297	6	2.83692	16	2.3748
1777	1	82972576	82972976	13	1.84065	2	0.454299	10	0.851853	3	1.41846	4	0.5937
1778	1	82980865	82981265	14	1.98224	5	1.13575	8	0.681483	0	0	9	1.33582
1779	1	82981704	82982104	14	1.98224	5	1.13575	15	1.27778	10	4.72819	2	0.29685
1780	1	83012403	83012803	18	2.5486	3	0.681448	12	1.02222	5	2.3641	3	0.445275
1781	1	83019856	83020256	29	4.10607	14	3.18009	23	1.95926	18	8.51075	43	6.38227
1782	1	83022861	83023261	54	7.64579	33	7.49593	32	2.72593	28	13.2389	65	9.64762
1783	1	83054953	83055353	14	1.98224	26	5.90588	25	2.12963	0	0	12	1.7811
1784	1	83059059	83059459	13	1.84065	14	3.18009	7	0.596297	0	0	7	1.03897
1785	1	83060280	83060680	15	2.12383	5	1.13575	30	2.55556	0	0	15	2.22637
1786	1	83066515	83066915	14	1.98224	3	0.681448	5	0.425927	0	0	6	0.89055
1787	1	83106336	83106736	22	3.11495	2	0.454299	5	0.425927	7	3.30974	5	0.742125
1788	1	83107365	83107765	24	3.39813	16	3.63439	12	1.02222	4	1.89128	5	0.742125
1789	1	83114276	83114676	13	1.84065	5	1.13575	14	1.19259	0	0	16	2.3748
1790	1	83140705	83141105	13	1.84065	18	4.08869	11	0.937038	0	0	13	1.92952
1791	1	83155810	83156210	18	2.5486	6	1.3629	10	0.851853	4	1.89128	8	1.1874
1792	1	83156355	83156755	12	1.69906	13	2.95294	12	1.02222	0	0	10	1.48425
1793	1	83157303	83157703	28	3.96448	6	1.3629	25	2.12963	0	0	7	1.03897
1794	1	83167986	83168386	23	3.25654	6	1.3629	20	1.70371	0	0	10	1.48425
1795	1	83173726	83174126	9	1.2743	14	3.18009	9	0.766668	2	0.945639	12	1.7811
1796	1	83190043	83190443	12	1.69906	4	0.908598	10	0.851853	0	0	12	1.7811
1797	1	83385284	83385684	46	6.51308	20	4.54299	56	4.77038	8	3.78255	33	4.89802
1798	1	83386617	83387017	21	2.97336	12	2.72579	23	1.95926	0	0	6	0.89055
1799	1	83716185	83716585	17	2.40701	0	0	18	1.53334	0	0	7	1.03897
1800	1	83718400	83718800	29	4.10607	15	3.40724	12	1.02222	8	3.78255	4	0.5937
1801	1	84167922	84168322	24	3.39813	1	0.227149	10	0.851853	0	0	9	1.33582
1802	1	84169865	84170265	20	2.83177	3	0.681448	16	1.36297	4	1.89128	8	1.1874
1803	1	84175529	84175929	27	3.82289	10	2.27149	30	2.55556	7	3.30974	46	6.82755
1804	1	84176720	84177120	19	2.69019	3	0.681448	29	2.47037	10	4.72819	21	3.11692
1805	1	84181281	84181681	15	2.12383	15	3.40724	18	1.53334	0	0	19	2.82007
1806	1	84182216	84182616	14	1.98224	5	1.13575	4	0.340741	0	0	15	2.22637
1807	1	84232280	84232680	13	1.84065	0	0	14	1.19259	0	0	5	0.742125
1808	1	84259809	84260209	9	1.2743	11	2.49864	22	1.87408	0	0	10	1.48425
1809	1	84262956	84263356	25	3.53972	3	0.681448	23	1.95926	0	0	12	1.7811
1810	1	84270553	84270953	16	2.26542	2	0.454299	7	0.596297	11	5.20101	3	0.445275
1811	1	84563872	84564272	7	0.991121	3	0.681448	21	1.78889	4	1.89128	7	1.03897
1812	1	84600519	84600919	20	2.83177	11	2.49864	18	1.53334	0	0	12	1.7811
1813	1	84617135	84617535	30	4.24766	10	2.27149	17	1.44815	7	3.30974	15	2.22637
1814	1	84620784	84621184	19	2.69019	14	3.18009	10	0.851853	26	12.2933	21	3.11692
1815	1	84638714	84639114	22	3.11495	4	0.908598	10	0.851853	0	0	5	0.742125
1816	1	84642609	84643009	17	2.40701	0	0	7	0.596297	0	0	6	0.89055
1817	1	84654740	84655140	25	3.53972	9	2.04434	17	1.44815	7	3.30974	14	2.07795
1818	1	84656059	84656459	13	1.84065	5	1.13575	6	0.511112	0	0	9	1.33582
1819	1	84671020	84671420	43	6.08831	36	8.17738	52	4.42964	0	0	35	5.19487
1820	1	84672795	84673195	105	14.8668	49	11.1303	122	10.3926	18	8.51075	143	21.2248
1821	1	84685881	84686281	41	5.80514	8	1.8172	38	3.23704	0	0	29	4.30432
1822	1	84686712	84687112	24	3.39813	4	0.908598	32	2.72593	0	0	19	2.82007
1823	1	84688274	84688674	33	4.67243	12	2.72579	45	3.83334	28	13.2389	64	9.4992
1824	1	84912343	84912743	110	15.5748	64	14.5376	118	10.0519	46	21.7497	119	17.6626
1825	1	84944004	84944404	9	1.2743	1	0.227149	2	0.170371	2	0.945639	2	0.29685
1826	1	84966780	84967180	0	0	0	0	3	0.255556	6	2.83692	0	0
1827	1	84989598	84989998	5	0.707943	0	0	30	2.55556	0	0	2	0.29685
1828	1	85506862	85507262	9	1.2743	3	0.681448	2	0.170371	0	0	5	0.742125
1829	1	85516343	85516743	1	0.141589	12	2.72579	3	0.255556	10	4.72819	5	0.742125
1830	1	85524940	85525340	8	1.13271	0	0	9	0.766668	2	0.945639	6	0.89055
1831	1	85531862	85532262	10	1.41589	7	1.59005	4	0.340741	3	1.41846	1	0.148425
1832	1	85535919	85536319	13	1.84065	1	0.227149	3	0.255556	0	0	1	0.148425
1833	1	85638037	85638437	16	2.26542	1	0.227149	6	0.511112	1	0.472819	6	0.89055
1834	1	85658915	85659315	4	0.566355	1	0.227149	9	0.766668	4	1.89128	15	2.22637
1835	1	85685392	85685792	14	1.98224	23	5.22444	36	3.06667	0	0	5	0.742125
1836	1	85714718	85715118	11	1.55748	12	2.72579	8	0.681483	0	0	4	0.5937
1837	1	85717502	85717902	24	3.39813	17	3.86154	16	1.36297	5	2.3641	30	4.45275
1838	1	85798631	85799031	16	2.26542	24	5.45159	31	2.64074	0	0	6	0.89055
1839	1	85856864	85857264	15	2.12383	15	3.40724	28	2.38519	0	0	16	2.3748
1840	1	85862445	85862845	20	2.83177	13	2.95294	25	2.12963	2	0.945639	47	6.97597
1841	1	85863706	85864106	39	5.52196	10	2.27149	35	2.98149	31	14.6574	25	3.71062
1842	1	85867824	85868224	39	5.52196	31	7.04163	14	1.19259	10	4.72819	26	3.85905
1843	1	85869027	85869427	21	2.97336	11	2.49864	19	1.61852	2	0.945639	26	3.85905
1844	1	85879916	85880316	26	3.68131	5	1.13575	20	1.70371	0	0	11	1.63267
1845	1	85884269	85884669	40	5.66355	11	2.49864	34	2.8963	0	0	16	2.3748
1846	1	85886462	85886862	30	4.24766	41	9.31313	31	2.64074	20	9.45639	43	6.38227
1847	1	85887280	85887680	25	3.53972	22	4.99729	35	2.98149	7	3.30974	29	4.30432
1848	1	85888134	85888534	20	2.83177	28	6.36018	30	2.55556	12	5.67383	22	3.26535
1849	1	85894902	85895302	20	2.83177	4	0.908598	2	0.170371	0	0	9	1.33582
1850	1	85900517	85900917	13	1.84065	9	2.04434	15	1.27778	4	1.89128	6	0.89055
1851	1	85906194	85906594	11	1.55748	16	3.63439	18	1.53334	0	0	16	2.3748
1852	1	85914190	85914590	30	4.24766	3	0.681448	12	1.02222	5	2.3641	18	2.67165
1853	1	85915581	85915981	16	2.26542	14	3.18009	18	1.53334	0	0	18	2.67165
1854	1	85919628	85920028	30	4.24766	19	4.31584	20	1.70371	7	3.30974	12	1.7811
1855	1	85926504	85926904	37	5.23878	17	3.86154	17	1.44815	23	10.8748	19	2.82007
1856	1	85927503	85927903	46	6.51308	24	5.45159	48	4.0889	11	5.20101	26	3.85905
1857	1	85933839	85934239	29	4.10607	40	9.08598	10	0.851853	1	0.472819	28	4.1559
1858	1	85934842	85935242	19	2.69019	7	1.59005	22	1.87408	3	1.41846	19	2.82007
1859	1	85935376	85935776	12	1.69906	5	1.13575	8	0.681483	0	0	8	1.1874
1860	1	85946123	85946523	160	22.6542	85	19.3077	127	10.8185	66	31.2061	139	20.6311
1861	1	85959416	85959816	30	4.24766	16	3.63439	32	2.72593	0	0	24	3.5622
1862	1	85960345	85960745	43	6.08831	13	2.95294	35	2.98149	24	11.3477	50	7.42125
1863	1	85972665	85973065	112	15.8579	52	11.8118	94	8.00742	3	1.41846	129	19.1468
1864	1	85974006	85974406	207	29.3089	96	21.8063	167	14.2259	32	15.1302	191	28.3492
1865	1	85975938	85976338	112	15.8579	43	9.76742	86	7.32594	18	8.51075	89	13.2098
1866	1	85981550	85981950	37	5.23878	11	2.49864	31	2.64074	10	4.72819	29	4.30432
1867	1	85982735	85983135	23	3.25654	40	9.08598	16	1.36297	0	0	15	2.22637
1868	1	86207846	86208246	12	1.69906	8	1.8172	3	0.255556	0	0	30	4.45275
1869	1	86214838	86215238	12	1.69906	8	1.8172	9	0.766668	0	0	3	0.445275
1870	1	86217348	86217748	10	1.41589	19	4.31584	2	0.170371	0	0	6	0.89055
1871	1	86218252	86218652	8	1.13271	17	3.86154	14	1.19259	2	0.945639	7	1.03897
1872	1	86231425	86231825	144	20.3888	87	19.762	103	8.77409	39	18.44	199	29.5366
1873	1	86232429	86232829	122	17.2738	52	11.8118	96	8.17779	34	16.0759	124	18.4047
1874	1	86238448	86238848	27	3.82289	47	10.676	42	3.57778	7	3.30974	45	6.67912
1875	1	86240987	86241387	47	6.65467	27	6.13303	55	4.68519	17	8.03793	50	7.42125
1876	1	86253507	86253907	24	3.39813	6	1.3629	11	0.937038	1	0.472819	16	2.3748
1877	1	86263281	86263681	39	5.52196	27	6.13303	73	6.21853	3	1.41846	54	8.01495
1878	1	86264341	86264741	34	4.81402	12	2.72579	14	1.19259	5	2.3641	29	4.30432
1879	1	86264971	86265371	22	3.11495	13	2.95294	16	1.36297	10	4.72819	21	3.11692
1880	1	86295627	86296027	10	1.41589	12	2.72579	7	0.596297	12	5.67383	0	0
1881	1	86312301	86312701	19	2.69019	7	1.59005	9	0.766668	1	0.472819	24	3.5622
1882	1	86315513	86315913	22	3.11495	0	0	14	1.19259	2	0.945639	39	5.78857
1883	1	86342980	86343380	21	2.97336	25	5.67873	14	1.19259	7	3.30974	32	4.7496
1884	1	86351521	86351921	17	2.40701	12	2.72579	14	1.19259	0	0	23	3.41377
1885	1	86353081	86353481	15	2.12383	6	1.3629	10	0.851853	2	0.945639	9	1.33582
1886	1	86354858	86355258	17	2.40701	23	5.22444	17	1.44815	7	3.30974	31	4.60117
1887	1	86421625	86422025	13	1.84065	6	1.3629	14	1.19259	12	5.67383	15	2.22637
1888	1	86565392	86565792	21	2.97336	9	2.04434	23	1.95926	3	1.41846	4	0.5937
1889	1	86581064	86581464	17	2.40701	37	8.40453	37	3.15186	10	4.72819	26	3.85905
1890	1	86582836	86583236	28	3.96448	36	8.17738	31	2.64074	13	6.14665	46	6.82755
1891	1	86596177	86596577	82	11.6103	24	5.45159	94	8.00742	18	8.51075	124	18.4047
1892	1	86597907	86598307	108	15.2916	43	9.76742	142	12.0963	36	17.0215	138	20.4826
1893	1	86598827	86599227	119	16.8491	22	4.99729	92	7.83705	20	9.45639	113	16.772
1894	1	86604197	86604597	38	5.38037	25	5.67873	37	3.15186	12	5.67383	33	4.89802
1895	1	86611386	86611786	49	6.93785	37	8.40453	31	2.64074	10	4.72819	59	8.75707
1896	1	86623051	86623451	24	3.39813	6	1.3629	23	1.95926	2	0.945639	19	2.82007
1897	1	86626546	86626946	7	0.991121	10	2.27149	14	1.19259	2	0.945639	7	1.03897
1898	1	86983409	86983809	14	1.98224	9	2.04434	23	1.95926	0	0	5	0.742125
1899	1	86985101	86985501	13	1.84065	22	4.99729	18	1.53334	6	2.83692	8	1.1874
1900	1	86987218	86987618	16	2.26542	0	0	5	0.425927	5	2.3641	2	0.29685
1901	1	86987929	86988329	13	1.84065	7	1.59005	15	1.27778	0	0	3	0.445275
1902	1	86991178	86991578	11	1.55748	15	3.40724	9	0.766668	4	1.89128	9	1.33582
1903	1	86995886	86996286	13	1.84065	14	3.18009	17	1.44815	0	0	8	1.1874
1904	1	87012195	87012595	27	3.82289	11	2.49864	11	0.937038	1	0.472819	27	4.00747
1905	1	87013650	87014050	15	2.12383	12	2.72579	35	2.98149	7	3.30974	13	1.92952
1906	1	87023943	87024343	61	8.63691	40	9.08598	60	5.11112	21	9.92921	61	9.05392
1907	1	87034675	87035075	10	1.41589	16	3.63439	3	0.255556	0	0	7	1.03897
1908	1	87055389	87055789	143	20.2472	156	35.4353	153	13.0334	84	39.7168	190	28.2007
1909	1	87070201	87070601	26	3.68131	21	4.77014	31	2.64074	0	0	9	1.33582
1910	1	87072102	87072502	49	6.93785	30	6.81448	37	3.15186	16	7.56511	61	9.05392
1911	1	87079518	87079918	190	26.9019	204	46.3385	154	13.1185	77	36.4071	203	30.1303
1912	1	87082178	87082578	379	53.6621	266	60.4217	251	21.3815	51	24.1138	339	50.3161
1913	1	87091873	87092273	63	8.92009	37	8.40453	47	4.00371	13	6.14665	49	7.27282
1914	1	87097574	87097974	90	12.743	32	7.26878	79	6.72964	9	4.25537	76	11.2803
1915	1	87098297	87098697	43	6.08831	65	14.7647	81	6.90001	40	18.9128	72	10.6866
1916	1	87113559	87113959	58	8.21214	32	7.26878	83	7.07038	16	7.56511	34	5.04645
1917	1	87127117	87127517	81	11.4687	38	8.63168	74	6.30371	33	15.603	70	10.3897
1918	1	87128377	87128777	40	5.66355	56	12.7204	58	4.94075	25	11.8205	83	12.3193
1919	1	87129019	87129419	72	10.1944	43	9.76742	49	4.17408	26	12.2933	65	9.64762
1920	1	87133760	87134160	76	10.7607	45	10.2217	41	3.4926	11	5.20101	64	9.4992
1921	1	87135284	87135684	77	10.9023	22	4.99729	61	5.1963	49	23.1681	81	12.0224
1922	1	87136044	87136444	56	7.92897	22	4.99729	70	5.96297	41	19.3856	56	8.3118
1923	1	87178430	87178830	25	3.53972	24	5.45159	15	1.27778	0	0	8	1.1874
1924	1	87180255	87180655	39	5.52196	6	1.3629	23	1.95926	8	3.78255	22	3.26535
1925	1	87185816	87186216	66	9.34485	20	4.54299	65	5.53705	12	5.67383	76	11.2803
1926	1	87186839	87187239	67	9.48644	21	4.77014	85	7.24075	30	14.1846	89	13.2098
1927	1	87192716	87193116	130	18.4065	58	13.1747	112	9.54076	13	6.14665	199	29.5366
1928	1	87195355	87195755	102	14.442	40	9.08598	78	6.64445	43	20.3312	94	13.9519
1929	1	87203432	87203832	18	2.5486	15	3.40724	16	1.36297	0	0	19	2.82007
1930	1	87208422	87208822	24	3.39813	0	0	16	1.36297	0	0	42	6.23385
1931	1	87209533	87209933	19	2.69019	14	3.18009	11	0.937038	2	0.945639	15	2.22637
1932	1	87211539	87211939	21	2.97336	1	0.227149	15	1.27778	0	0	36	5.3433
1933	1	87217682	87218082	20	2.83177	10	2.27149	19	1.61852	5	2.3641	13	1.92952
1934	1	87226945	87227345	18	2.5486	18	4.08869	24	2.04445	10	4.72819	25	3.71062
1935	1	87227644	87228044	12	1.69906	16	3.63439	11	0.937038	12	5.67383	14	2.07795
1936	1	87228310	87228710	12	1.69906	21	4.77014	14	1.19259	15	7.09229	39	5.78857
1937	1	87398016	87398416	58	8.21214	67	15.219	71	6.04816	28	13.2389	69	10.2413
1938	1	87403042	87403442	127	17.9818	85	19.3077	124	10.563	34	16.0759	137	20.3342
1939	1	87437457	87437857	173	24.4948	106	24.0778	95	8.0926	16	7.56511	286	42.4495
1940	1	87454678	87455078	11	1.55748	9	2.04434	8	0.681483	8	3.78255	18	2.67165
1941	1	87455502	87455902	21	2.97336	17	3.86154	30	2.55556	7	3.30974	27	4.00747
1942	1	87471154	87471554	3	0.424766	2	0.454299	16	1.36297	0	0	7	1.03897
1943	1	87471559	87471959	3	0.424766	13	2.95294	0	0	0	0	6	0.89055
1944	1	87473539	87473939	19	2.69019	3	0.681448	5	0.425927	7	3.30974	4	0.5937
1945	1	87487895	87488295	18	2.5486	2	0.454299	23	1.95926	13	6.14665	50	7.42125
1946	1	87491874	87492274	36	5.09719	25	5.67873	40	3.40741	2	0.945639	50	7.42125
1947	1	87509934	87510334	37	5.23878	31	7.04163	33	2.81112	10	4.72819	43	6.38227
1948	1	87510815	87511215	49	6.93785	33	7.49593	36	3.06667	9	4.25537	34	5.04645
1949	1	87520129	87520529	14	1.98224	9	2.04434	16	1.36297	6	2.83692	18	2.67165
1950	1	87521558	87521958	16	2.26542	7	1.59005	16	1.36297	11	5.20101	7	1.03897
1951	1	87532817	87533217	25	3.53972	13	2.95294	30	2.55556	10	4.72819	20	2.9685
1952	1	87539740	87540140	15	2.12383	13	2.95294	4	0.340741	0	0	4	0.5937
1953	1	87541896	87542296	17	2.40701	20	4.54299	16	1.36297	4	1.89128	27	4.00747
1954	1	87548352	87548752	9	1.2743	13	2.95294	27	2.3	14	6.61947	13	1.92952
1955	1	87551577	87551977	10	1.41589	2	0.454299	24	2.04445	0	0	17	2.52322
1956	1	87558395	87558795	13	1.84065	12	2.72579	6	0.511112	0	0	2	0.29685
1957	1	87559209	87559609	16	2.26542	10	2.27149	23	1.95926	15	7.09229	14	2.07795
1958	1	87561699	87562099	19	2.69019	6	1.3629	8	0.681483	0	0	7	1.03897
1959	1	87567613	87568013	16	2.26542	3	0.681448	24	2.04445	4	1.89128	16	2.3748
1960	1	87569562	87569962	19	2.69019	15	3.40724	5	0.425927	22	10.402	26	3.85905
1961	1	87584092	87584492	33	4.67243	39	8.85883	9	0.766668	1	0.472819	31	4.60117
1962	1	87589212	87589612	13	1.84065	16	3.63439	20	1.70371	12	5.67383	11	1.63267
1963	1	87594205	87594605	23	3.25654	25	5.67873	27	2.3	4	1.89128	42	6.23385
1964	1	87599970	87600370	23	3.25654	9	2.04434	14	1.19259	0	0	11	1.63267
1965	1	87601847	87602247	23	3.25654	3	0.681448	30	2.55556	13	6.14665	16	2.3748
1966	1	87613335	87613735	19	2.69019	8	1.8172	37	3.15186	4	1.89128	25	3.71062
1967	1	87625273	87625673	21	2.97336	8	1.8172	36	3.06667	0	0	19	2.82007
1968	1	87626575	87626975	23	3.25654	5	1.13575	24	2.04445	2	0.945639	38	5.64015
1969	1	87627373	87627773	17	2.40701	9	2.04434	32	2.72593	4	1.89128	37	5.49172
1970	1	87632211	87632611	36	5.09719	4	0.908598	16	1.36297	0	0	9	1.33582
1971	1	87639147	87639547	40	5.66355	10	2.27149	18	1.53334	0	0	19	2.82007
1972	1	87645627	87646027	26	3.68131	30	6.81448	29	2.47037	3	1.41846	23	3.41377
1973	1	87651153	87651553	22	3.11495	7	1.59005	20	1.70371	9	4.25537	40	5.937
1974	1	87655202	87655602	10	1.41589	10	2.27149	26	2.21482	0	0	16	2.3748
1975	1	87656053	87656453	17	2.40701	8	1.8172	14	1.19259	0	0	14	2.07795
1976	1	87663051	87663451	8	1.13271	5	1.13575	8	0.681483	4	1.89128	15	2.22637
1977	1	87664494	87664894	17	2.40701	1	0.227149	19	1.61852	3	1.41846	21	3.11692
1978	1	87677258	87677658	24	3.39813	25	5.67873	60	5.11112	0	0	11	1.63267
1979	1	87678491	87678891	23	3.25654	22	4.99729	34	2.8963	12	5.67383	12	1.7811
1980	1	87680026	87680426	18	2.5486	12	2.72579	36	3.06667	10	4.72819	46	6.82755
1981	1	87938028	87938428	13	1.84065	9	2.04434	8	0.681483	0	0	0	0
1982	1	87940256	87940656	31	4.38925	2	0.454299	7	0.596297	0	0	17	2.52322
1983	1	87950604	87951004	18	2.5486	18	4.08869	27	2.3	2	0.945639	26	3.85905
1984	1	87952235	87952635	25	3.53972	30	6.81448	39	3.32223	5	2.3641	16	2.3748
1985	1	87955448	87955848	9	1.2743	11	2.49864	11	0.937038	0	0	27	4.00747
1986	1	87966111	87966511	8	1.13271	6	1.3629	10	0.851853	0	0	0	0
1987	1	87972005	87972405	7	0.991121	0	0	1	0.0851853	6	2.83692	6	0.89055
1988	1	87972728	87973128	6	0.849532	6	1.3629	10	0.851853	9	4.25537	21	3.11692
1989	1	87983120	87983520	25	3.53972	21	4.77014	34	2.8963	5	2.3641	36	5.3433
1990	1	87984835	87985235	12	1.69906	11	2.49864	24	2.04445	12	5.67383	16	2.3748
1991	1	87995928	87996328	24	3.39813	8	1.8172	9	0.766668	3	1.41846	12	1.7811
1992	1	88000409	88000809	20	2.83177	4	0.908598	7	0.596297	8	3.78255	15	2.22637
1993	1	88014971	88015371	6	0.849532	21	4.77014	13	1.10741	0	0	12	1.7811
1994	1	88017855	88018255	16	2.26542	8	1.8172	16	1.36297	2	0.945639	39	5.78857
1995	1	88051715	88052115	11	1.55748	3	0.681448	10	0.851853	3	1.41846	3	0.445275
1996	1	88053159	88053559	6	0.849532	2	0.454299	0	0	0	0	16	2.3748
1997	1	88128712	88129112	15	2.12383	2	0.454299	33	2.81112	7	3.30974	2	0.29685
1998	1	88139571	88139971	19	2.69019	13	2.95294	18	1.53334	0	0	15	2.22637
1999	1	88140536	88140936	26	3.68131	21	4.77014	25	2.12963	12	5.67383	14	2.07795
[truncated: 100,718 more rows]

## Sheet: H2AK119ubCHIP_count
	Chr	Start	End	Score	RPKM	Reads	cRPKM	cReads	WT2_Reads	WT2_RPKM	WT3_Reads	WT3_RPKM	KO1_Reads	KO1_RPKM	KO2_Reads	KO2_RPKM	KO3_Reads	KO3_RPKM
1	1	3601726	3602126	0.637345	0.637345	7	0	0	8	1.12932	7	0.643077	19	1.24322	11	0.531338	11	0.531338
2	1	3740933	3741333	3.64197	3.64197	40	0	0	26	3.6703	50	4.5934	34	2.22471	60	2.8982	60	2.8982
3	1	3742218	3742618	2.54938	2.54938	28	0	0	28	3.95263	37	3.39912	26	1.70125	42	2.02874	42	2.02874
4	1	4541395	4541795	1.09259	1.09259	12	0	0	5	0.705827	17	1.56176	15	0.981488	11	0.531338	11	0.531338
5	1	4549167	4549567	0.637345	0.637345	7	0	0	8	1.12932	27	2.48044	22	1.43952	10	0.483034	10	0.483034
6	1	4560681	4561081	2.18518	2.18518	24	0	0	23	3.2468	25	2.2967	30	1.96298	33	1.59401	33	1.59401
7	1	4562827	4563227	4.46142	4.46142	49	0	0	32	4.51729	50	4.5934	55	3.59879	93	4.49222	93	4.49222
8	1	4566934	4567334	4.37037	4.37037	48	0	0	41	5.78778	41	3.76659	36	2.35557	70	3.38124	70	3.38124
9	1	4567833	4568233	2.73148	2.73148	30	0	0	14	1.97632	33	3.03165	33	2.15927	62	2.99481	62	2.99481
10	1	4590524	4590924	2.00308	2.00308	22	0	0	5	0.705827	17	1.56176	21	1.37408	12	0.579641	12	0.579641
11	1	4641597	4641997	1.18364	1.18364	13	0	0	7	0.988158	9	0.826813	18	1.17779	12	0.579641	12	0.579641
12	1	4642149	4642549	1.72994	1.72994	19	0	0	11	1.55282	22	2.0211	12	0.78519	23	1.11098	23	1.11098
13	1	4661253	4661653	1.45679	1.45679	16	0	0	13	1.83515	26	2.38857	11	0.719758	5	0.241517	5	0.241517
14	1	4758248	4758648	2.36728	2.36728	26	0	0	13	1.83515	16	1.46989	29	1.89754	22	1.06268	22	1.06268
15	1	4823410	4823810	1.54784	1.54784	17	0	0	5	0.705827	15	1.37802	15	0.981488	21	1.01437	21	1.01437
16	1	4832001	4832401	0.728394	0.728394	8	0	0	7	0.988158	22	2.0211	23	1.50495	37	1.78723	37	1.78723
17	1	5088176	5088576	3.82407	3.82407	42	0	0	29	4.0938	35	3.21538	47	3.07533	79	3.81597	79	3.81597
18	1	5090223	5090623	2.27623	2.27623	25	0	0	14	1.97632	28	2.57231	18	1.17779	27	1.30419	27	1.30419
19	1	5090783	5091183	3.55092	3.55092	39	0	0	25	3.52913	32	2.93978	28	1.83211	54	2.60838	54	2.60838
20	1	5093557	5093957	2.64043	2.64043	29	0	0	13	1.83515	23	2.11297	38	2.48644	35	1.69062	35	1.69062
21	1	5300088	5300488	1.36574	1.36574	15	0	0	17	2.39981	9	0.826813	8	0.52346	17	0.821158	17	0.821158
22	1	5986721	5987121	2.45833	2.45833	27	0	0	20	2.82331	28	2.57231	13	0.850623	41	1.98044	41	1.98044
23	1	6428941	6429341	1.63889	1.63889	18	0	0	16	2.25865	12	1.10242	15	0.981488	28	1.3525	28	1.3525
24	1	6430041	6430441	2.09413	2.09413	23	0	0	18	2.54098	23	2.11297	32	2.09384	26	1.25589	26	1.25589
25	1	6433659	6434059	1.27469	1.27469	14	0	0	6	0.846992	11	1.01055	21	1.37408	13	0.627944	13	0.627944
26	1	6451590	6451990	1.18364	1.18364	13	0	0	9	1.27049	18	1.65363	24	1.57038	26	1.25589	26	1.25589
27	1	6471010	6471410	2.82253	2.82253	31	0	0	20	2.82331	13	1.19429	24	1.57038	33	1.59401	33	1.59401
28	1	6510308	6510708	1.63889	1.63889	18	0	0	8	1.12932	17	1.56176	26	1.70125	30	1.4491	30	1.4491
29	1	6510932	6511332	3.27777	3.27777	36	0	0	16	2.25865	29	2.66417	42	2.74817	35	1.69062	35	1.69062
30	1	6587670	6588070	1.00154	1.00154	11	0	0	12	1.69398	7	0.643077	5	0.327163	31	1.49741	31	1.49741
31	1	6997352	6997752	1.27469	1.27469	14	0	0	2	0.282331	14	1.28615	5	0.327163	8	0.386427	8	0.386427
32	1	7250876	7251276	0.637345	0.637345	7	0	0	12	1.69398	22	2.0211	10	0.654325	17	0.821158	17	0.821158
33	1	7290445	7290845	1.27469	1.27469	14	0	0	11	1.55282	13	1.19429	24	1.57038	22	1.06268	22	1.06268
34	1	7357735	7358135	0.455246	0.455246	5	0	0	3	0.423496	13	1.19429	3	0.196298	9	0.434731	9	0.434731
35	1	7378181	7378581	1.36574	1.36574	15	0	0	4	0.564662	26	2.38857	9	0.588893	23	1.11098	23	1.11098
36	1	7558394	7558794	0.910493	0.910493	10	0	0	7	0.988158	14	1.28615	3	0.196298	12	0.579641	12	0.579641
37	1	7849935	7850335	1.72994	1.72994	19	0	0	5	0.705827	16	1.46989	10	0.654325	14	0.676248	14	0.676248
38	1	8711187	8711587	1.00154	1.00154	11	0	0	3	0.423496	2	0.183736	5	0.327163	4	0.193214	4	0.193214
39	1	9369620	9370020	0.728394	0.728394	8	0	0	18	2.54098	28	2.57231	24	1.57038	29	1.4008	29	1.4008
40	1	9671573	9671973	1.91204	1.91204	21	0	0	4	0.564662	17	1.56176	18	1.17779	23	1.11098	23	1.11098
41	1	9672336	9672736	1.63889	1.63889	18	0	0	7	0.988158	11	1.01055	24	1.57038	15	0.724551	15	0.724551
42	1	9683356	9683756	1.27469	1.27469	14	0	0	7	0.988158	16	1.46989	21	1.37408	16	0.772855	16	0.772855
43	1	9692468	9692868	1.00154	1.00154	11	0	0	16	2.25865	12	1.10242	50	3.27163	25	1.20759	25	1.20759
44	1	9694841	9695241	1.18364	1.18364	13	0	0	6	0.846992	15	1.37802	16	1.04692	24	1.15928	24	1.15928
45	1	9718773	9719173	1.91204	1.91204	21	0	0	8	1.12932	9	0.826813	14	0.916055	18	0.869461	18	0.869461
46	1	9855261	9855661	1.00154	1.00154	11	0	0	8	1.12932	8	0.734945	15	0.981488	9	0.434731	9	0.434731
47	1	9917273	9917673	1.36574	1.36574	15	0	0	10	1.41165	14	1.28615	30	1.96298	15	0.724551	15	0.724551
48	1	9918476	9918876	1.18364	1.18364	13	0	0	23	3.2468	22	2.0211	31	2.02841	44	2.12535	44	2.12535
49	1	9979293	9979693	1.36574	1.36574	15	0	0	5	0.705827	14	1.28615	14	0.916055	19	0.917765	19	0.917765
50	1	10023918	10024318	1.63889	1.63889	18	0	0	7	0.988158	10	0.918681	10	0.654325	10	0.483034	10	0.483034
51	1	10032458	10032858	0.637345	0.637345	7	0	0	10	1.41165	18	1.65363	18	1.17779	24	1.15928	24	1.15928
52	1	10037221	10037621	3.82407	3.82407	42	0	0	41	5.78778	32	2.93978	36	2.35557	52	2.51178	52	2.51178
53	1	10037859	10038259	1.00154	1.00154	11	0	0	17	2.39981	23	2.11297	20	1.30865	28	1.3525	28	1.3525
54	1	10039021	10039421	2.27623	2.27623	25	0	0	13	1.83515	13	1.19429	19	1.24322	43	2.07705	43	2.07705
55	1	10068348	10068748	1.45679	1.45679	16	0	0	11	1.55282	17	1.56176	19	1.24322	34	1.64232	34	1.64232
56	1	10308951	10309351	1.18364	1.18364	13	0	0	4	0.564662	13	1.19429	18	1.17779	23	1.11098	23	1.11098
57	1	10329692	10330092	1.45679	1.45679	16	0	0	13	1.83515	17	1.56176	15	0.981488	16	0.772855	16	0.772855
58	1	10350705	10351105	1.09259	1.09259	12	0	0	9	1.27049	15	1.37802	10	0.654325	13	0.627944	13	0.627944
59	1	10452843	10453243	2.18518	2.18518	24	0	0	11	1.55282	13	1.19429	18	1.17779	25	1.20759	25	1.20759
60	1	10562421	10562821	1.27469	1.27469	14	0	0	11	1.55282	11	1.01055	12	0.78519	21	1.01437	21	1.01437
61	1	10684463	10684863	0.364197	0.364197	4	0	0	11	1.55282	14	1.28615	13	0.850623	9	0.434731	9	0.434731
62	1	10757016	10757416	1.82099	1.82099	20	0	0	13	1.83515	9	0.826813	10	0.654325	13	0.627944	13	0.627944
63	1	10766686	10767086	0.637345	0.637345	7	0	0	8	1.12932	16	1.46989	6	0.392595	21	1.01437	21	1.01437
64	1	10829517	10829917	2.00308	2.00308	22	0	0	12	1.69398	9	0.826813	18	1.17779	28	1.3525	28	1.3525
65	1	10831347	10831747	0.273148	0.273148	3	0	0	1	0.141165	17	1.56176	11	0.719758	24	1.15928	24	1.15928
66	1	10862825	10863225	1.09259	1.09259	12	0	0	4	0.564662	8	0.734945	7	0.458028	12	0.579641	12	0.579641
67	1	10875948	10876348	0.546296	0.546296	6	0	0	7	0.988158	2	0.183736	22	1.43952	14	0.676248	14	0.676248
68	1	10906324	10906724	1.18364	1.18364	13	0	0	5	0.705827	14	1.28615	30	1.96298	27	1.30419	27	1.30419
69	1	10937836	10938236	0.728394	0.728394	8	0	0	9	1.27049	11	1.01055	11	0.719758	15	0.724551	15	0.724551
70	1	10939005	10939405	1.54784	1.54784	17	0	0	4	0.564662	27	2.48044	22	1.43952	33	1.59401	33	1.59401
71	1	10958535	10958935	0.637345	0.637345	7	0	0	10	1.41165	11	1.01055	7	0.458028	14	0.676248	14	0.676248
72	1	10988336	10988736	1.82099	1.82099	20	0	0	6	0.846992	18	1.65363	14	0.916055	22	1.06268	22	1.06268
73	1	11003191	11003591	1.00154	1.00154	11	0	0	7	0.988158	22	2.0211	17	1.11235	21	1.01437	21	1.01437
74	1	11004104	11004504	1.36574	1.36574	15	0	0	3	0.423496	17	1.56176	32	2.09384	36	1.73892	36	1.73892
75	1	11007110	11007510	0.728394	0.728394	8	0	0	7	0.988158	19	1.74549	8	0.52346	8	0.386427	8	0.386427
76	1	11016523	11016923	0.819444	0.819444	9	0	0	14	1.97632	11	1.01055	21	1.37408	10	0.483034	10	0.483034
77	1	11065002	11065402	2.73148	2.73148	30	0	0	6	0.846992	22	2.0211	26	1.70125	22	1.06268	22	1.06268
78	1	11069556	11069956	2.00308	2.00308	22	0	0	4	0.564662	13	1.19429	15	0.981488	23	1.11098	23	1.11098
79	1	11397471	11397871	0.637345	0.637345	7	0	0	3	0.423496	11	1.01055	11	0.719758	12	0.579641	12	0.579641
80	1	11397987	11398387	0.546296	0.546296	6	0	0	2	0.282331	22	2.0211	21	1.37408	25	1.20759	25	1.20759
81	1	11398444	11398844	1.18364	1.18364	13	0	0	9	1.27049	6	0.551209	21	1.37408	19	0.917765	19	0.917765
82	1	11483555	11483955	1.27469	1.27469	14	0	0	15	2.11748	25	2.2967	26	1.70125	30	1.4491	30	1.4491
83	1	11484797	11485197	1.18364	1.18364	13	0	0	18	2.54098	18	1.65363	34	2.22471	39	1.88383	39	1.88383
84	1	11485611	11486011	1.18364	1.18364	13	0	0	6	0.846992	23	2.11297	18	1.17779	32	1.54571	32	1.54571
85	1	11491464	11491864	1.27469	1.27469	14	0	0	12	1.69398	11	1.01055	25	1.63581	22	1.06268	22	1.06268
86	1	11514245	11514645	0.637345	0.637345	7	0	0	11	1.55282	20	1.83736	18	1.17779	3	0.14491	3	0.14491
87	1	11557703	11558103	1.45679	1.45679	16	0	0	8	1.12932	16	1.46989	25	1.63581	15	0.724551	15	0.724551
88	1	11827686	11828086	1.18364	1.18364	13	0	0	13	1.83515	10	0.918681	17	1.11235	16	0.772855	16	0.772855
89	1	12031531	12031931	1.18364	1.18364	13	0	0	4	0.564662	27	2.48044	34	2.22471	26	1.25589	26	1.25589
90	1	12117591	12117991	0.455246	0.455246	5	0	0	13	1.83515	6	0.551209	9	0.588893	9	0.434731	9	0.434731
91	1	12186949	12187349	0.910493	0.910493	10	0	0	12	1.69398	15	1.37802	8	0.52346	18	0.869461	18	0.869461
92	1	12191544	12191944	1.00154	1.00154	11	0	0	10	1.41165	16	1.46989	9	0.588893	21	1.01437	21	1.01437
93	1	12208681	12209081	1.09259	1.09259	12	0	0	5	0.705827	14	1.28615	3	0.196298	10	0.483034	10	0.483034
94	1	12240803	12241203	2.45833	2.45833	27	0	0	17	2.39981	15	1.37802	21	1.37408	18	0.869461	18	0.869461
95	1	12287513	12287913	0.273148	0.273148	3	0	0	3	0.423496	1	0.0918681	15	0.981488	27	1.30419	27	1.30419
96	1	12300936	12301336	1.00154	1.00154	11	0	0	2	0.282331	18	1.65363	10	0.654325	5	0.241517	5	0.241517
97	1	12353012	12353412	1.63889	1.63889	18	0	0	12	1.69398	17	1.56176	18	1.17779	12	0.579641	12	0.579641
98	1	12359984	12360384	0.910493	0.910493	10	0	0	12	1.69398	19	1.74549	22	1.43952	30	1.4491	30	1.4491
99	1	12360468	12360868	0.637345	0.637345	7	0	0	3	0.423496	13	1.19429	2	0.130865	9	0.434731	9	0.434731
100	1	12362864	12363264	1.72994	1.72994	19	0	0	7	0.988158	24	2.20483	27	1.76668	41	1.98044	41	1.98044
101	1	12418283	12418683	1.54784	1.54784	17	0	0	9	1.27049	21	1.92923	17	1.11235	32	1.54571	32	1.54571
102	1	12420225	12420625	1.54784	1.54784	17	0	0	3	0.423496	11	1.01055	14	0.916055	33	1.59401	33	1.59401
103	1	12422509	12422909	1.82099	1.82099	20	0	0	8	1.12932	11	1.01055	24	1.57038	34	1.64232	34	1.64232
104	1	12480063	12480463	1.18364	1.18364	13	0	0	14	1.97632	11	1.01055	14	0.916055	19	0.917765	19	0.917765
105	1	12492880	12493280	1.36574	1.36574	15	0	0	11	1.55282	23	2.11297	19	1.24322	20	0.966068	20	0.966068
106	1	12499089	12499489	0.728394	0.728394	8	0	0	9	1.27049	7	0.643077	18	1.17779	16	0.772855	16	0.772855
107	1	12568522	12568922	2.27623	2.27623	25	0	0	11	1.55282	20	1.83736	37	2.421	24	1.15928	24	1.15928
108	1	12569737	12570137	1.27469	1.27469	14	0	0	11	1.55282	12	1.10242	15	0.981488	22	1.06268	22	1.06268
109	1	12582946	12583346	1.72994	1.72994	19	0	0	17	2.39981	22	2.0211	22	1.43952	34	1.64232	34	1.64232
110	1	12591863	12592263	1.54784	1.54784	17	0	0	4	0.564662	12	1.10242	14	0.916055	31	1.49741	31	1.49741
111	1	12658182	12658582	1.54784	1.54784	17	0	0	6	0.846992	12	1.10242	9	0.588893	20	0.966068	20	0.966068
112	1	12681141	12681541	1.45679	1.45679	16	0	0	2	0.282331	6	0.551209	14	0.916055	14	0.676248	14	0.676248
113	1	12682831	12683231	1.54784	1.54784	17	0	0	19	2.68214	12	1.10242	19	1.24322	12	0.579641	12	0.579641
114	1	12685888	12686288	1.27469	1.27469	14	0	0	14	1.97632	10	0.918681	13	0.850623	13	0.627944	13	0.627944
115	1	12689312	12689712	0.910493	0.910493	10	0	0	11	1.55282	15	1.37802	9	0.588893	30	1.4491	30	1.4491
116	1	12711366	12711766	0.819444	0.819444	9	0	0	13	1.83515	8	0.734945	33	2.15927	32	1.54571	32	1.54571
117	1	12726167	12726567	2.73148	2.73148	30	0	0	4	0.564662	15	1.37802	24	1.57038	19	0.917765	19	0.917765
118	1	12727600	12728000	1.36574	1.36574	15	0	0	14	1.97632	20	1.83736	12	0.78519	16	0.772855	16	0.772855
119	1	12749352	12749752	0.728394	0.728394	8	0	0	8	1.12932	12	1.10242	15	0.981488	25	1.20759	25	1.20759
120	1	12760155	12760555	1.36574	1.36574	15	0	0	14	1.97632	16	1.46989	12	0.78519	19	0.917765	19	0.917765
121	1	12760872	12761272	1.00154	1.00154	11	0	0	20	2.82331	12	1.10242	21	1.37408	13	0.627944	13	0.627944
122	1	12766138	12766538	1.36574	1.36574	15	0	0	6	0.846992	14	1.28615	24	1.57038	17	0.821158	17	0.821158
123	1	12821095	12821495	1.09259	1.09259	12	0	0	9	1.27049	13	1.19429	11	0.719758	28	1.3525	28	1.3525
124	1	12835013	12835413	0.546296	0.546296	6	0	0	11	1.55282	24	2.20483	21	1.37408	14	0.676248	14	0.676248
125	1	12861995	12862395	1.09259	1.09259	12	0	0	12	1.69398	24	2.20483	4	0.26173	18	0.869461	18	0.869461
126	1	12869472	12869872	1.00154	1.00154	11	0	0	22	3.10564	16	1.46989	14	0.916055	17	0.821158	17	0.821158
127	1	12883938	12884338	1.27469	1.27469	14	0	0	10	1.41165	16	1.46989	16	1.04692	10	0.483034	10	0.483034
128	1	12904583	12904983	1.82099	1.82099	20	0	0	10	1.41165	17	1.56176	23	1.50495	18	0.869461	18	0.869461
129	1	12907557	12907957	1.18364	1.18364	13	0	0	4	0.564662	19	1.74549	17	1.11235	30	1.4491	30	1.4491
130	1	12931967	12932367	1.27469	1.27469	14	0	0	7	0.988158	17	1.56176	7	0.458028	9	0.434731	9	0.434731
131	1	12935312	12935712	1.63889	1.63889	18	0	0	11	1.55282	21	1.92923	29	1.89754	23	1.11098	23	1.11098
132	1	12942951	12943351	1.27469	1.27469	14	0	0	2	0.282331	15	1.37802	17	1.11235	20	0.966068	20	0.966068
133	1	12949936	12950336	2.82253	2.82253	31	0	0	8	1.12932	10	0.918681	15	0.981488	12	0.579641	12	0.579641
134	1	13010401	13010801	1.27469	1.27469	14	0	0	8	1.12932	18	1.65363	38	2.48644	13	0.627944	13	0.627944
135	1	13011426	13011826	0.728394	0.728394	8	0	0	10	1.41165	12	1.10242	14	0.916055	9	0.434731	9	0.434731
136	1	13013789	13014189	1.72994	1.72994	19	0	0	6	0.846992	9	0.826813	29	1.89754	20	0.966068	20	0.966068
137	1	13040692	13041092	1.91204	1.91204	21	0	0	14	1.97632	15	1.37802	18	1.17779	23	1.11098	23	1.11098
138	1	13047174	13047574	1.00154	1.00154	11	0	0	8	1.12932	11	1.01055	4	0.26173	14	0.676248	14	0.676248
139	1	13050119	13050519	1.91204	1.91204	21	0	0	3	0.423496	5	0.45934	24	1.57038	27	1.30419	27	1.30419
140	1	13054970	13055370	1.36574	1.36574	15	0	0	19	2.68214	11	1.01055	20	1.30865	33	1.59401	33	1.59401
141	1	13060769	13061169	4.73456	4.73456	52	0	0	21	2.96447	35	3.21538	60	3.92595	92	4.44391	92	4.44391
142	1	13066670	13067070	0.637345	0.637345	7	0	0	13	1.83515	15	1.37802	27	1.76668	21	1.01437	21	1.01437
143	1	13067758	13068158	1.45679	1.45679	16	0	0	5	0.705827	23	2.11297	16	1.04692	30	1.4491	30	1.4491
144	1	13073264	13073664	1.00154	1.00154	11	0	0	9	1.27049	11	1.01055	15	0.981488	14	0.676248	14	0.676248
145	1	13089804	13090204	1.72994	1.72994	19	0	0	6	0.846992	26	2.38857	7	0.458028	19	0.917765	19	0.917765
146	1	13119507	13119907	0.819444	0.819444	9	0	0	6	0.846992	25	2.2967	17	1.11235	19	0.917765	19	0.917765
147	1	13120880	13121280	2.45833	2.45833	27	0	0	9	1.27049	24	2.20483	24	1.57038	29	1.4008	29	1.4008
148	1	13121507	13121907	1.09259	1.09259	12	0	0	7	0.988158	20	1.83736	27	1.76668	28	1.3525	28	1.3525
149	1	13127725	13128125	0.819444	0.819444	9	0	0	7	0.988158	11	1.01055	14	0.916055	15	0.724551	15	0.724551
150	1	13146299	13146699	0.819444	0.819444	9	0	0	14	1.97632	14	1.28615	21	1.37408	12	0.579641	12	0.579641
151	1	13168907	13169307	1.72994	1.72994	19	0	0	8	1.12932	16	1.46989	9	0.588893	10	0.483034	10	0.483034
152	1	13172927	13173327	0.364197	0.364197	4	0	0	13	1.83515	9	0.826813	16	1.04692	21	1.01437	21	1.01437
153	1	13174593	13174993	2.82253	2.82253	31	0	0	8	1.12932	7	0.643077	19	1.24322	9	0.434731	9	0.434731
154	1	13175406	13175806	2.54938	2.54938	28	0	0	8	1.12932	32	2.93978	9	0.588893	15	0.724551	15	0.724551
155	1	13182159	13182559	1.54784	1.54784	17	0	0	9	1.27049	10	0.918681	22	1.43952	28	1.3525	28	1.3525
156	1	13184247	13184647	2.00308	2.00308	22	0	0	9	1.27049	11	1.01055	7	0.458028	14	0.676248	14	0.676248
157	1	13194523	13194923	2.91358	2.91358	32	0	0	30	4.23496	22	2.0211	53	3.46792	42	2.02874	42	2.02874
158	1	13195995	13196395	6.4645	6.4645	71	0	0	36	5.08195	38	3.49099	56	3.66422	97	4.68543	97	4.68543
159	1	13197162	13197562	4.46142	4.46142	49	0	0	27	3.81147	83	7.62505	63	4.12225	135	6.52096	135	6.52096
160	1	13203593	13203993	3.36882	3.36882	37	0	0	14	1.97632	30	2.75604	31	2.02841	61	2.94651	61	2.94651
161	1	13244438	13244838	1.72994	1.72994	19	0	0	11	1.55282	12	1.10242	14	0.916055	14	0.676248	14	0.676248
162	1	13254361	13254761	0.910493	0.910493	10	0	0	6	0.846992	14	1.28615	8	0.52346	18	0.869461	18	0.869461
163	1	13258321	13258721	1.18364	1.18364	13	0	0	8	1.12932	10	0.918681	25	1.63581	21	1.01437	21	1.01437
164	1	13259029	13259429	0.637345	0.637345	7	0	0	17	2.39981	15	1.37802	2	0.130865	24	1.15928	24	1.15928
165	1	13273503	13273903	0.819444	0.819444	9	0	0	3	0.423496	12	1.10242	12	0.78519	12	0.579641	12	0.579641
166	1	13338494	13338894	0.0910493	0.0910493	1	0	0	3	0.423496	3	0.275604	2	0.130865	1	0.0483034	1	0.0483034
167	1	13360289	13360689	1.36574	1.36574	15	0	0	9	1.27049	7	0.643077	15	0.981488	28	1.3525	28	1.3525
168	1	13402626	13403026	1.82099	1.82099	20	0	0	5	0.705827	11	1.01055	32	2.09384	15	0.724551	15	0.724551
169	1	13437869	13438269	2.36728	2.36728	26	0	0	3	0.423496	11	1.01055	14	0.916055	10	0.483034	10	0.483034
170	1	13455391	13455791	1.00154	1.00154	11	0	0	5	0.705827	13	1.19429	18	1.17779	25	1.20759	25	1.20759
171	1	13489112	13489512	1.45679	1.45679	16	0	0	11	1.55282	12	1.10242	19	1.24322	12	0.579641	12	0.579641
172	1	13497248	13497648	1.91204	1.91204	21	0	0	8	1.12932	13	1.19429	29	1.89754	29	1.4008	29	1.4008
173	1	13498694	13499094	1.36574	1.36574	15	0	0	16	2.25865	17	1.56176	14	0.916055	31	1.49741	31	1.49741
174	1	13503222	13503622	0.819444	0.819444	9	0	0	13	1.83515	8	0.734945	6	0.392595	11	0.531338	11	0.531338
175	1	13506415	13506815	1.72994	1.72994	19	0	0	24	3.38797	12	1.10242	13	0.850623	27	1.30419	27	1.30419
176	1	13511671	13512378	1.28922	1.28922	25	0	0	10	0.799538	12	0.624392	24	0.889439	19	0.519807	19	0.519807
177	1	13523652	13524052	1.45679	1.45679	16	0	0	9	1.27049	1	0.0918681	18	1.17779	22	1.06268	22	1.06268
178	1	13535685	13536085	0.546296	0.546296	6	0	0	12	1.69398	22	2.0211	7	0.458028	12	0.579641	12	0.579641
179	1	13558002	13558402	0.819444	0.819444	9	0	0	10	1.41165	9	0.826813	9	0.588893	17	0.821158	17	0.821158
180	1	13565726	13566126	2.18518	2.18518	24	0	0	5	0.705827	5	0.45934	31	2.02841	20	0.966068	20	0.966068
181	1	13568506	13568906	1.82099	1.82099	20	0	0	6	0.846992	15	1.37802	20	1.30865	14	0.676248	14	0.676248
182	1	13573132	13573532	1.54784	1.54784	17	0	0	5	0.705827	21	1.92923	17	1.11235	33	1.59401	33	1.59401
183	1	13583986	13584386	1.09259	1.09259	12	0	0	12	1.69398	16	1.46989	22	1.43952	18	0.869461	18	0.869461
184	1	13588370	13588770	0.728394	0.728394	8	0	0	6	0.846992	15	1.37802	13	0.850623	17	0.821158	17	0.821158
185	1	13602958	13603358	1.45679	1.45679	16	0	0	11	1.55282	14	1.28615	26	1.70125	18	0.869461	18	0.869461
186	1	13612578	13612978	1.00154	1.00154	11	0	0	22	3.10564	16	1.46989	9	0.588893	31	1.49741	31	1.49741
187	1	13668249	13668649	1.45679	1.45679	16	0	0	6	0.846992	24	2.20483	6	0.392595	31	1.49741	31	1.49741
188	1	13670332	13670732	1.27469	1.27469	14	0	0	17	2.39981	15	1.37802	20	1.30865	28	1.3525	28	1.3525
189	1	13749195	13749595	1.54784	1.54784	17	0	0	6	0.846992	11	1.01055	5	0.327163	8	0.386427	8	0.386427
190	1	13751264	13751664	1.00154	1.00154	11	0	0	2	0.282331	9	0.826813	5	0.327163	15	0.724551	15	0.724551
191	1	13753269	13753669	0.728394	0.728394	8	0	0	10	1.41165	20	1.83736	23	1.50495	31	1.49741	31	1.49741
192	1	13855607	13856007	1.18364	1.18364	13	0	0	3	0.423496	7	0.643077	7	0.458028	19	0.917765	19	0.917765
193	1	13880828	13881228	1.63889	1.63889	18	0	0	5	0.705827	8	0.734945	6	0.392595	23	1.11098	23	1.11098
194	1	13903652	13904052	1.18364	1.18364	13	0	0	6	0.846992	15	1.37802	7	0.458028	13	0.627944	13	0.627944
195	1	13906322	13906722	1.18364	1.18364	13	0	0	14	1.97632	17	1.56176	17	1.11235	18	0.869461	18	0.869461
196	1	13908024	13908424	1.45679	1.45679	16	0	0	15	2.11748	11	1.01055	14	0.916055	53	2.56008	53	2.56008
197	1	13911955	13912355	1.36574	1.36574	15	0	0	12	1.69398	21	1.92923	15	0.981488	37	1.78723	37	1.78723
198	1	13913041	13913441	2.27623	2.27623	25	0	0	17	2.39981	28	2.57231	24	1.57038	31	1.49741	31	1.49741
199	1	13918616	13919016	2.00308	2.00308	22	0	0	19	2.68214	49	4.50154	14	0.916055	28	1.3525	28	1.3525
200	1	13919403	13919803	1.72994	1.72994	19	0	0	14	1.97632	10	0.918681	11	0.719758	24	1.15928	24	1.15928
201	1	13925028	13925428	2.91358	2.91358	32	0	0	11	1.55282	6	0.551209	5	0.327163	22	1.06268	22	1.06268
202	1	13925556	13925956	1.36574	1.36574	15	0	0	10	1.41165	25	2.2967	14	0.916055	43	2.07705	43	2.07705
203	1	13927453	13927853	1.54784	1.54784	17	0	0	22	3.10564	18	1.65363	15	0.981488	41	1.98044	41	1.98044
204	1	13929112	13929512	2.45833	2.45833	27	0	0	12	1.69398	21	1.92923	17	1.11235	26	1.25589	26	1.25589
205	1	13933428	13933828	1.36574	1.36574	15	0	0	12	1.69398	26	2.38857	21	1.37408	29	1.4008	29	1.4008
206	1	13934621	13935021	1.45679	1.45679	16	0	0	9	1.27049	23	2.11297	24	1.57038	53	2.56008	53	2.56008
207	1	13936290	13936690	1.27469	1.27469	14	0	0	4	0.564662	11	1.01055	11	0.719758	16	0.772855	16	0.772855
208	1	13944070	13944470	1.72994	1.72994	19	0	0	12	1.69398	5	0.45934	8	0.52346	5	0.241517	5	0.241517
209	1	13983687	13984087	0.546296	0.546296	6	0	0	8	1.12932	17	1.56176	11	0.719758	3	0.14491	3	0.14491
210	1	13984903	13985303	2.18518	2.18518	24	0	0	11	1.55282	18	1.65363	7	0.458028	17	0.821158	17	0.821158
211	1	14010979	14011379	0.819444	0.819444	9	0	0	13	1.83515	15	1.37802	25	1.63581	14	0.676248	14	0.676248
212	1	14051477	14051877	1.00154	1.00154	11	0	0	10	1.41165	17	1.56176	35	2.29014	21	1.01437	21	1.01437
213	1	14073754	14074154	2.09413	2.09413	23	0	0	8	1.12932	9	0.826813	20	1.30865	11	0.531338	11	0.531338
214	1	14077583	14077983	1.18364	1.18364	13	0	0	4	0.564662	19	1.74549	13	0.850623	19	0.917765	19	0.917765
215	1	14079823	14080223	0.819444	0.819444	9	0	0	7	0.988158	16	1.46989	16	1.04692	18	0.869461	18	0.869461
216	1	14083665	14084065	1.00154	1.00154	11	0	0	13	1.83515	14	1.28615	8	0.52346	17	0.821158	17	0.821158
217	1	14091102	14091502	1.54784	1.54784	17	0	0	12	1.69398	11	1.01055	9	0.588893	18	0.869461	18	0.869461
218	1	14115310	14115710	2.09413	2.09413	23	0	0	6	0.846992	9	0.826813	11	0.719758	9	0.434731	9	0.434731
219	1	14137422	14137822	1.82099	1.82099	20	0	0	9	1.27049	12	1.10242	10	0.654325	14	0.676248	14	0.676248
220	1	14155194	14155594	0.910493	0.910493	10	0	0	7	0.988158	23	2.11297	8	0.52346	8	0.386427	8	0.386427
221	1	14169901	14170301	1.00154	1.00154	11	0	0	18	2.54098	12	1.10242	5	0.327163	19	0.917765	19	0.917765
222	1	14181927	14182327	0.637345	0.637345	7	0	0	11	1.55282	25	2.2967	8	0.52346	9	0.434731	9	0.434731
223	1	14195640	14196040	0.637345	0.637345	7	0	0	4	0.564662	18	1.65363	28	1.83211	24	1.15928	24	1.15928
224	1	14197346	14197746	1.18364	1.18364	13	0	0	6	0.846992	10	0.918681	21	1.37408	25	1.20759	25	1.20759
225	1	14203255	14203655	1.09259	1.09259	12	0	0	9	1.27049	15	1.37802	18	1.17779	25	1.20759	25	1.20759
226	1	14220129	14220529	1.27469	1.27469	14	0	0	7	0.988158	12	1.10242	19	1.24322	10	0.483034	10	0.483034
227	1	14233418	14233818	0.728394	0.728394	8	0	0	5	0.705827	15	1.37802	6	0.392595	17	0.821158	17	0.821158
228	1	14235218	14235618	1.18364	1.18364	13	0	0	13	1.83515	11	1.01055	16	1.04692	8	0.386427	8	0.386427
229	1	14252791	14253191	0.728394	0.728394	8	0	0	9	1.27049	19	1.74549	17	1.11235	21	1.01437	21	1.01437
230	1	14259016	14259416	1.45679	1.45679	16	0	0	14	1.97632	8	0.734945	22	1.43952	49	2.36687	49	2.36687
231	1	14308763	14309163	0.455246	0.455246	5	0	0	15	2.11748	11	1.01055	9	0.588893	9	0.434731	9	0.434731
232	1	14309991	14310391	1.09259	1.09259	12	0	0	5	0.705827	10	0.918681	7	0.458028	6	0.28982	6	0.28982
233	1	14347516	14347916	1.36574	1.36574	15	0	0	10	1.41165	11	1.01055	23	1.50495	26	1.25589	26	1.25589
234	1	14358385	14358785	1.72994	1.72994	19	0	0	4	0.564662	23	2.11297	9	0.588893	17	0.821158	17	0.821158
235	1	14364797	14365197	1.09259	1.09259	12	0	0	7	0.988158	25	2.2967	13	0.850623	28	1.3525	28	1.3525
236	1	14366813	14367213	1.45679	1.45679	16	0	0	3	0.423496	22	2.0211	18	1.17779	29	1.4008	29	1.4008
237	1	14373622	14374022	2.18518	2.18518	24	0	0	9	1.27049	13	1.19429	20	1.30865	19	0.917765	19	0.917765
238	1	14374584	14374984	1.91204	1.91204	21	0	0	16	2.25865	7	0.643077	13	0.850623	17	0.821158	17	0.821158
239	1	14375244	14375644	1.72994	1.72994	19	0	0	11	1.55282	25	2.2967	18	1.17779	47	2.27026	47	2.27026
240	1	14378683	14379083	3.00463	3.00463	33	0	0	17	2.39981	29	2.66417	24	1.57038	25	1.20759	25	1.20759
241	1	14414060	14414460	1.45679	1.45679	16	0	0	3	0.423496	10	0.918681	9	0.588893	22	1.06268	22	1.06268
242	1	14430675	14431075	1.91204	1.91204	21	0	0	2	0.282331	14	1.28615	21	1.37408	12	0.579641	12	0.579641
243	1	14445472	14445872	1.72994	1.72994	19	0	0	11	1.55282	8	0.734945	13	0.850623	27	1.30419	27	1.30419
244	1	14490128	14490528	2.09413	2.09413	23	0	0	9	1.27049	8	0.734945	9	0.588893	29	1.4008	29	1.4008
245	1	14492715	14493115	0.819444	0.819444	9	0	0	11	1.55282	19	1.74549	11	0.719758	27	1.30419	27	1.30419
246	1	14538415	14538815	0.546296	0.546296	6	0	0	4	0.564662	20	1.83736	8	0.52346	19	0.917765	19	0.917765
247	1	14539461	14539861	1.82099	1.82099	20	0	0	8	1.12932	6	0.551209	15	0.981488	21	1.01437	21	1.01437
248	1	14568581	14568981	1.82099	1.82099	20	0	0	12	1.69398	17	1.56176	28	1.83211	32	1.54571	32	1.54571
249	1	14573252	14573652	2.00308	2.00308	22	0	0	22	3.10564	25	2.2967	30	1.96298	46	2.22196	46	2.22196
250	1	14574190	14574590	3.27777	3.27777	36	0	0	11	1.55282	33	3.03165	28	1.83211	50	2.41517	50	2.41517
251	1	14575650	14576050	2.73148	2.73148	30	0	0	17	2.39981	17	1.56176	25	1.63581	56	2.70499	56	2.70499
252	1	14577155	14577555	4.82561	4.82561	53	0	0	21	2.96447	53	4.86901	52	3.40249	80	3.86427	80	3.86427
253	1	14617926	14618326	0.819444	0.819444	9	0	0	16	2.25865	15	1.37802	5	0.327163	12	0.579641	12	0.579641
254	1	14627743	14628143	0.182099	0.182099	2	0	0	16	2.25865	17	1.56176	13	0.850623	11	0.531338	11	0.531338
255	1	14701836	14702236	1.36574	1.36574	15	0	0	4	0.564662	26	2.38857	23	1.50495	22	1.06268	22	1.06268
256	1	14784520	14784920	0.910493	0.910493	10	0	0	15	2.11748	8	0.734945	7	0.458028	16	0.772855	16	0.772855
257	1	14796539	14796939	1.82099	1.82099	20	0	0	8	1.12932	15	1.37802	8	0.52346	3	0.14491	3	0.14491
258	1	14797610	14798010	1.09259	1.09259	12	0	0	11	1.55282	21	1.92923	18	1.17779	37	1.78723	37	1.78723
259	1	14809179	14809579	1.54784	1.54784	17	0	0	13	1.83515	31	2.84791	17	1.11235	25	1.20759	25	1.20759
260	1	14823715	14824115	1.63889	1.63889	18	0	0	9	1.27049	32	2.93978	18	1.17779	25	1.20759	25	1.20759
261	1	14824212	14824612	2.54938	2.54938	28	0	0	12	1.69398	27	2.48044	28	1.83211	30	1.4491	30	1.4491
262	1	14824980	14825380	1.82099	1.82099	20	0	0	31	4.37613	29	2.66417	40	2.6173	42	2.02874	42	2.02874
263	1	14826095	14826495	2.36728	2.36728	26	0	0	17	2.39981	27	2.48044	42	2.74817	47	2.27026	47	2.27026
264	1	14827062	14827462	1.27469	1.27469	14	0	0	21	2.96447	17	1.56176	20	1.30865	48	2.31856	48	2.31856
265	1	14839599	14839999	1.72994	1.72994	19	0	0	9	1.27049	24	2.20483	22	1.43952	28	1.3525	28	1.3525
266	1	14840771	14841171	3.64197	3.64197	40	0	0	8	1.12932	21	1.92923	20	1.30865	34	1.64232	34	1.64232
267	1	14841667	14842067	1.18364	1.18364	13	0	0	5	0.705827	14	1.28615	24	1.57038	27	1.30419	27	1.30419
268	1	14844248	14844648	1.27469	1.27469	14	0	0	5	0.705827	9	0.826813	3	0.196298	9	0.434731	9	0.434731
269	1	14858819	14859219	1.36574	1.36574	15	0	0	5	0.705827	19	1.74549	3	0.196298	8	0.386427	8	0.386427
270	1	14873464	14873864	1.54784	1.54784	17	0	0	9	1.27049	23	2.11297	12	0.78519	19	0.917765	19	0.917765
271	1	14889802	14890202	0.364197	0.364197	4	0	0	10	1.41165	17	1.56176	25	1.63581	20	0.966068	20	0.966068
272	1	14988490	14988890	1.72994	1.72994	19	0	0	5	0.705827	23	2.11297	16	1.04692	22	1.06268	22	1.06268
273	1	15325829	15326229	1.36574	1.36574	15	0	0	5	0.705827	10	0.918681	5	0.327163	12	0.579641	12	0.579641
274	1	15356125	15356525	2.36728	2.36728	26	0	0	16	2.25865	28	2.57231	51	3.33706	49	2.36687	49	2.36687
275	1	15357523	15357923	2.82253	2.82253	31	0	0	9	1.27049	21	1.92923	35	2.29014	37	1.78723	37	1.78723
276	1	15359317	15359717	1.91204	1.91204	21	0	0	10	1.41165	13	1.19429	12	0.78519	32	1.54571	32	1.54571
277	1	15720523	15720923	0.819444	0.819444	9	0	0	13	1.83515	15	1.37802	25	1.63581	19	0.917765	19	0.917765
278	1	15775991	15776391	1.63889	1.63889	18	0	0	12	1.69398	11	1.01055	11	0.719758	12	0.579641	12	0.579641
279	1	15788369	15788769	1.45679	1.45679	16	0	0	13	1.83515	11	1.01055	18	1.17779	13	0.627944	13	0.627944
280	1	15839097	15839497	1.00154	1.00154	11	0	0	13	1.83515	17	1.56176	23	1.50495	15	0.724551	15	0.724551
281	1	15863188	15863588	0.637345	0.637345	7	0	0	7	0.988158	18	1.65363	4	0.26173	17	0.821158	17	0.821158
282	1	15869058	15869458	1.45679	1.45679	16	0	0	8	1.12932	13	1.19429	15	0.981488	13	0.627944	13	0.627944
283	1	15961720	15962120	2.64043	2.64043	29	0	0	18	2.54098	17	1.56176	31	2.02841	31	1.49741	31	1.49741
284	1	15963465	15963865	1.00154	1.00154	11	0	0	7	0.988158	23	2.11297	26	1.70125	24	1.15928	24	1.15928
285	1	15964882	15965282	1.45679	1.45679	16	0	0	16	2.25865	12	1.10242	14	0.916055	16	0.772855	16	0.772855
286	1	15968221	15968621	0.728394	0.728394	8	0	0	10	1.41165	15	1.37802	27	1.76668	17	0.821158	17	0.821158
287	1	15977922	15978322	1.27469	1.27469	14	0	0	8	1.12932	17	1.56176	7	0.458028	6	0.28982	6	0.28982
288	1	15996278	15996678	0.819444	0.819444	9	0	0	6	0.846992	11	1.01055	12	0.78519	7	0.338124	7	0.338124
289	1	16030972	16031372	1.45679	1.45679	16	0	0	12	1.69398	20	1.83736	20	1.30865	41	1.98044	41	1.98044
290	1	16038914	16039314	0	0	0	0	0	14	1.97632	21	1.92923	9	0.588893	17	0.821158	17	0.821158
291	1	16067294	16067694	1.00154	1.00154	11	0	0	10	1.41165	8	0.734945	21	1.37408	10	0.483034	10	0.483034
292	1	16087104	16087504	1.63889	1.63889	18	0	0	13	1.83515	19	1.74549	33	2.15927	25	1.20759	25	1.20759
293	1	16087919	16088319	1.09259	1.09259	12	0	0	9	1.27049	11	1.01055	18	1.17779	22	1.06268	22	1.06268
294	1	16089770	16090170	0.819444	0.819444	9	0	0	9	1.27049	10	0.918681	12	0.78519	13	0.627944	13	0.627944
295	1	16127517	16127917	1.18364	1.18364	13	0	0	21	2.96447	7	0.643077	11	0.719758	25	1.20759	25	1.20759
296	1	16157757	16158157	0.455246	0.455246	5	0	0	2	0.282331	15	1.37802	6	0.392595	7	0.338124	7	0.338124
297	1	16162930	16163330	0.637345	0.637345	7	0	0	21	2.96447	18	1.65363	17	1.11235	33	1.59401	33	1.59401
298	1	16163488	16163888	1.63889	1.63889	18	0	0	10	1.41165	5	0.45934	6	0.392595	22	1.06268	22	1.06268
299	1	16163995	16164395	2.09413	2.09413	23	0	0	6	0.846992	18	1.65363	24	1.57038	20	0.966068	20	0.966068
300	1	16176375	16176775	1.45679	1.45679	16	0	0	2	0.282331	18	1.65363	28	1.83211	24	1.15928	24	1.15928
301	1	16177906	16178306	1.82099	1.82099	20	0	0	8	1.12932	15	1.37802	23	1.50495	20	0.966068	20	0.966068
302	1	16184205	16184605	1.27469	1.27469	14	0	0	7	0.988158	11	1.01055	15	0.981488	29	1.4008	29	1.4008
303	1	16209109	16209509	1.09259	1.09259	12	0	0	15	2.11748	7	0.643077	14	0.916055	55	2.65669	55	2.65669
304	1	16216615	16217015	2.09413	2.09413	23	0	0	9	1.27049	18	1.65363	13	0.850623	27	1.30419	27	1.30419
305	1	16219218	16219618	1.36574	1.36574	15	0	0	8	1.12932	17	1.56176	21	1.37408	18	0.869461	18	0.869461
306	1	16239859	16240259	1.54784	1.54784	17	0	0	8	1.12932	10	0.918681	21	1.37408	20	0.966068	20	0.966068
307	1	16243058	16243458	2.09413	2.09413	23	0	0	15	2.11748	19	1.74549	25	1.63581	34	1.64232	34	1.64232
308	1	16248086	16248486	2.45833	2.45833	27	0	0	14	1.97632	20	1.83736	19	1.24322	15	0.724551	15	0.724551
309	1	16248798	16249198	0.637345	0.637345	7	0	0	8	1.12932	14	1.28615	14	0.916055	6	0.28982	6	0.28982
310	1	16253420	16253820	2.18518	2.18518	24	0	0	10	1.41165	1	0.0918681	23	1.50495	19	0.917765	19	0.917765
311	1	16254156	16254556	0.910493	0.910493	10	0	0	9	1.27049	21	1.92923	18	1.17779	16	0.772855	16	0.772855
312	1	16272226	16272626	1.63889	1.63889	18	0	0	3	0.423496	20	1.83736	10	0.654325	19	0.917765	19	0.917765
313	1	16281492	16281892	1.54784	1.54784	17	0	0	14	1.97632	25	2.2967	12	0.78519	22	1.06268	22	1.06268
314	1	16282185	16282585	1.54784	1.54784	17	0	0	13	1.83515	14	1.28615	22	1.43952	22	1.06268	22	1.06268
315	1	16282827	16283227	2.64043	2.64043	29	0	0	11	1.55282	11	1.01055	22	1.43952	29	1.4008	29	1.4008
316	1	16283402	16283802	2.27623	2.27623	25	0	0	5	0.705827	20	1.83736	21	1.37408	39	1.88383	39	1.88383
317	1	16284273	16284673	2.82253	2.82253	31	0	0	7	0.988158	23	2.11297	35	2.29014	36	1.73892	36	1.73892
318	1	16291111	16291511	2.54938	2.54938	28	0	0	20	2.82331	21	1.92923	25	1.63581	44	2.12535	44	2.12535
319	1	16294101	16294501	2.36728	2.36728	26	0	0	12	1.69398	14	1.28615	26	1.70125	28	1.3525	28	1.3525
320	1	16295267	16295667	2.91358	2.91358	32	0	0	1	0.141165	15	1.37802	10	0.654325	36	1.73892	36	1.73892
321	1	16301037	16301437	1.27469	1.27469	14	0	0	15	2.11748	16	1.46989	8	0.52346	20	0.966068	20	0.966068
322	1	16301559	16301959	1.09259	1.09259	12	0	0	18	2.54098	12	1.10242	19	1.24322	31	1.49741	31	1.49741
323	1	16304876	16305276	0.910493	0.910493	10	0	0	3	0.423496	14	1.28615	26	1.70125	37	1.78723	37	1.78723
324	1	16311875	16312275	0.728394	0.728394	8	0	0	12	1.69398	14	1.28615	39	2.55187	28	1.3525	28	1.3525
325	1	16313427	16313827	1.45679	1.45679	16	0	0	15	2.11748	11	1.01055	27	1.76668	33	1.59401	33	1.59401
326	1	16318726	16319126	1.54784	1.54784	17	0	0	8	1.12932	21	1.92923	24	1.57038	33	1.59401	33	1.59401
327	1	16319889	16320289	1.18364	1.18364	13	0	0	11	1.55282	13	1.19429	16	1.04692	23	1.11098	23	1.11098
328	1	16323587	16323987	0.910493	0.910493	10	0	0	6	0.846992	15	1.37802	6	0.392595	21	1.01437	21	1.01437
329	1	16329059	16329459	1.45679	1.45679	16	0	0	15	2.11748	13	1.19429	21	1.37408	28	1.3525	28	1.3525
330	1	16334393	16334793	0.728394	0.728394	8	0	0	8	1.12932	11	1.01055	14	0.916055	17	0.821158	17	0.821158
331	1	16335490	16335890	2.36728	2.36728	26	0	0	15	2.11748	20	1.83736	32	2.09384	23	1.11098	23	1.11098
332	1	16433298	16433698	1.45679	1.45679	16	0	0	9	1.27049	11	1.01055	12	0.78519	6	0.28982	6	0.28982
333	1	16501811	16502211	1.18364	1.18364	13	0	0	14	1.97632	15	1.37802	21	1.37408	40	1.93214	40	1.93214
334	1	16819521	16819921	2.27623	2.27623	25	0	0	14	1.97632	15	1.37802	30	1.96298	45	2.17365	45	2.17365
335	1	16826194	16826594	0.637345	0.637345	7	0	0	10	1.41165	27	2.48044	9	0.588893	21	1.01437	21	1.01437
336	1	16828315	16828715	1.18364	1.18364	13	0	0	13	1.83515	20	1.83736	15	0.981488	32	1.54571	32	1.54571
337	1	16850870	16851270	0.273148	0.273148	3	0	0	9	1.27049	22	2.0211	6	0.392595	25	1.20759	25	1.20759
338	1	16867737	16868137	1.09259	1.09259	12	0	0	14	1.97632	17	1.56176	5	0.327163	32	1.54571	32	1.54571
339	1	17012139	17012539	1.45679	1.45679	16	0	0	7	0.988158	10	0.918681	24	1.57038	2	0.0966068	2	0.0966068
340	1	17167021	17167421	0.728394	0.728394	8	0	0	11	1.55282	36	3.30725	19	1.24322	25	1.20759	25	1.20759
341	1	17168781	17169181	3.00463	3.00463	33	0	0	18	2.54098	13	1.19429	18	1.17779	18	0.869461	18	0.869461
342	1	17169654	17170054	1.00154	1.00154	11	0	0	3	0.423496	18	1.65363	17	1.11235	39	1.88383	39	1.88383
343	1	17175066	17175466	1.36574	1.36574	15	0	0	8	1.12932	15	1.37802	8	0.52346	23	1.11098	23	1.11098
344	1	17193170	17193570	0.455246	0.455246	5	0	0	14	1.97632	15	1.37802	17	1.11235	23	1.11098	23	1.11098
345	1	17471732	17472132	1.45679	1.45679	16	0	0	10	1.41165	11	1.01055	10	0.654325	14	0.676248	14	0.676248
346	1	17535372	17535772	1.54784	1.54784	17	0	0	18	2.54098	6	0.551209	12	0.78519	14	0.676248	14	0.676248
347	1	17593766	17594166	1.18364	1.18364	13	0	0	13	1.83515	23	2.11297	30	1.96298	36	1.73892	36	1.73892
348	1	17681828	17682228	2.00308	2.00308	22	0	0	6	0.846992	12	1.10242	23	1.50495	22	1.06268	22	1.06268
349	1	18045235	18045635	1.36574	1.36574	15	0	0	8	1.12932	9	0.826813	2	0.130865	7	0.338124	7	0.338124
350	1	18112947	18113347	0.455246	0.455246	5	0	0	4	0.564662	13	1.19429	13	0.850623	10	0.483034	10	0.483034
351	1	18127179	18127579	1.00154	1.00154	11	0	0	7	0.988158	15	1.37802	12	0.78519	36	1.73892	36	1.73892
352	1	18128361	18128761	2.27623	2.27623	25	0	0	18	2.54098	17	1.56176	20	1.30865	47	2.27026	47	2.27026
353	1	19277868	19278268	2.45833	2.45833	27	0	0	14	1.97632	8	0.734945	31	2.02841	38	1.83553	38	1.83553
354	1	19281905	19282305	0.546296	0.546296	6	0	0	14	1.97632	26	2.38857	21	1.37408	27	1.30419	27	1.30419
355	1	19284293	19284693	1.45679	1.45679	16	0	0	19	2.68214	39	3.58286	56	3.66422	47	2.27026	47	2.27026
356	1	19286761	19287161	1.09259	1.09259	12	0	0	11	1.55282	25	2.2967	33	2.15927	39	1.88383	39	1.88383
357	1	19291911	19292311	1.63889	1.63889	18	0	0	5	0.705827	23	2.11297	16	1.04692	23	1.11098	23	1.11098
358	1	19295988	19296388	1.18364	1.18364	13	0	0	17	2.39981	16	1.46989	8	0.52346	19	0.917765	19	0.917765
359	1	19298855	19299255	1.00154	1.00154	11	0	0	15	2.11748	13	1.19429	12	0.78519	41	1.98044	41	1.98044
360	1	19304128	19304528	2.09413	2.09413	23	0	0	11	1.55282	24	2.20483	36	2.35557	31	1.49741	31	1.49741
361	1	19305116	19305516	1.00154	1.00154	11	0	0	4	0.564662	22	2.0211	12	0.78519	28	1.3525	28	1.3525
362	1	19305620	19306020	2.27623	2.27623	25	0	0	8	1.12932	30	2.75604	10	0.654325	22	1.06268	22	1.06268
363	1	19306449	19306849	1.72994	1.72994	19	0	0	20	2.82331	11	1.01055	19	1.24322	47	2.27026	47	2.27026
364	1	19311073	19311473	1.18364	1.18364	13	0	0	1	0.141165	20	1.83736	9	0.588893	22	1.06268	22	1.06268
365	1	19312215	19312615	0.637345	0.637345	7	0	0	7	0.988158	14	1.28615	13	0.850623	53	2.56008	53	2.56008
366	1	19925483	19925883	1.36574	1.36574	15	0	0	0	0	18	1.65363	10	0.654325	6	0.28982	6	0.28982
367	1	19930980	19931380	2.27623	2.27623	25	0	0	2	0.282331	15	1.37802	12	0.78519	23	1.11098	23	1.11098
368	1	19935608	19936008	2.27623	2.27623	25	0	0	3	0.423496	7	0.643077	23	1.50495	26	1.25589	26	1.25589
369	1	19941487	19941887	1.45679	1.45679	16	0	0	4	0.564662	15	1.37802	9	0.588893	14	0.676248	14	0.676248
370	1	19970233	19970633	1.45679	1.45679	16	0	0	8	1.12932	18	1.65363	20	1.30865	34	1.64232	34	1.64232
371	1	19971173	19971573	2.54938	2.54938	28	0	0	24	3.38797	15	1.37802	26	1.70125	75	3.62276	75	3.62276
372	1	19973328	19973728	2.73148	2.73148	30	0	0	23	3.2468	23	2.11297	24	1.57038	46	2.22196	46	2.22196
373	1	19977775	19978473	2.55941	2.55941	49	0	0	28	2.26753	20	1.05405	24	0.900891	75	2.07829	75	2.07829
374	1	19978920	19979320	2.36728	2.36728	26	0	0	14	1.97632	18	1.65363	20	1.30865	23	1.11098	23	1.11098
375	1	19983043	19983443	2.00308	2.00308	22	0	0	3	0.423496	15	1.37802	17	1.11235	25	1.20759	25	1.20759
376	1	19984195	19984595	1.54784	1.54784	17	0	0	10	1.41165	10	0.918681	29	1.89754	25	1.20759	25	1.20759
377	1	19986520	19986920	0.546296	0.546296	6	0	0	16	2.25865	13	1.19429	8	0.52346	33	1.59401	33	1.59401
378	1	19989066	19989466	2.36728	2.36728	26	0	0	17	2.39981	12	1.10242	15	0.981488	26	1.25589	26	1.25589
379	1	20004198	20004598	2.36728	2.36728	26	0	0	7	0.988158	16	1.46989	19	1.24322	22	1.06268	22	1.06268
380	1	20039516	20039916	1.82099	1.82099	20	0	0	8	1.12932	11	1.01055	14	0.916055	8	0.386427	8	0.386427
381	1	20045214	20045614	1.36574	1.36574	15	0	0	11	1.55282	10	0.918681	31	2.02841	24	1.15928	24	1.15928
382	1	20132396	20132796	1.00154	1.00154	11	0	0	13	1.83515	20	1.83736	19	1.24322	30	1.4491	30	1.4491
383	1	20202176	20202576	1.63889	1.63889	18	0	0	10	1.41165	7	0.643077	15	0.981488	33	1.59401	33	1.59401
384	1	20205103	20205503	1.36574	1.36574	15	0	0	12	1.69398	13	1.19429	29	1.89754	13	0.627944	13	0.627944
385	1	20220530	20221219	2.06365	2.06365	39	0	0	16	1.31263	13	0.69407	27	1.02672	26	0.729872	26	0.729872
386	1	20498564	20498964	1.63889	1.63889	18	0	0	9	1.27049	16	1.46989	6	0.392595	22	1.06268	22	1.06268
387	1	20532837	20533237	1.91204	1.91204	21	0	0	7	0.988158	22	2.0211	17	1.11235	10	0.483034	10	0.483034
388	1	20534433	20534833	0.546296	0.546296	6	0	0	8	1.12932	13	1.19429	14	0.916055	18	0.869461	18	0.869461
389	1	20535796	20536196	1.45679	1.45679	16	0	0	3	0.423496	27	2.48044	20	1.30865	13	0.627944	13	0.627944
390	1	20537505	20537905	1.45679	1.45679	16	0	0	13	1.83515	12	1.10242	14	0.916055	25	1.20759	25	1.20759
391	1	20538795	20539195	1.27469	1.27469	14	0	0	8	1.12932	15	1.37802	25	1.63581	53	2.56008	53	2.56008
392	1	20540342	20540742	2.00308	2.00308	22	0	0	8	1.12932	6	0.551209	21	1.37408	31	1.49741	31	1.49741
393	1	20540984	20541384	1.63889	1.63889	18	0	0	7	0.988158	18	1.65363	26	1.70125	47	2.27026	47	2.27026
394	1	20547957	20548357	1.91204	1.91204	21	0	0	16	2.25865	17	1.56176	32	2.09384	42	2.02874	42	2.02874
395	1	20595977	20596377	1.36574	1.36574	15	0	0	6	0.846992	4	0.367472	4	0.26173	8	0.386427	8	0.386427
396	1	20728720	20729120	0.910493	0.910493	10	0	0	12	1.69398	17	1.56176	13	0.850623	8	0.386427	8	0.386427
397	1	20741140	20741540	1.54784	1.54784	17	0	0	8	1.12932	13	1.19429	4	0.26173	48	2.31856	48	2.31856
398	1	20747063	20747463	1.09259	1.09259	12	0	0	9	1.27049	7	0.643077	11	0.719758	19	0.917765	19	0.917765
399	1	20755331	20755731	1.18364	1.18364	13	0	0	14	1.97632	8	0.734945	3	0.196298	14	0.676248	14	0.676248
400	1	20807160	20807560	1.63889	1.63889	18	0	0	18	2.54098	16	1.46989	7	0.458028	13	0.627944	13	0.627944
401	1	20812069	20812469	1.00154	1.00154	11	0	0	5	0.705827	8	0.734945	7	0.458028	11	0.531338	11	0.531338
402	1	20814109	20814509	1.18364	1.18364	13	0	0	5	0.705827	24	2.20483	15	0.981488	21	1.01437	21	1.01437
403	1	20820814	20821214	1.63889	1.63889	18	0	0	4	0.564662	25	2.2967	15	0.981488	26	1.25589	26	1.25589
404	1	20823698	20824098	2.09413	2.09413	23	0	0	12	1.69398	25	2.2967	17	1.11235	30	1.4491	30	1.4491
405	1	20825988	20826388	1.45679	1.45679	16	0	0	9	1.27049	9	0.826813	13	0.850623	26	1.25589	26	1.25589
406	1	20827196	20827596	1.63889	1.63889	18	0	0	9	1.27049	12	1.10242	12	0.78519	19	0.917765	19	0.917765
407	1	20827786	20828186	0.819444	0.819444	9	0	0	21	2.96447	15	1.37802	21	1.37408	31	1.49741	31	1.49741
408	1	20828811	20829211	1.00154	1.00154	11	0	0	11	1.55282	15	1.37802	15	0.981488	27	1.30419	27	1.30419
409	1	20856750	20857150	0.819444	0.819444	9	0	0	6	0.846992	19	1.74549	4	0.26173	24	1.15928	24	1.15928
410	1	20858389	20858789	0.819444	0.819444	9	0	0	8	1.12932	21	1.92923	9	0.588893	25	1.20759	25	1.20759
411	1	20859200	20859600	1.18364	1.18364	13	0	0	1	0.141165	13	1.19429	12	0.78519	21	1.01437	21	1.01437
412	1	20862159	20862559	0.819444	0.819444	9	0	0	10	1.41165	12	1.10242	20	1.30865	20	0.966068	20	0.966068
413	1	20871301	20871701	2.27623	2.27623	25	0	0	4	0.564662	15	1.37802	5	0.327163	36	1.73892	36	1.73892
414	1	20905942	20906342	2.27623	2.27623	25	0	0	5	0.705827	7	0.643077	11	0.719758	14	0.676248	14	0.676248
415	1	20906808	20907208	2.00308	2.00308	22	0	0	5	0.705827	20	1.83736	14	0.916055	27	1.30419	27	1.30419
416	1	20915759	20916159	1.45679	1.45679	16	0	0	4	0.564662	13	1.19429	26	1.70125	27	1.30419	27	1.30419
417	1	20917058	20917458	1.82099	1.82099	20	0	0	3	0.423496	23	2.11297	15	0.981488	43	2.07705	43	2.07705
418	1	20918425	20918825	1.45679	1.45679	16	0	0	5	0.705827	12	1.10242	23	1.50495	42	2.02874	42	2.02874
419	1	20919244	20919644	1.18364	1.18364	13	0	0	7	0.988158	17	1.56176	8	0.52346	31	1.49741	31	1.49741
420	1	20925933	20926333	2.09413	2.09413	23	0	0	22	3.10564	16	1.46989	17	1.11235	23	1.11098	23	1.11098
421	1	20939572	20939972	2.27623	2.27623	25	0	0	24	3.38797	11	1.01055	8	0.52346	17	0.821158	17	0.821158
422	1	20949493	20949893	1.27469	1.27469	14	0	0	18	2.54098	23	2.11297	21	1.37408	40	1.93214	40	1.93214
423	1	20961886	20962286	1.36574	1.36574	15	0	0	12	1.69398	13	1.19429	26	1.70125	31	1.49741	31	1.49741
424	1	20984869	20985269	1.54784	1.54784	17	0	0	18	2.54098	19	1.74549	10	0.654325	17	0.821158	17	0.821158
425	1	20991329	20991729	1.63889	1.63889	18	0	0	31	4.37613	16	1.46989	12	0.78519	25	1.20759	25	1.20759
426	1	20996753	20997153	1.27469	1.27469	14	0	0	9	1.27049	11	1.01055	9	0.588893	13	0.627944	13	0.627944
427	1	21060469	21060869	1.72994	1.72994	19	0	0	5	0.705827	10	0.918681	11	0.719758	22	1.06268	22	1.06268
428	1	21063066	21063466	1.54784	1.54784	17	0	0	5	0.705827	9	0.826813	22	1.43952	27	1.30419	27	1.30419
429	1	21064267	21064667	2.18518	2.18518	24	0	0	5	0.705827	13	1.19429	24	1.57038	28	1.3525	28	1.3525
430	1	21067934	21068334	1.82099	1.82099	20	0	0	13	1.83515	12	1.10242	40	2.6173	17	0.821158	17	0.821158
431	1	21068910	21069310	1.27469	1.27469	14	0	0	18	2.54098	10	0.918681	30	1.96298	26	1.25589	26	1.25589
432	1	21072844	21073244	1.63889	1.63889	18	0	0	5	0.705827	13	1.19429	26	1.70125	23	1.11098	23	1.11098
433	1	21108035	21108435	1.72994	1.72994	19	0	0	0	0	16	1.46989	23	1.50495	4	0.193214	4	0.193214
434	1	21110528	21110928	1.45679	1.45679	16	0	0	11	1.55282	10	0.918681	11	0.719758	15	0.724551	15	0.724551
435	1	21113078	21113478	1.63889	1.63889	18	0	0	15	2.11748	13	1.19429	9	0.588893	31	1.49741	31	1.49741
436	1	21123256	21123656	0.910493	0.910493	10	0	0	3	0.423496	20	1.83736	14	0.916055	18	0.869461	18	0.869461
437	1	21123924	21124324	0.728394	0.728394	8	0	0	10	1.41165	19	1.74549	27	1.76668	29	1.4008	29	1.4008
438	1	21147883	21148283	1.09259	1.09259	12	0	0	7	0.988158	14	1.28615	21	1.37408	25	1.20759	25	1.20759
439	1	21148358	21148758	0.819444	0.819444	9	0	0	3	0.423496	27	2.48044	28	1.83211	8	0.386427	8	0.386427
440	1	21226227	21226627	0.273148	0.273148	3	0	0	7	0.988158	20	1.83736	8	0.52346	15	0.724551	15	0.724551
441	1	21233220	21233620	1.27469	1.27469	14	0	0	17	2.39981	12	1.10242	30	1.96298	18	0.869461	18	0.869461
442	1	21276267	21276667	1.82099	1.82099	20	0	0	7	0.988158	13	1.19429	19	1.24322	30	1.4491	30	1.4491
443	1	21278668	21279068	1.27469	1.27469	14	0	0	6	0.846992	41	3.76659	30	1.96298	50	2.41517	50	2.41517
444	1	21279302	21279702	0.728394	0.728394	8	0	0	7	0.988158	8	0.734945	27	1.76668	15	0.724551	15	0.724551
445	1	21279788	21280188	0.728394	0.728394	8	0	0	0	0	15	1.37802	11	0.719758	16	0.772855	16	0.772855
446	1	21282715	21283115	1.18364	1.18364	13	0	0	3	0.423496	13	1.19429	17	1.11235	22	1.06268	22	1.06268
447	1	21284975	21285375	1.27469	1.27469	14	0	0	3	0.423496	11	1.01055	35	2.29014	11	0.531338	11	0.531338
448	1	21326469	21326869	1.54784	1.54784	17	0	0	15	2.11748	9	0.826813	8	0.52346	19	0.917765	19	0.917765
449	1	21339157	21339557	0.728394	0.728394	8	0	0	5	0.705827	10	0.918681	0	0	29	1.4008	29	1.4008
450	1	21436197	21436597	1.45679	1.45679	16	0	0	8	1.12932	6	0.551209	17	1.11235	18	0.869461	18	0.869461
451	1	21787590	21787990	0.819444	0.819444	9	0	0	7	0.988158	11	1.01055	5	0.327163	11	0.531338	11	0.531338
452	1	22030855	22031255	1.54784	1.54784	17	0	0	21	2.96447	17	1.56176	38	2.48644	55	2.65669	55	2.65669
453	1	22032065	22032465	1.82099	1.82099	20	0	0	21	2.96447	39	3.58286	46	3.0099	60	2.8982	60	2.8982
454	1	22033395	22033795	2.82253	2.82253	31	0	0	5	0.705827	18	1.65363	33	2.15927	28	1.3525	28	1.3525
455	1	22337289	22337689	2.27623	2.27623	25	0	0	12	1.69398	4	0.367472	13	0.850623	4	0.193214	4	0.193214
456	1	22572521	22572921	3.18673	3.18673	35	0	0	30	4.23496	25	2.2967	41	2.68273	65	3.13972	65	3.13972
457	1	22674845	22675245	0.910493	0.910493	10	0	0	5	0.705827	16	1.46989	20	1.30865	14	0.676248	14	0.676248
458	1	22842497	22842897	1.09259	1.09259	12	0	0	11	1.55282	16	1.46989	21	1.37408	25	1.20759	25	1.20759
459	1	22843469	22843869	2.45833	2.45833	27	0	0	16	2.25865	29	2.66417	47	3.07533	57	2.75329	57	2.75329
460	1	22844270	22844670	3.91512	3.91512	43	0	0	22	3.10564	36	3.30725	47	3.07533	92	4.44391	92	4.44391
461	1	22845795	22846195	1.36574	1.36574	15	0	0	21	2.96447	18	1.65363	28	1.83211	38	1.83553	38	1.83553
462	1	22872846	22873246	1.45679	1.45679	16	0	0	6	0.846992	16	1.46989	4	0.26173	19	0.917765	19	0.917765
463	1	23141098	23141498	2.45833	2.45833	27	0	0	16	2.25865	14	1.28615	15	0.981488	10	0.483034	10	0.483034
464	1	23146700	23147100	1.36574	1.36574	15	0	0	9	1.27049	14	1.28615	20	1.30865	31	1.49741	31	1.49741
465	1	23172516	23172916	1.36574	1.36574	15	0	0	3	0.423496	30	2.75604	14	0.916055	28	1.3525	28	1.3525
466	1	23197974	23198374	0.819444	0.819444	9	0	0	5	0.705827	19	1.74549	18	1.17779	33	1.59401	33	1.59401
467	1	23206577	23206977	1.63889	1.63889	18	0	0	19	2.68214	21	1.92923	15	0.981488	12	0.579641	12	0.579641
468	1	23252122	23252522	1.72994	1.72994	19	0	0	7	0.988158	14	1.28615	16	1.04692	17	0.821158	17	0.821158
469	1	23350416	23350816	0.819444	0.819444	9	0	0	8	1.12932	15	1.37802	0	0	25	1.20759	25	1.20759
470	1	23378726	23379126	1.09259	1.09259	12	0	0	4	0.564662	6	0.551209	11	0.719758	5	0.241517	5	0.241517
471	1	23419652	23420052	0.910493	0.910493	10	0	0	7	0.988158	14	1.28615	26	1.70125	39	1.88383	39	1.88383
472	1	23420231	23420631	0.546296	0.546296	6	0	0	14	1.97632	16	1.46989	31	2.02841	24	1.15928	24	1.15928
473	1	23519024	23519424	0.637345	0.637345	7	0	0	11	1.55282	14	1.28615	14	0.916055	29	1.4008	29	1.4008
474	1	23712930	23713330	1.18364	1.18364	13	0	0	7	0.988158	14	1.28615	15	0.981488	37	1.78723	37	1.78723
475	1	23722421	23722821	1.18364	1.18364	13	0	0	11	1.55282	11	1.01055	10	0.654325	13	0.627944	13	0.627944
476	1	23799807	23800207	2.18518	2.18518	24	0	0	14	1.97632	17	1.56176	36	2.35557	53	2.56008	53	2.56008
477	1	23800384	23800784	2.91358	2.91358	32	0	0	16	2.25865	46	4.22593	30	1.96298	68	3.28463	68	3.28463
478	1	23801547	23801947	2.54938	2.54938	28	0	0	22	3.10564	44	4.0422	53	3.46792	52	2.51178	52	2.51178
479	1	23802328	23802728	2.73148	2.73148	30	0	0	24	3.38797	24	2.20483	47	3.07533	70	3.38124	70	3.38124
480	1	23803706	23804106	1.82099	1.82099	20	0	0	11	1.55282	14	1.28615	30	1.96298	11	0.531338	11	0.531338
481	1	23832156	23832556	1.09259	1.09259	12	0	0	8	1.12932	20	1.83736	12	0.78519	21	1.01437	21	1.01437
482	1	23973206	23973606	1.54784	1.54784	17	0	0	10	1.41165	13	1.19429	8	0.52346	6	0.28982	6	0.28982
483	1	23988376	23988776	1.54784	1.54784	17	0	0	15	2.11748	13	1.19429	23	1.50495	16	0.772855	16	0.772855
484	1	23993276	23993676	1.91204	1.91204	21	0	0	11	1.55282	20	1.83736	18	1.17779	43	2.07705	43	2.07705
485	1	23997695	23998095	1.82099	1.82099	20	0	0	9	1.27049	17	1.56176	11	0.719758	39	1.88383	39	1.88383
486	1	24003984	24004384	1.18364	1.18364	13	0	0	8	1.12932	21	1.92923	27	1.76668	16	0.772855	16	0.772855
487	1	24007012	24007412	1.63889	1.63889	18	0	0	12	1.69398	10	0.918681	25	1.63581	27	1.30419	27	1.30419
488	1	24007693	24008093	0.455246	0.455246	5	0	0	13	1.83515	27	2.48044	14	0.916055	37	1.78723	37	1.78723
489	1	24010269	24010669	0.455246	0.455246	5	0	0	4	0.564662	18	1.65363	8	0.52346	12	0.579641	12	0.579641
490	1	24041626	24042026	0.728394	0.728394	8	0	0	9	1.27049	10	0.918681	9	0.588893	10	0.483034	10	0.483034
491	1	24176632	24177032	1.36574	1.36574	15	0	0	9	1.27049	14	1.28615	11	0.719758	26	1.25589	26	1.25589
492	1	24207129	24207529	1.54784	1.54784	17	0	0	10	1.41165	12	1.10242	16	1.04692	24	1.15928	24	1.15928
493	1	24213234	24213634	0.819444	0.819444	9	0	0	6	0.846992	21	1.92923	7	0.458028	11	0.531338	11	0.531338
494	1	24233976	24234376	2.36728	2.36728	26	0	0	10	1.41165	21	1.92923	32	2.09384	44	2.12535	44	2.12535
495	1	24235750	24236150	1.45679	1.45679	16	0	0	11	1.55282	15	1.37802	28	1.83211	10	0.483034	10	0.483034
496	1	24290529	24290929	1.36574	1.36574	15	0	0	11	1.55282	6	0.551209	23	1.50495	37	1.78723	37	1.78723
497	1	24418503	24418903	1.91204	1.91204	21	0	0	6	0.846992	18	1.65363	12	0.78519	14	0.676248	14	0.676248
498	1	24558848	24559248	0.819444	0.819444	9	0	0	15	2.11748	10	0.918681	18	1.17779	14	0.676248	14	0.676248
499	1	24589915	24590315	1.36574	1.36574	15	0	0	14	1.97632	16	1.46989	23	1.50495	14	0.676248	14	0.676248
500	1	24624928	24625328	2.64043	2.64043	29	0	0	21	2.96447	27	2.48044	39	2.55187	73	3.52615	73	3.52615
501	1	24626200	24626600	2.27623	2.27623	25	0	0	16	2.25865	24	2.20483	32	2.09384	33	1.59401	33	1.59401
502	1	24628763	24629163	0.637345	0.637345	7	0	0	8	1.12932	9	0.826813	11	0.719758	9	0.434731	9	0.434731
503	1	24672357	24672757	1.63889	1.63889	18	0	0	7	0.988158	17	1.56176	4	0.26173	11	0.531338	11	0.531338
504	1	24673896	24674296	0.728394	0.728394	8	0	0	10	1.41165	10	0.918681	14	0.916055	9	0.434731	9	0.434731
505	1	24687202	24687602	0.637345	0.637345	7	0	0	13	1.83515	18	1.65363	23	1.50495	26	1.25589	26	1.25589
506	1	24865838	24866238	0.819444	0.819444	9	0	0	6	0.846992	19	1.74549	2	0.130865	25	1.20759	25	1.20759
507	1	25868225	25868625	0.728394	0.728394	8	0	0	7	0.988158	13	1.19429	8	0.52346	21	1.01437	21	1.01437
508	1	25869179	25869579	1.09259	1.09259	12	0	0	16	2.25865	22	2.0211	26	1.70125	34	1.64232	34	1.64232
509	1	26725247	26725647	1.72994	1.72994	19	0	0	23	3.2468	22	2.0211	47	3.07533	91	4.39561	91	4.39561
510	1	26726524	26726924	5.00771	5.00771	55	0	0	33	4.65846	53	4.86901	69	4.51484	88	4.2507	88	4.2507
511	1	30614926	30615326	0.819444	0.819444	9	0	0	3	0.423496	8	0.734945	19	1.24322	7	0.338124	7	0.338124
512	1	30627284	30627684	1.54784	1.54784	17	0	0	16	2.25865	15	1.37802	36	2.35557	44	2.12535	44	2.12535
513	1	30627922	30628322	1.00154	1.00154	11	0	0	13	1.83515	13	1.19429	12	0.78519	23	1.11098	23	1.11098
514	1	30777228	30777628	0.819444	0.819444	9	0	0	7	0.988158	18	1.65363	9	0.588893	7	0.338124	7	0.338124
515	1	30809623	30810023	0.637345	0.637345	7	0	0	10	1.41165	15	1.37802	12	0.78519	12	0.579641	12	0.579641
516	1	30810785	30811185	2.18518	2.18518	24	0	0	13	1.83515	15	1.37802	27	1.76668	31	1.49741	31	1.49741
517	1	30826579	30826979	0.910493	0.910493	10	0	0	3	0.423496	22	2.0211	14	0.916055	25	1.20759	25	1.20759
518	1	31058976	31059376	1.54784	1.54784	17	0	0	8	1.12932	7	0.643077	22	1.43952	13	0.627944	13	0.627944
519	1	31060593	31060993	1.09259	1.09259	12	0	0	12	1.69398	10	0.918681	16	1.04692	29	1.4008	29	1.4008
520	1	31134112	31134512	1.27469	1.27469	14	0	0	8	1.12932	10	0.918681	11	0.719758	18	0.869461	18	0.869461
521	1	31135469	31135869	0.910493	0.910493	10	0	0	6	0.846992	17	1.56176	25	1.63581	23	1.11098	23	1.11098
522	1	31143059	31143459	2.09413	2.09413	23	0	0	11	1.55282	3	0.275604	8	0.52346	14	0.676248	14	0.676248
523	1	31189531	31189931	1.18364	1.18364	13	0	0	11	1.55282	13	1.19429	21	1.37408	22	1.06268	22	1.06268
524	1	32270566	32270966	1.00154	1.00154	11	0	0	0	0	5	0.45934	0	0	1	0.0483034	1	0.0483034
525	1	32895364	32895764	1.36574	1.36574	15	0	0	20	2.82331	8	0.734945	23	1.50495	15	0.724551	15	0.724551
526	1	33499145	33499545	1.36574	1.36574	15	0	0	9	1.27049	12	1.10242	8	0.52346	25	1.20759	25	1.20759
527	1	33568466	33568866	1.72994	1.72994	19	0	0	5	0.705827	6	0.551209	11	0.719758	33	1.59401	33	1.59401
528	1	33624287	33624687	2.27623	2.27623	25	0	0	11	1.55282	10	0.918681	10	0.654325	18	0.869461	18	0.869461
529	1	33628896	33629296	1.45679	1.45679	16	0	0	8	1.12932	15	1.37802	12	0.78519	10	0.483034	10	0.483034
530	1	33634636	33635036	1.82099	1.82099	20	0	0	12	1.69398	9	0.826813	11	0.719758	5	0.241517	5	0.241517
531	1	33678189	33678589	1.18364	1.18364	13	0	0	6	0.846992	16	1.46989	8	0.52346	15	0.724551	15	0.724551
532	1	33717807	33718207	1.63889	1.63889	18	0	0	17	2.39981	21	1.92923	23	1.50495	25	1.20759	25	1.20759
533	1	33720215	33720615	2.09413	2.09413	23	0	0	23	3.2468	27	2.48044	29	1.89754	51	2.46347	51	2.46347
534	1	33724838	33725238	1.91204	1.91204	21	0	0	15	2.11748	20	1.83736	32	2.09384	37	1.78723	37	1.78723
535	1	33727347	33727747	1.63889	1.63889	18	0	0	15	2.11748	36	3.30725	49	3.20619	49	2.36687	49	2.36687
536	1	33728021	33728421	2.27623	2.27623	25	0	0	10	1.41165	24	2.20483	20	1.30865	25	1.20759	25	1.20759
537	1	33730915	33731315	1.45679	1.45679	16	0	0	12	1.69398	16	1.46989	37	2.421	31	1.49741	31	1.49741
538	1	33732623	33733023	1.72994	1.72994	19	0	0	10	1.41165	17	1.56176	10	0.654325	33	1.59401	33	1.59401
539	1	33734717	33735117	1.45679	1.45679	16	0	0	7	0.988158	35	3.21538	22	1.43952	18	0.869461	18	0.869461
540	1	33737164	33737564	2.18518	2.18518	24	0	0	9	1.27049	15	1.37802	26	1.70125	28	1.3525	28	1.3525
541	1	33738845	33739245	0.637345	0.637345	7	0	0	7	0.988158	19	1.74549	16	1.04692	8	0.386427	8	0.386427
542	1	33747145	33747545	0.455246	0.455246	5	0	0	16	2.25865	14	1.28615	24	1.57038	44	2.12535	44	2.12535
543	1	33750003	33750403	2.54938	2.54938	28	0	0	16	2.25865	36	3.30725	21	1.37408	56	2.70499	56	2.70499
544	1	33751623	33752023	1.27469	1.27469	14	0	0	18	2.54098	16	1.46989	20	1.30865	22	1.06268	22	1.06268
545	1	33753327	33753727	1.91204	1.91204	21	0	0	6	0.846992	32	2.93978	32	2.09384	48	2.31856	48	2.31856
546	1	33755081	33755481	1.00154	1.00154	11	0	0	5	0.705827	18	1.65363	8	0.52346	13	0.627944	13	0.627944
547	1	33755493	33755893	1.63889	1.63889	18	0	0	3	0.423496	6	0.551209	7	0.458028	13	0.627944	13	0.627944
548	1	33761494	33761894	2.09413	2.09413	23	0	0	6	0.846992	15	1.37802	17	1.11235	14	0.676248	14	0.676248
549	1	33764166	33764566	1.63889	1.63889	18	0	0	4	0.564662	12	1.10242	17	1.11235	22	1.06268	22	1.06268
550	1	33771635	33772035	1.82099	1.82099	20	0	0	7	0.988158	28	2.57231	20	1.30865	17	0.821158	17	0.821158
551	1	33777470	33777870	1.54784	1.54784	17	0	0	12	1.69398	22	2.0211	13	0.850623	34	1.64232	34	1.64232
552	1	33777979	33778379	2.27623	2.27623	25	0	0	12	1.69398	17	1.56176	17	1.11235	56	2.70499	56	2.70499
553	1	33793607	33794007	1.54784	1.54784	17	0	0	9	1.27049	21	1.92923	13	0.850623	15	0.724551	15	0.724551
554	1	33853893	33854618	1.15668	1.15668	23	0	0	14	1.0916	16	0.811881	23	0.831245	31	0.82708	31	0.82708
555	1	33872908	33873308	2.00308	2.00308	22	0	0	8	1.12932	19	1.74549	6	0.392595	25	1.20759	25	1.20759
556	1	33875947	33876347	0.910493	0.910493	10	0	0	5	0.705827	16	1.46989	3	0.196298	16	0.772855	16	0.772855
557	1	33876399	33876799	1.63889	1.63889	18	0	0	16	2.25865	26	2.38857	13	0.850623	24	1.15928	24	1.15928
558	1	33877067	33877467	2.00308	2.00308	22	0	0	4	0.564662	15	1.37802	26	1.70125	35	1.69062	35	1.69062
559	1	33877608	33878008	1.18364	1.18364	13	0	0	8	1.12932	19	1.74549	16	1.04692	41	1.98044	41	1.98044
560	1	33893022	33893422	1.18364	1.18364	13	0	0	21	2.96447	18	1.65363	9	0.588893	32	1.54571	32	1.54571
561	1	33905560	33905960	1.09259	1.09259	12	0	0	12	1.69398	17	1.56176	17	1.11235	37	1.78723	37	1.78723
562	1	33911012	33911412	0.819444	0.819444	9	0	0	10	1.41165	8	0.734945	19	1.24322	32	1.54571	32	1.54571
563	1	33928679	33929079	0.728394	0.728394	8	0	0	12	1.69398	14	1.28615	11	0.719758	21	1.01437	21	1.01437
564	1	33932813	33933213	0.819444	0.819444	9	0	0	2	0.282331	27	2.48044	24	1.57038	9	0.434731	9	0.434731
565	1	33933441	33933841	0.637345	0.637345	7	0	0	3	0.423496	28	2.57231	16	1.04692	9	0.434731	9	0.434731
566	1	33937498	33937898	2.18518	2.18518	24	0	0	16	2.25865	22	2.0211	26	1.70125	22	1.06268	22	1.06268
567	1	33939738	33940138	2.18518	2.18518	24	0	0	5	0.705827	13	1.19429	22	1.43952	16	0.772855	16	0.772855
568	1	33945348	33945748	1.72994	1.72994	19	0	0	14	1.97632	22	2.0211	15	0.981488	27	1.30419	27	1.30419
569	1	33948106	33948506	3.45987	3.45987	38	0	0	12	1.69398	16	1.46989	47	3.07533	32	1.54571	32	1.54571
570	1	33984924	33985324	0.910493	0.910493	10	0	0	11	1.55282	18	1.65363	16	1.04692	22	1.06268	22	1.06268
571	1	33986659	33987059	0.819444	0.819444	9	0	0	5	0.705827	11	1.01055	20	1.30865	18	0.869461	18	0.869461
572	1	33999655	34000055	1.54784	1.54784	17	0	0	26	3.6703	2	0.183736	34	2.22471	17	0.821158	17	0.821158
573	1	34005834	34006234	1.72994	1.72994	19	0	0	10	1.41165	20	1.83736	30	1.96298	35	1.69062	35	1.69062
574	1	34016937	34017337	0.455246	0.455246	5	0	0	16	2.25865	15	1.37802	13	0.850623	8	0.386427	8	0.386427
575	1	34033049	34033449	1.36574	1.36574	15	0	0	6	0.846992	19	1.74549	26	1.70125	31	1.49741	31	1.49741
576	1	34046779	34047179	1.54784	1.54784	17	0	0	9	1.27049	15	1.37802	15	0.981488	13	0.627944	13	0.627944
577	1	34112582	34112982	1.18364	1.18364	13	0	0	11	1.55282	9	0.826813	25	1.63581	31	1.49741	31	1.49741
578	1	34178559	34178959	1.18364	1.18364	13	0	0	10	1.41165	14	1.28615	35	2.29014	23	1.11098	23	1.11098
579	1	34182669	34183069	1.18364	1.18364	13	0	0	5	0.705827	7	0.643077	18	1.17779	16	0.772855	16	0.772855
580	1	34365955	34366355	1.72994	1.72994	19	0	0	8	1.12932	13	1.19429	37	2.421	17	0.821158	17	0.821158
581	1	34407508	34407908	1.54784	1.54784	17	0	0	12	1.69398	25	2.2967	15	0.981488	23	1.11098	23	1.11098
582	1	34414006	34414406	1.63889	1.63889	18	0	0	3	0.423496	16	1.46989	13	0.850623	30	1.4491	30	1.4491
583	1	34421608	34422008	0.910493	0.910493	10	0	0	11	1.55282	16	1.46989	27	1.76668	17	0.821158	17	0.821158
584	1	34427044	34427444	1.45679	1.45679	16	0	0	6	0.846992	13	1.19429	11	0.719758	22	1.06268	22	1.06268
585	1	34427788	34428188	1.45679	1.45679	16	0	0	5	0.705827	16	1.46989	10	0.654325	10	0.483034	10	0.483034
586	1	34433515	34433915	1.36574	1.36574	15	0	0	12	1.69398	12	1.10242	24	1.57038	18	0.869461	18	0.869461
587	1	34434331	34434731	2.36728	2.36728	26	0	0	6	0.846992	9	0.826813	15	0.981488	27	1.30419	27	1.30419
588	1	34437585	34437985	1.72994	1.72994	19	0	0	4	0.564662	12	1.10242	15	0.981488	22	1.06268	22	1.06268
589	1	34438259	34438659	1.45679	1.45679	16	0	0	14	1.97632	17	1.56176	26	1.70125	37	1.78723	37	1.78723
590	1	34443046	34443446	0.637345	0.637345	7	0	0	4	0.564662	5	0.45934	20	1.30865	21	1.01437	21	1.01437
591	1	34465563	34465963	0.728394	0.728394	8	0	0	3	0.423496	13	1.19429	11	0.719758	6	0.28982	6	0.28982
592	1	34471111	34471511	1.45679	1.45679	16	0	0	10	1.41165	14	1.28615	2	0.130865	25	1.20759	25	1.20759
593	1	34492606	34493006	0.728394	0.728394	8	0	0	3	0.423496	12	1.10242	9	0.588893	31	1.49741	31	1.49741
594	1	34495435	34495835	1.09259	1.09259	12	0	0	10	1.41165	19	1.74549	21	1.37408	46	2.22196	46	2.22196
595	1	34497434	34497834	1.91204	1.91204	21	0	0	21	2.96447	33	3.03165	30	1.96298	44	2.12535	44	2.12535
596	1	34499352	34499752	1.36574	1.36574	15	0	0	14	1.97632	14	1.28615	29	1.89754	32	1.54571	32	1.54571
597	1	34502269	34502669	0.819444	0.819444	9	0	0	13	1.83515	21	1.92923	43	2.8136	26	1.25589	26	1.25589
598	1	34510909	34511309	2.36728	2.36728	26	0	0	17	2.39981	21	1.92923	39	2.55187	68	3.28463	68	3.28463
599	1	34511850	34512250	1.91204	1.91204	21	0	0	11	1.55282	13	1.19429	34	2.22471	39	1.88383	39	1.88383
600	1	34512559	34512959	2.09413	2.09413	23	0	0	22	3.10564	29	2.66417	19	1.24322	51	2.46347	51	2.46347
601	1	34524368	34524768	1.91204	1.91204	21	0	0	23	3.2468	17	1.56176	17	1.11235	29	1.4008	29	1.4008
602	1	34537816	34538216	1.82099	1.82099	20	0	0	6	0.846992	14	1.28615	33	2.15927	48	2.31856	48	2.31856
603	1	34540529	34540929	1.27469	1.27469	14	0	0	11	1.55282	26	2.38857	23	1.50495	32	1.54571	32	1.54571
604	1	34541891	34542291	1.91204	1.91204	21	0	0	6	0.846992	27	2.48044	37	2.421	27	1.30419	27	1.30419
605	1	34544354	34544754	1.45679	1.45679	16	0	0	13	1.83515	14	1.28615	35	2.29014	26	1.25589	26	1.25589
606	1	34550143	34550543	0.819444	0.819444	9	0	0	11	1.55282	12	1.10242	5	0.327163	21	1.01437	21	1.01437
607	1	34553031	34553431	1.09259	1.09259	12	0	0	6	0.846992	16	1.46989	8	0.52346	18	0.869461	18	0.869461
608	1	34558401	34558801	0.728394	0.728394	8	0	0	8	1.12932	23	2.11297	14	0.916055	29	1.4008	29	1.4008
609	1	34572286	34572686	1.27469	1.27469	14	0	0	9	1.27049	7	0.643077	13	0.850623	21	1.01437	21	1.01437
610	1	34574308	34575024	1.27304	1.27304	25	0	0	10	0.789502	19	0.976211	31	1.13444	48	1.29671	48	1.29671
611	1	34576067	34576467	1.72994	1.72994	19	0	0	35	4.94079	15	1.37802	31	2.02841	57	2.75329	57	2.75329
612	1	34577142	34577542	2.54938	2.54938	28	0	0	20	2.82331	19	1.74549	15	0.981488	62	2.99481	62	2.99481
613	1	34577715	34578115	2.54938	2.54938	28	0	0	18	2.54098	12	1.10242	30	1.96298	55	2.65669	55	2.65669
614	1	34583119	34583519	0.819444	0.819444	9	0	0	15	2.11748	8	0.734945	15	0.981488	8	0.386427	8	0.386427
615	1	34617222	34617622	0.910493	0.910493	10	0	0	11	1.55282	1	0.0918681	9	0.588893	1	0.0483034	1	0.0483034
616	1	34617975	34618375	1.18364	1.18364	13	0	0	16	2.25865	41	3.76659	32	2.09384	51	2.46347	51	2.46347
617	1	34622725	34623125	1.00154	1.00154	11	0	0	9	1.27049	20	1.83736	35	2.29014	40	1.93214	40	1.93214
618	1	34624079	34624479	1.36574	1.36574	15	0	0	15	2.11748	29	2.66417	11	0.719758	24	1.15928	24	1.15928
619	1	34627737	34628137	2.00308	2.00308	22	0	0	14	1.97632	10	0.918681	29	1.89754	30	1.4491	30	1.4491
620	1	34629236	34629636	1.27469	1.27469	14	0	0	14	1.97632	15	1.37802	5	0.327163	18	0.869461	18	0.869461
621	1	34672789	34673189	1.54784	1.54784	17	0	0	0	0	15	1.37802	8	0.52346	14	0.676248	14	0.676248
622	1	34673231	34673631	0.910493	0.910493	10	0	0	6	0.846992	27	2.48044	14	0.916055	20	0.966068	20	0.966068
623	1	34674018	34674418	1.00154	1.00154	11	0	0	16	2.25865	18	1.65363	15	0.981488	44	2.12535	44	2.12535
624	1	34674566	34674966	1.09259	1.09259	12	0	0	7	0.988158	24	2.20483	25	1.63581	45	2.17365	45	2.17365
625	1	34680853	34681253	0.819444	0.819444	9	0	0	12	1.69398	13	1.19429	25	1.63581	29	1.4008	29	1.4008
626	1	34703010	34703410	0.273148	0.273148	3	0	0	12	1.69398	6	0.551209	15	0.981488	19	0.917765	19	0.917765
627	1	34704570	34704970	1.09259	1.09259	12	0	0	10	1.41165	15	1.37802	19	1.24322	15	0.724551	15	0.724551
628	1	34705296	34705696	1.27469	1.27469	14	0	0	14	1.97632	14	1.28615	14	0.916055	13	0.627944	13	0.627944
629	1	34709852	34710252	0.819444	0.819444	9	0	0	10	1.41165	32	2.93978	20	1.30865	19	0.917765	19	0.917765
630	1	34713456	34714154	1.30582	1.30582	25	0	0	28	2.26753	28	1.47567	35	1.3138	72	1.99516	72	1.99516
631	1	34716574	34716974	2.09413	2.09413	23	0	0	19	2.68214	15	1.37802	24	1.57038	38	1.83553	38	1.83553
632	1	34718508	34718908	1.27469	1.27469	14	0	0	20	2.82331	28	2.57231	48	3.14076	52	2.51178	52	2.51178
633	1	34719100	34719500	4.18827	4.18827	46	0	0	12	1.69398	42	3.85846	45	2.94446	39	1.88383	39	1.88383
634	1	34739239	34739639	1.72994	1.72994	19	0	0	3	0.423496	9	0.826813	14	0.916055	14	0.676248	14	0.676248
635	1	34740047	34740447	1.18364	1.18364	13	0	0	6	0.846992	11	1.01055	18	1.17779	18	0.869461	18	0.869461
636	1	34762357	34762757	0.910493	0.910493	10	0	0	14	1.97632	22	2.0211	17	1.11235	51	2.46347	51	2.46347
637	1	34763251	34763651	1.91204	1.91204	21	0	0	12	1.69398	23	2.11297	5	0.327163	19	0.917765	19	0.917765
638	1	34763793	34764193	2.18518	2.18518	24	0	0	7	0.988158	22	2.0211	5	0.327163	56	2.70499	56	2.70499
639	1	34778509	34778909	1.72994	1.72994	19	0	0	4	0.564662	20	1.83736	16	1.04692	16	0.772855	16	0.772855
640	1	34780154	34780554	1.91204	1.91204	21	0	0	16	2.25865	10	0.918681	22	1.43952	22	1.06268	22	1.06268
641	1	34784344	34784744	1.91204	1.91204	21	0	0	5	0.705827	8	0.734945	11	0.719758	27	1.30419	27	1.30419
642	1	34789080	34789480	2.82253	2.82253	31	0	0	31	4.37613	37	3.39912	43	2.8136	58	2.8016	58	2.8016
643	1	34790091	34790491	2.36728	2.36728	26	0	0	28	3.95263	22	2.0211	31	2.02841	62	2.99481	62	2.99481
644	1	34796667	34797067	1.54784	1.54784	17	0	0	10	1.41165	10	0.918681	3	0.196298	23	1.11098	23	1.11098
645	1	34802207	34802607	0.728394	0.728394	8	0	0	14	1.97632	14	1.28615	10	0.654325	10	0.483034	10	0.483034
646	1	34805551	34805951	2.00308	2.00308	22	0	0	16	2.25865	7	0.643077	33	2.15927	8	0.386427	8	0.386427
647	1	34826223	34826623	1.27469	1.27469	14	0	0	26	3.6703	5	0.45934	15	0.981488	14	0.676248	14	0.676248
648	1	34828905	34829305	1.36574	1.36574	15	0	0	10	1.41165	12	1.10242	28	1.83211	27	1.30419	27	1.30419
649	1	34838570	34838970	2.45833	2.45833	27	0	0	26	3.6703	24	2.20483	26	1.70125	29	1.4008	29	1.4008
650	1	34842386	34842786	2.18518	2.18518	24	0	0	22	3.10564	21	1.92923	18	1.17779	33	1.59401	33	1.59401
651	1	34843487	34843887	1.72994	1.72994	19	0	0	8	1.12932	14	1.28615	30	1.96298	39	1.88383	39	1.88383
652	1	34844810	34845210	1.27469	1.27469	14	0	0	10	1.41165	24	2.20483	30	1.96298	37	1.78723	37	1.78723
653	1	34901965	34902365	1.54784	1.54784	17	0	0	7	0.988158	19	1.74549	11	0.719758	14	0.676248	14	0.676248
654	1	34931019	34931419	2.54938	2.54938	28	0	0	13	1.83515	26	2.38857	6	0.392595	53	2.56008	53	2.56008
655	1	34931788	34932188	1.91204	1.91204	21	0	0	12	1.69398	21	1.92923	27	1.76668	34	1.64232	34	1.64232
656	1	34934657	34935057	2.82253	2.82253	31	0	0	36	5.08195	20	1.83736	16	1.04692	58	2.8016	58	2.8016
657	1	34938646	34939046	1.72994	1.72994	19	0	0	11	1.55282	19	1.74549	13	0.850623	11	0.531338	11	0.531338
658	1	34940514	34940914	0.910493	0.910493	10	0	0	7	0.988158	34	3.12351	23	1.50495	31	1.49741	31	1.49741
659	1	34948469	34948869	1.18364	1.18364	13	0	0	20	2.82331	11	1.01055	20	1.30865	35	1.69062	35	1.69062
660	1	34967924	34968324	1.09259	1.09259	12	0	0	7	0.988158	11	1.01055	21	1.37408	24	1.15928	24	1.15928
661	1	34968927	34969327	1.91204	1.91204	21	0	0	19	2.68214	21	1.92923	16	1.04692	58	2.8016	58	2.8016
662	1	35004389	35004789	1.45679	1.45679	16	0	0	16	2.25865	25	2.2967	22	1.43952	30	1.4491	30	1.4491
663	1	35010859	35011259	0.364197	0.364197	4	0	0	16	2.25865	18	1.65363	18	1.17779	30	1.4491	30	1.4491
664	1	35014774	35015174	1.72994	1.72994	19	0	0	7	0.988158	16	1.46989	10	0.654325	19	0.917765	19	0.917765
665	1	35020785	35021185	1.45679	1.45679	16	0	0	9	1.27049	14	1.28615	4	0.26173	49	2.36687	49	2.36687
666	1	35024780	35025180	1.18364	1.18364	13	0	0	16	2.25865	13	1.19429	7	0.458028	10	0.483034	10	0.483034
667	1	35036082	35036482	1.45679	1.45679	16	0	0	20	2.82331	11	1.01055	25	1.63581	48	2.31856	48	2.31856
668	1	35054299	35054699	1.36574	1.36574	15	0	0	4	0.564662	21	1.92923	18	1.17779	12	0.579641	12	0.579641
669	1	35136680	35137080	1.36574	1.36574	15	0	0	7	0.988158	11	1.01055	4	0.26173	17	0.821158	17	0.821158
670	1	35216095	35216495	1.45679	1.45679	16	0	0	17	2.39981	14	1.28615	13	0.850623	15	0.724551	15	0.724551
671	1	35241765	35242165	0.728394	0.728394	8	0	0	13	1.83515	19	1.74549	15	0.981488	9	0.434731	9	0.434731
672	1	35253996	35254396	1.72994	1.72994	19	0	0	12	1.69398	20	1.83736	20	1.30865	46	2.22196	46	2.22196
673	1	35290778	35291178	2.00308	2.00308	22	0	0	10	1.41165	7	0.643077	27	1.76668	24	1.15928	24	1.15928
674	1	35295004	35295404	2.64043	2.64043	29	0	0	3	0.423496	13	1.19429	13	0.850623	14	0.676248	14	0.676248
675	1	35295671	35296071	1.00154	1.00154	11	0	0	14	1.97632	20	1.83736	14	0.916055	25	1.20759	25	1.20759
676	1	35298828	35299228	1.63889	1.63889	18	0	0	4	0.564662	9	0.826813	19	1.24322	32	1.54571	32	1.54571
677	1	35299891	35300291	1.63889	1.63889	18	0	0	11	1.55282	29	2.66417	21	1.37408	34	1.64232	34	1.64232
678	1	35303448	35303848	1.54784	1.54784	17	0	0	25	3.52913	16	1.46989	20	1.30865	29	1.4008	29	1.4008
679	1	35304180	35304580	1.45679	1.45679	16	0	0	13	1.83515	19	1.74549	36	2.35557	43	2.07705	43	2.07705
680	1	35347945	35348345	1.72994	1.72994	19	0	0	5	0.705827	18	1.65363	17	1.11235	17	0.821158	17	0.821158
681	1	35356675	35357075	0	0	0	0	0	1	0.141165	11	1.01055	2	0.130865	0	0	0	0
682	1	35392007	35392407	2.45833	2.45833	27	0	0	12	1.69398	20	1.83736	25	1.63581	54	2.60838	54	2.60838
683	1	35394726	35395126	1.45679	1.45679	16	0	0	9	1.27049	28	2.57231	17	1.11235	17	0.821158	17	0.821158
684	1	35397992	35398392	1.45679	1.45679	16	0	0	13	1.83515	13	1.19429	16	1.04692	26	1.25589	26	1.25589
685	1	35399466	35399866	2.36728	2.36728	26	0	0	6	0.846992	17	1.56176	8	0.52346	8	0.386427	8	0.386427
686	1	35405589	35405989	1.00154	1.00154	11	0	0	12	1.69398	20	1.83736	27	1.76668	31	1.49741	31	1.49741
687	1	35410193	35410593	1.91204	1.91204	21	0	0	10	1.41165	21	1.92923	12	0.78519	6	0.28982	6	0.28982
688	1	35417930	35418330	1.36574	1.36574	15	0	0	9	1.27049	30	2.75604	12	0.78519	27	1.30419	27	1.30419
689	1	35421543	35421943	0.728394	0.728394	8	0	0	18	2.54098	25	2.2967	15	0.981488	36	1.73892	36	1.73892
690	1	35422846	35423246	1.27469	1.27469	14	0	0	19	2.68214	11	1.01055	12	0.78519	29	1.4008	29	1.4008
691	1	35426167	35426567	1.91204	1.91204	21	0	0	22	3.10564	35	3.21538	17	1.11235	41	1.98044	41	1.98044
692	1	35426965	35427365	1.72994	1.72994	19	0	0	12	1.69398	15	1.37802	11	0.719758	21	1.01437	21	1.01437
693	1	35428562	35428962	1.00154	1.00154	11	0	0	6	0.846992	22	2.0211	37	2.421	28	1.3525	28	1.3525
694	1	35441189	35441589	1.18364	1.18364	13	0	0	15	2.11748	17	1.56176	5	0.327163	30	1.4491	30	1.4491
695	1	35441992	35442392	1.63889	1.63889	18	0	0	13	1.83515	17	1.56176	6	0.392595	36	1.73892	36	1.73892
696	1	35442804	35443204	1.36574	1.36574	15	0	0	26	3.6703	21	1.92923	17	1.11235	41	1.98044	41	1.98044
697	1	35443577	35443977	0.819444	0.819444	9	0	0	18	2.54098	18	1.65363	12	0.78519	42	2.02874	42	2.02874
698	1	35464062	35464462	1.09259	1.09259	12	0	0	22	3.10564	5	0.45934	7	0.458028	29	1.4008	29	1.4008
699	1	35465932	35466332	1.00154	1.00154	11	0	0	4	0.564662	10	0.918681	30	1.96298	25	1.20759	25	1.20759
700	1	35466619	35467019	2.64043	2.64043	29	0	0	18	2.54098	13	1.19429	20	1.30865	45	2.17365	45	2.17365
701	1	35467817	35468217	1.72994	1.72994	19	0	0	13	1.83515	19	1.74549	16	1.04692	57	2.75329	57	2.75329
702	1	35469201	35469601	1.27469	1.27469	14	0	0	10	1.41165	15	1.37802	13	0.850623	38	1.83553	38	1.83553
703	1	35472799	35473199	1.91204	1.91204	21	0	0	16	2.25865	9	0.826813	12	0.78519	44	2.12535	44	2.12535
704	1	35475569	35475969	1.27469	1.27469	14	0	0	13	1.83515	16	1.46989	26	1.70125	28	1.3525	28	1.3525
705	1	35481149	35481549	1.36574	1.36574	15	0	0	4	0.564662	13	1.19429	16	1.04692	42	2.02874	42	2.02874
706	1	35492156	35492556	1.00154	1.00154	11	0	0	17	2.39981	32	2.93978	14	0.916055	25	1.20759	25	1.20759
707	1	35492976	35493376	1.72994	1.72994	19	0	0	23	3.2468	9	0.826813	29	1.89754	30	1.4491	30	1.4491
708	1	35506503	35506903	1.54784	1.54784	17	0	0	16	2.25865	16	1.46989	20	1.30865	28	1.3525	28	1.3525
709	1	35507223	35507623	1.09259	1.09259	12	0	0	13	1.83515	12	1.10242	17	1.11235	26	1.25589	26	1.25589
710	1	35510605	35511005	1.00154	1.00154	11	0	0	6	0.846992	19	1.74549	18	1.17779	20	0.966068	20	0.966068
711	1	35512429	35512829	0.910493	0.910493	10	0	0	10	1.41165	18	1.65363	19	1.24322	13	0.627944	13	0.627944
712	1	35533867	35534267	2.82253	2.82253	31	0	0	9	1.27049	10	0.918681	17	1.11235	26	1.25589	26	1.25589
713	1	35534960	35535360	1.27469	1.27469	14	0	0	2	0.282331	23	2.11297	22	1.43952	21	1.01437	21	1.01437
714	1	35535763	35536163	1.18364	1.18364	13	0	0	12	1.69398	24	2.20483	25	1.63581	24	1.15928	24	1.15928
715	1	35539306	35539706	2.09413	2.09413	23	0	0	5	0.705827	13	1.19429	20	1.30865	16	0.772855	16	0.772855
716	1	35554117	35554517	1.45679	1.45679	16	0	0	12	1.69398	19	1.74549	9	0.588893	35	1.69062	35	1.69062
717	1	35554857	35555257	1.54784	1.54784	17	0	0	16	2.25865	12	1.10242	24	1.57038	35	1.69062	35	1.69062
718	1	35555630	35556030	2.64043	2.64043	29	0	0	5	0.705827	15	1.37802	10	0.654325	54	2.60838	54	2.60838
719	1	35562497	35562897	1.82099	1.82099	20	0	0	20	2.82331	17	1.56176	29	1.89754	36	1.73892	36	1.73892
720	1	35563900	35564300	2.09413	2.09413	23	0	0	15	2.11748	12	1.10242	23	1.50495	22	1.06268	22	1.06268
721	1	35564992	35565392	1.72994	1.72994	19	0	0	9	1.27049	18	1.65363	16	1.04692	50	2.41517	50	2.41517
722	1	35572298	35572698	2.82253	2.82253	31	0	0	12	1.69398	14	1.28615	19	1.24322	43	2.07705	43	2.07705
723	1	35578192	35578592	1.18364	1.18364	13	0	0	7	0.988158	12	1.10242	14	0.916055	19	0.917765	19	0.917765
724	1	35580050	35580450	1.09259	1.09259	12	0	0	12	1.69398	17	1.56176	9	0.588893	15	0.724551	15	0.724551
725	1	35583433	35583833	0.910493	0.910493	10	0	0	17	2.39981	23	2.11297	23	1.50495	25	1.20759	25	1.20759
726	1	35585752	35586152	0.728394	0.728394	8	0	0	8	1.12932	14	1.28615	8	0.52346	12	0.579641	12	0.579641
727	1	35587269	35587669	2.09413	2.09413	23	0	0	5	0.705827	29	2.66417	19	1.24322	38	1.83553	38	1.83553
728	1	35597783	35598183	1.27469	1.27469	14	0	0	11	1.55282	11	1.01055	14	0.916055	14	0.676248	14	0.676248
729	1	35598427	35598827	1.27469	1.27469	14	0	0	7	0.988158	11	1.01055	9	0.588893	16	0.772855	16	0.772855
730	1	35600623	35601023	1.18364	1.18364	13	0	0	5	0.705827	18	1.65363	16	1.04692	27	1.30419	27	1.30419
731	1	35601118	35601819	1.24823	1.24823	24	0	0	21	1.69338	16	0.839638	30	1.1213	28	0.772579	28	0.772579
732	1	35610768	35611168	1.00154	1.00154	11	0	0	10	1.41165	15	1.37802	18	1.17779	20	0.966068	20	0.966068
733	1	35615507	35615907	1.63889	1.63889	18	0	0	8	1.12932	17	1.56176	30	1.96298	48	2.31856	48	2.31856
734	1	35620623	35621023	1.09259	1.09259	12	0	0	16	2.25865	12	1.10242	22	1.43952	20	0.966068	20	0.966068
735	1	35621159	35621559	1.18364	1.18364	13	0	0	14	1.97632	35	3.21538	17	1.11235	45	2.17365	45	2.17365
736	1	35624678	35625078	1.00154	1.00154	11	0	0	19	2.68214	24	2.20483	24	1.57038	31	1.49741	31	1.49741
737	1	35626391	35626791	1.18364	1.18364	13	0	0	10	1.41165	13	1.19429	10	0.654325	12	0.579641	12	0.579641
738	1	35628658	35629058	1.36574	1.36574	15	0	0	14	1.97632	9	0.826813	17	1.11235	18	0.869461	18	0.869461
739	1	35645713	35646113	1.36574	1.36574	15	0	0	7	0.988158	24	2.20483	11	0.719758	30	1.4491	30	1.4491
740	1	35662357	35662757	0.637345	0.637345	7	0	0	10	1.41165	17	1.56176	27	1.76668	11	0.531338	11	0.531338
741	1	35662934	35663334	1.27469	1.27469	14	0	0	17	2.39981	11	1.01055	23	1.50495	32	1.54571	32	1.54571
742	1	35663867	35664267	1.36574	1.36574	15	0	0	12	1.69398	14	1.28615	5	0.327163	32	1.54571	32	1.54571
743	1	35664944	35665344	0.819444	0.819444	9	0	0	8	1.12932	9	0.826813	11	0.719758	12	0.579641	12	0.579641
744	1	35665536	35665936	1.45679	1.45679	16	0	0	9	1.27049	33	3.03165	24	1.57038	41	1.98044	41	1.98044
745	1	35669564	35669964	1.00154	1.00154	11	0	0	7	0.988158	21	1.92923	15	0.981488	17	0.821158	17	0.821158
746	1	35681042	35681442	1.18364	1.18364	13	0	0	6	0.846992	18	1.65363	12	0.78519	14	0.676248	14	0.676248
747	1	35682103	35682503	0.819444	0.819444	9	0	0	10	1.41165	24	2.20483	33	2.15927	16	0.772855	16	0.772855
748	1	35726156	35726556	2.09413	2.09413	23	0	0	15	2.11748	24	2.20483	28	1.83211	48	2.31856	48	2.31856
749	1	35727243	35727643	1.00154	1.00154	11	0	0	7	0.988158	10	0.918681	32	2.09384	42	2.02874	42	2.02874
750	1	35732135	35732535	1.27469	1.27469	14	0	0	5	0.705827	19	1.74549	29	1.89754	9	0.434731	9	0.434731
751	1	35732882	35733282	0.728394	0.728394	8	0	0	9	1.27049	15	1.37802	16	1.04692	33	1.59401	33	1.59401
752	1	35734454	35734854	2.64043	2.64043	29	0	0	8	1.12932	13	1.19429	21	1.37408	29	1.4008	29	1.4008
753	1	35745641	35746041	1.45679	1.45679	16	0	0	10	1.41165	20	1.83736	29	1.89754	34	1.64232	34	1.64232
754	1	35752788	35753188	1.45679	1.45679	16	0	0	8	1.12932	14	1.28615	16	1.04692	33	1.59401	33	1.59401
755	1	35754699	35755099	1.63889	1.63889	18	0	0	13	1.83515	14	1.28615	19	1.24322	29	1.4008	29	1.4008
756	1	35755897	35756297	1.54784	1.54784	17	0	0	9	1.27049	19	1.74549	17	1.11235	22	1.06268	22	1.06268
757	1	35762654	35763054	1.00154	1.00154	11	0	0	10	1.41165	32	2.93978	18	1.17779	35	1.69062	35	1.69062
758	1	35763605	35764005	1.54784	1.54784	17	0	0	14	1.97632	22	2.0211	27	1.76668	24	1.15928	24	1.15928
759	1	35764444	35764844	1.72994	1.72994	19	0	0	6	0.846992	16	1.46989	12	0.78519	21	1.01437	21	1.01437
760	1	35767078	35767478	1.72994	1.72994	19	0	0	18	2.54098	14	1.28615	24	1.57038	27	1.30419	27	1.30419
761	1	35769728	35770128	2.00308	2.00308	22	0	0	11	1.55282	21	1.92923	20	1.30865	11	0.531338	11	0.531338
762	1	35772230	35772630	0.0910493	0.0910493	1	0	0	3	0.423496	0	0	8	0.52346	2	0.0966068	2	0.0966068
763	1	35775137	35775537	1.36574	1.36574	15	0	0	11	1.55282	25	2.2967	25	1.63581	19	0.917765	19	0.917765
764	1	35784047	35784447	0.910493	0.910493	10	0	0	17	2.39981	26	2.38857	11	0.719758	29	1.4008	29	1.4008
765	1	35788196	35788596	1.82099	1.82099	20	0	0	12	1.69398	21	1.92923	28	1.83211	27	1.30419	27	1.30419
766	1	35788686	35789086	2.36728	2.36728	26	0	0	12	1.69398	27	2.48044	28	1.83211	46	2.22196	46	2.22196
767	1	35789702	35790102	1.18364	1.18364	13	0	0	7	0.988158	15	1.37802	13	0.850623	24	1.15928	24	1.15928
768	1	35793300	35793700	1.45679	1.45679	16	0	0	4	0.564662	10	0.918681	13	0.850623	23	1.11098	23	1.11098
769	1	35797657	35798057	2.64043	2.64043	29	0	0	20	2.82331	8	0.734945	16	1.04692	37	1.78723	37	1.78723
770	1	35799624	35800024	3.82407	3.82407	42	0	0	17	2.39981	17	1.56176	53	3.46792	32	1.54571	32	1.54571
771	1	35801295	35801695	2.91358	2.91358	32	0	0	27	3.81147	40	3.67472	36	2.35557	44	2.12535	44	2.12535
772	1	35802302	35802702	3.91512	3.91512	43	0	0	30	4.23496	36	3.30725	33	2.15927	61	2.94651	61	2.94651
773	1	35810866	35811266	1.72994	1.72994	19	0	0	18	2.54098	23	2.11297	11	0.719758	33	1.59401	33	1.59401
774	1	35812878	35813278	3.00463	3.00463	33	0	0	10	1.41165	8	0.734945	27	1.76668	41	1.98044	41	1.98044
775	1	35816488	35817173	1.38379	1.38379	26	0	0	2	0.165036	28	1.50364	28	1.07096	27	0.762363	27	0.762363
776	1	35822969	35823369	2.45833	2.45833	27	0	0	11	1.55282	21	1.92923	30	1.96298	31	1.49741	31	1.49741
777	1	35824179	35824579	2.09413	2.09413	23	0	0	26	3.6703	32	2.93978	31	2.02841	37	1.78723	37	1.78723
778	1	35843394	35843794	2.09413	2.09413	23	0	0	16	2.25865	19	1.74549	25	1.63581	32	1.54571	32	1.54571
779	1	35846227	35846627	2.54938	2.54938	28	0	0	13	1.83515	13	1.19429	17	1.11235	42	2.02874	42	2.02874
780	1	35846892	35847292	2.18518	2.18518	24	0	0	6	0.846992	15	1.37802	15	0.981488	39	1.88383	39	1.88383
781	1	35850722	35851122	1.36574	1.36574	15	0	0	15	2.11748	9	0.826813	35	2.29014	40	1.93214	40	1.93214
782	1	35853317	35853717	2.27623	2.27623	25	0	0	12	1.69398	15	1.37802	15	0.981488	26	1.25589	26	1.25589
783	1	35853852	35854252	1.45679	1.45679	16	0	0	11	1.55282	15	1.37802	10	0.654325	33	1.59401	33	1.59401
784	1	35860171	35860571	2.36728	2.36728	26	0	0	18	2.54098	13	1.19429	35	2.29014	48	2.31856	48	2.31856
785	1	35863218	35863618	3.45987	3.45987	38	0	0	5	0.705827	36	3.30725	14	0.916055	36	1.73892	36	1.73892
786	1	35864773	35865173	1.27469	1.27469	14	0	0	16	2.25865	29	2.66417	20	1.30865	25	1.20759	25	1.20759
787	1	35866087	35866487	3.64197	3.64197	40	0	0	27	3.81147	23	2.11297	20	1.30865	36	1.73892	36	1.73892
788	1	35879813	35880213	0.910493	0.910493	10	0	0	4	0.564662	9	0.826813	7	0.458028	13	0.627944	13	0.627944
789	1	35880660	35881060	1.63889	1.63889	18	0	0	5	0.705827	14	1.28615	4	0.26173	31	1.49741	31	1.49741
790	1	35883044	35883444	2.54938	2.54938	28	0	0	11	1.55282	26	2.38857	13	0.850623	24	1.15928	24	1.15928
791	1	35887079	35887479	1.09259	1.09259	12	0	0	9	1.27049	19	1.74549	13	0.850623	15	0.724551	15	0.724551
792	1	35892307	35892707	1.45679	1.45679	16	0	0	20	2.82331	19	1.74549	23	1.50495	41	1.98044	41	1.98044
793	1	35892983	35893383	1.54784	1.54784	17	0	0	5	0.705827	11	1.01055	10	0.654325	19	0.917765	19	0.917765
794	1	35894204	35894604	1.36574	1.36574	15	0	0	8	1.12932	12	1.10242	18	1.17779	41	1.98044	41	1.98044
795	1	35895313	35895713	2.00308	2.00308	22	0	0	13	1.83515	11	1.01055	15	0.981488	33	1.59401	33	1.59401
796	1	35901908	35902308	1.82099	1.82099	20	0	0	9	1.27049	23	2.11297	15	0.981488	34	1.64232	34	1.64232
797	1	35902879	35903279	0.819444	0.819444	9	0	0	19	2.68214	24	2.20483	10	0.654325	27	1.30419	27	1.30419
798	1	35904199	35904599	2.54938	2.54938	28	0	0	17	2.39981	15	1.37802	30	1.96298	36	1.73892	36	1.73892
799	1	35912113	35912513	1.45679	1.45679	16	0	0	15	2.11748	11	1.01055	27	1.76668	34	1.64232	34	1.64232
800	1	35912584	35912984	0.728394	0.728394	8	0	0	16	2.25865	22	2.0211	14	0.916055	29	1.4008	29	1.4008
801	1	35913934	35914334	1.91204	1.91204	21	0	0	13	1.83515	14	1.28615	19	1.24322	27	1.30419	27	1.30419
802	1	35914829	35915229	2.36728	2.36728	26	0	0	20	2.82331	17	1.56176	19	1.24322	43	2.07705	43	2.07705
803	1	35917543	35917943	1.91204	1.91204	21	0	0	9	1.27049	16	1.46989	26	1.70125	33	1.59401	33	1.59401
804	1	35919698	35920098	3.82407	3.82407	42	0	0	12	1.69398	17	1.56176	42	2.74817	30	1.4491	30	1.4491
805	1	35920901	35921301	1.82099	1.82099	20	0	0	9	1.27049	36	3.30725	31	2.02841	28	1.3525	28	1.3525
806	1	35927252	35927652	2.27623	2.27623	25	0	0	18	2.54098	16	1.46989	33	2.15927	12	0.579641	12	0.579641
807	1	35933334	35933734	1.00154	1.00154	11	0	0	10	1.41165	22	2.0211	19	1.24322	24	1.15928	24	1.15928
808	1	35944499	35944899	2.45833	2.45833	27	0	0	12	1.69398	23	2.11297	20	1.30865	30	1.4491	30	1.4491
809	1	35945138	35945538	1.45679	1.45679	16	0	0	10	1.41165	9	0.826813	25	1.63581	32	1.54571	32	1.54571
810	1	35947289	35947689	0.910493	0.910493	10	0	0	9	1.27049	24	2.20483	20	1.30865	26	1.25589	26	1.25589
811	1	35947993	35948393	1.36574	1.36574	15	0	0	15	2.11748	19	1.74549	11	0.719758	29	1.4008	29	1.4008
812	1	35951311	35951711	1.27469	1.27469	14	0	0	17	2.39981	10	0.918681	29	1.89754	36	1.73892	36	1.73892
813	1	35953300	35953700	0.637345	0.637345	7	0	0	12	1.69398	5	0.45934	15	0.981488	21	1.01437	21	1.01437
814	1	35960135	35960535	1.54784	1.54784	17	0	0	15	2.11748	26	2.38857	35	2.29014	44	2.12535	44	2.12535
815	1	35960950	35961350	2.45833	2.45833	27	0	0	13	1.83515	17	1.56176	28	1.83211	32	1.54571	32	1.54571
816	1	35964575	35964975	2.36728	2.36728	26	0	0	26	3.6703	23	2.11297	39	2.55187	55	2.65669	55	2.65669
817	1	35967923	35968323	1.82099	1.82099	20	0	0	18	2.54098	18	1.65363	25	1.63581	31	1.49741	31	1.49741
818	1	35970280	35970680	3.64197	3.64197	40	0	0	23	3.2468	37	3.39912	39	2.55187	53	2.56008	53	2.56008
819	1	35971157	35971557	4.18827	4.18827	46	0	0	23	3.2468	37	3.39912	43	2.8136	44	2.12535	44	2.12535
820	1	35972540	35972940	2.64043	2.64043	29	0	0	11	1.55282	22	2.0211	25	1.63581	56	2.70499	56	2.70499
821	1	35973494	35973894	2.82253	2.82253	31	0	0	13	1.83515	22	2.0211	36	2.35557	37	1.78723	37	1.78723
822	1	35979535	35979935	1.91204	1.91204	21	0	0	13	1.83515	10	0.918681	16	1.04692	46	2.22196	46	2.22196
823	1	35981702	35982102	1.54784	1.54784	17	0	0	10	1.41165	16	1.46989	30	1.96298	31	1.49741	31	1.49741
824	1	35982307	35982707	2.45833	2.45833	27	0	0	19	2.68214	19	1.74549	24	1.57038	37	1.78723	37	1.78723
825	1	35991448	35991848	2.09413	2.09413	23	0	0	20	2.82331	13	1.19429	9	0.588893	19	0.917765	19	0.917765
826	1	35991977	35992377	2.36728	2.36728	26	0	0	16	2.25865	18	1.65363	22	1.43952	51	2.46347	51	2.46347
827	1	35992902	35993302	1.36574	1.36574	15	0	0	18	2.54098	15	1.37802	22	1.43952	20	0.966068	20	0.966068
828	1	35996505	35996905	1.18364	1.18364	13	0	0	30	4.23496	21	1.92923	19	1.24322	20	0.966068	20	0.966068
829	1	35999943	36000343	2.18518	2.18518	24	0	0	18	2.54098	16	1.46989	5	0.327163	46	2.22196	46	2.22196
830	1	36006823	36007223	2.09413	2.09413	23	0	0	8	1.12932	33	3.03165	7	0.458028	38	1.83553	38	1.83553
831	1	36008089	36008489	2.45833	2.45833	27	0	0	21	2.96447	13	1.19429	19	1.24322	40	1.93214	40	1.93214
832	1	36008972	36009372	0.819444	0.819444	9	0	0	10	1.41165	31	2.84791	15	0.981488	30	1.4491	30	1.4491
833	1	36010267	36010667	1.82099	1.82099	20	0	0	21	2.96447	11	1.01055	26	1.70125	34	1.64232	34	1.64232
834	1	36010792	36011192	0.728394	0.728394	8	0	0	16	2.25865	12	1.10242	22	1.43952	27	1.30419	27	1.30419
835	1	36011555	36011955	1.91204	1.91204	21	0	0	11	1.55282	21	1.92923	24	1.57038	22	1.06268	22	1.06268
836	1	36013192	36013592	1.91204	1.91204	21	0	0	8	1.12932	19	1.74549	15	0.981488	25	1.20759	25	1.20759
837	1	36013741	36014141	2.09413	2.09413	23	0	0	5	0.705827	20	1.83736	11	0.719758	42	2.02874	42	2.02874
838	1	36017679	36018079	1.63889	1.63889	18	0	0	10	1.41165	16	1.46989	11	0.719758	22	1.06268	22	1.06268
839	1	36018969	36019369	1.27469	1.27469	14	0	0	8	1.12932	15	1.37802	14	0.916055	28	1.3525	28	1.3525
840	1	36024541	36024941	1.82099	1.82099	20	0	0	16	2.25865	15	1.37802	28	1.83211	27	1.30419	27	1.30419
841	1	36026225	36026625	1.91204	1.91204	21	0	0	27	3.81147	15	1.37802	27	1.76668	27	1.30419	27	1.30419
842	1	36026789	36027189	1.63889	1.63889	18	0	0	15	2.11748	18	1.65363	19	1.24322	19	0.917765	19	0.917765
843	1	36034875	36035275	2.91358	2.91358	32	0	0	8	1.12932	18	1.65363	37	2.421	34	1.64232	34	1.64232
844	1	36042532	36042932	2.36728	2.36728	26	0	0	18	2.54098	21	1.92923	11	0.719758	29	1.4008	29	1.4008
845	1	36043706	36044106	2.09413	2.09413	23	0	0	19	2.68214	19	1.74549	15	0.981488	53	2.56008	53	2.56008
846	1	36046431	36046831	0.910493	0.910493	10	0	0	9	1.27049	21	1.92923	20	1.30865	31	1.49741	31	1.49741
847	1	36052909	36053309	2.09413	2.09413	23	0	0	10	1.41165	29	2.66417	29	1.89754	37	1.78723	37	1.78723
848	1	36057605	36058005	2.91358	2.91358	32	0	0	15	2.11748	21	1.92923	33	2.15927	49	2.36687	49	2.36687
849	1	36058938	36059338	1.72994	1.72994	19	0	0	15	2.11748	13	1.19429	21	1.37408	24	1.15928	24	1.15928
850	1	36063593	36063993	1.54784	1.54784	17	0	0	11	1.55282	11	1.01055	12	0.78519	42	2.02874	42	2.02874
851	1	36068937	36069337	1.82099	1.82099	20	0	0	14	1.97632	14	1.28615	26	1.70125	16	0.772855	16	0.772855
852	1	36070026	36070426	2.54938	2.54938	28	0	0	17	2.39981	25	2.2967	27	1.76668	44	2.12535	44	2.12535
853	1	36077464	36077864	4.46142	4.46142	49	0	0	17	2.39981	39	3.58286	37	2.421	66	3.18803	66	3.18803
854	1	36078243	36078643	2.00308	2.00308	22	0	0	10	1.41165	12	1.10242	14	0.916055	26	1.25589	26	1.25589
855	1	36078820	36079220	1.54784	1.54784	17	0	0	12	1.69398	13	1.19429	44	2.87903	55	2.65669	55	2.65669
856	1	36088732	36089132	1.72994	1.72994	19	0	0	16	2.25865	20	1.83736	8	0.52346	16	0.772855	16	0.772855
857	1	36096167	36096567	1.36574	1.36574	15	0	0	4	0.564662	16	1.46989	7	0.458028	4	0.193214	4	0.193214
858	1	36100911	36101311	3.82407	3.82407	42	0	0	14	1.97632	19	1.74549	34	2.22471	43	2.07705	43	2.07705
859	1	36101573	36101973	2.64043	2.64043	29	0	0	30	4.23496	25	2.2967	46	3.0099	43	2.07705	43	2.07705
860	1	36103457	36103857	2.00308	2.00308	22	0	0	11	1.55282	29	2.66417	77	5.0383	34	1.64232	34	1.64232
861	1	36106143	36106543	4.09722	4.09722	45	0	0	26	3.6703	15	1.37802	21	1.37408	32	1.54571	32	1.54571
862	1	36108559	36108959	3.91512	3.91512	43	0	0	34	4.79962	27	2.48044	78	5.10374	97	4.68543	97	4.68543
863	1	36109264	36109664	2.09413	2.09413	23	0	0	23	3.2468	40	3.67472	31	2.02841	46	2.22196	46	2.22196
864	1	36110423	36110823	3.00463	3.00463	33	0	0	10	1.41165	47	4.3178	18	1.17779	41	1.98044	41	1.98044
865	1	36114917	36115317	1.63889	1.63889	18	0	0	19	2.68214	6	0.551209	27	1.76668	17	0.821158	17	0.821158
866	1	36116836	36117236	1.27469	1.27469	14	0	0	20	2.82331	18	1.65363	33	2.15927	24	1.15928	24	1.15928
867	1	36119918	36120318	1.91204	1.91204	21	0	0	9	1.27049	9	0.826813	13	0.850623	27	1.30419	27	1.30419
868	1	36121808	36122594	1.62373	1.62373	35	0	0	27	1.94206	22	1.02981	41	1.36693	25	0.615301	25	0.615301
869	1	36127413	36127813	2.27623	2.27623	25	0	0	30	4.23496	17	1.56176	27	1.76668	32	1.54571	32	1.54571
870	1	36128181	36128581	2.54938	2.54938	28	0	0	18	2.54098	34	3.12351	43	2.8136	51	2.46347	51	2.46347
871	1	36129057	36129457	1.72994	1.72994	19	0	0	12	1.69398	29	2.66417	48	3.14076	23	1.11098	23	1.11098
872	1	36129745	36130145	1.36574	1.36574	15	0	0	17	2.39981	20	1.83736	29	1.89754	52	2.51178	52	2.51178
873	1	36135911	36136311	1.91204	1.91204	21	0	0	8	1.12932	17	1.56176	19	1.24322	36	1.73892	36	1.73892
874	1	36137200	36137600	1.63889	1.63889	18	0	0	15	2.11748	22	2.0211	22	1.43952	59	2.8499	59	2.8499
875	1	36144339	36144739	1.18364	1.18364	13	0	0	14	1.97632	19	1.74549	20	1.30865	47	2.27026	47	2.27026
876	1	36149123	36149523	1.27469	1.27469	14	0	0	17	2.39981	13	1.19429	14	0.916055	20	0.966068	20	0.966068
877	1	36153450	36153850	1.72994	1.72994	19	0	0	22	3.10564	23	2.11297	22	1.43952	61	2.94651	61	2.94651
878	1	36154790	36155190	3.18673	3.18673	35	0	0	17	2.39981	13	1.19429	53	3.46792	38	1.83553	38	1.83553
879	1	36157417	36157817	1.91204	1.91204	21	0	0	12	1.69398	23	2.11297	54	3.53336	41	1.98044	41	1.98044
880	1	36161037	36161437	2.54938	2.54938	28	0	0	14	1.97632	25	2.2967	31	2.02841	56	2.70499	56	2.70499
881	1	36163437	36163837	3.27777	3.27777	36	0	0	26	3.6703	27	2.48044	30	1.96298	47	2.27026	47	2.27026
882	1	36170987	36171387	2.36728	2.36728	26	0	0	18	2.54098	20	1.83736	49	3.20619	41	1.98044	41	1.98044
883	1	36172033	36172433	1.54784	1.54784	17	0	0	12	1.69398	33	3.03165	26	1.70125	50	2.41517	50	2.41517
884	1	36178602	36179002	1.82099	1.82099	20	0	0	7	0.988158	16	1.46989	9	0.588893	11	0.531338	11	0.531338
885	1	36179373	36179773	2.27623	2.27623	25	0	0	4	0.564662	11	1.01055	21	1.37408	26	1.25589	26	1.25589
886	1	36182064	36182464	1.82099	1.82099	20	0	0	14	1.97632	9	0.826813	8	0.52346	24	1.15928	24	1.15928
887	1	36289083	36289483	1.27469	1.27469	14	0	0	10	1.41165	25	2.2967	15	0.981488	30	1.4491	30	1.4491
888	1	36289985	36290385	2.00308	2.00308	22	0	0	14	1.97632	17	1.56176	21	1.37408	34	1.64232	34	1.64232
889	1	36293092	36293492	1.63889	1.63889	18	0	0	12	1.69398	20	1.83736	29	1.89754	48	2.31856	48	2.31856
890	1	36294326	36294726	1.72994	1.72994	19	0	0	5	0.705827	25	2.2967	28	1.83211	27	1.30419	27	1.30419
891	1	36294744	36295144	1.63889	1.63889	18	0	0	5	0.705827	11	1.01055	18	1.17779	17	0.821158	17	0.821158
892	1	36296185	36296585	3.55092	3.55092	39	0	0	12	1.69398	19	1.74549	49	3.20619	29	1.4008	29	1.4008
893	1	36300874	36301274	1.72994	1.72994	19	0	0	14	1.97632	9	0.826813	26	1.70125	27	1.30419	27	1.30419
894	1	36304535	36304935	2.54938	2.54938	28	0	0	18	2.54098	15	1.37802	30	1.96298	46	2.22196	46	2.22196
895	1	36308212	36308612	2.73148	2.73148	30	0	0	17	2.39981	32	2.93978	38	2.48644	44	2.12535	44	2.12535
896	1	36308653	36309053	2.54938	2.54938	28	0	0	19	2.68214	30	2.75604	25	1.63581	66	3.18803	66	3.18803
897	1	36309283	36309683	3.18673	3.18673	35	0	0	18	2.54098	29	2.66417	44	2.87903	80	3.86427	80	3.86427
898	1	36309912	36310312	2.00308	2.00308	22	0	0	23	3.2468	35	3.21538	43	2.8136	65	3.13972	65	3.13972
899	1	36310446	36310846	2.45833	2.45833	27	0	0	39	5.50545	36	3.30725	52	3.40249	77	3.71936	77	3.71936
900	1	36313719	36314119	2.91358	2.91358	32	0	0	22	3.10564	29	2.66417	34	2.22471	60	2.8982	60	2.8982
901	1	36318848	36319248	1.91204	1.91204	21	0	0	13	1.83515	23	2.11297	27	1.76668	20	0.966068	20	0.966068
902	1	36320825	36321225	1.54784	1.54784	17	0	0	4	0.564662	36	3.30725	26	1.70125	49	2.36687	49	2.36687
903	1	36321581	36321981	2.45833	2.45833	27	0	0	11	1.55282	8	0.734945	37	2.421	36	1.73892	36	1.73892
904	1	36322722	36323122	2.09413	2.09413	23	0	0	9	1.27049	12	1.10242	17	1.11235	16	0.772855	16	0.772855
905	1	36326925	36327325	0.728394	0.728394	8	0	0	4	0.564662	15	1.37802	16	1.04692	28	1.3525	28	1.3525
906	1	36335882	36336633	2.37903	2.37903	49	0	0	21	1.58079	47	2.30244	57	1.98882	86	2.21515	86	2.21515
907	1	36337282	36337682	2.27623	2.27623	25	0	0	19	2.68214	38	3.49099	48	3.14076	87	4.2024	87	4.2024
908	1	36337980	36338380	2.54938	2.54938	28	0	0	24	3.38797	33	3.03165	20	1.30865	56	2.70499	56	2.70499
909	1	36339631	36340031	2.54938	2.54938	28	0	0	14	1.97632	18	1.65363	45	2.94446	43	2.07705	43	2.07705
910	1	36341266	36341666	3.55092	3.55092	39	0	0	15	2.11748	42	3.85846	30	1.96298	73	3.52615	73	3.52615
911	1	36347547	36347947	4.09722	4.09722	45	0	0	26	3.6703	45	4.13406	83	5.4309	98	4.73373	98	4.73373
912	1	36348321	36348721	3.27777	3.27777	36	0	0	15	2.11748	18	1.65363	50	3.27163	38	1.83553	38	1.83553
913	1	36350279	36350679	2.00308	2.00308	22	0	0	8	1.12932	13	1.19429	27	1.76668	25	1.20759	25	1.20759
914	1	36350926	36351326	1.45679	1.45679	16	0	0	12	1.69398	33	3.03165	44	2.87903	25	1.20759	25	1.20759
915	1	36356211	36356611	2.45833	2.45833	27	0	0	19	2.68214	18	1.65363	36	2.35557	46	2.22196	46	2.22196
916	1	36357160	36357560	1.18364	1.18364	13	0	0	22	3.10564	32	2.93978	38	2.48644	33	1.59401	33	1.59401
917	1	36366667	36367067	2.27623	2.27623	25	0	0	17	2.39981	17	1.56176	20	1.30865	30	1.4491	30	1.4491
918	1	36413470	36413870	1.36574	1.36574	15	0	0	7	0.988158	16	1.46989	31	2.02841	27	1.30419	27	1.30419
919	1	36414026	36414780	1.88599	1.88599	39	0	0	16	1.19963	13	0.634316	45	1.56388	61	1.56497	61	1.56497
920	1	36416374	36416774	1.91204	1.91204	21	0	0	10	1.41165	16	1.46989	17	1.11235	30	1.4491	30	1.4491
921	1	36417590	36417990	3.64197	3.64197	40	0	0	10	1.41165	5	0.45934	27	1.76668	20	0.966068	20	0.966068
922	1	36424148	36424548	1.45679	1.45679	16	0	0	9	1.27049	18	1.65363	29	1.89754	39	1.88383	39	1.88383
923	1	36427670	36428070	1.45679	1.45679	16	0	0	13	1.83515	36	3.30725	36	2.35557	44	2.12535	44	2.12535
924	1	36431764	36432164	2.09413	2.09413	23	0	0	16	2.25865	20	1.83736	19	1.24322	19	0.917765	19	0.917765
925	1	36434422	36434822	1.82099	1.82099	20	0	0	7	0.988158	19	1.74549	21	1.37408	19	0.917765	19	0.917765
926	1	36442216	36442616	2.54938	2.54938	28	0	0	14	1.97632	32	2.93978	22	1.43952	64	3.09142	64	3.09142
927	1	36443132	36443532	1.45679	1.45679	16	0	0	7	0.988158	27	2.48044	23	1.50495	37	1.78723	37	1.78723
928	1	36443539	36443939	1.09259	1.09259	12	0	0	12	1.69398	21	1.92923	22	1.43952	24	1.15928	24	1.15928
929	1	36448001	36448401	1.09259	1.09259	12	0	0	21	2.96447	25	2.2967	42	2.74817	34	1.64232	34	1.64232
930	1	36451416	36451816	2.36728	2.36728	26	0	0	12	1.69398	27	2.48044	24	1.57038	51	2.46347	51	2.46347
931	1	36454679	36455079	2.27623	2.27623	25	0	0	6	0.846992	16	1.46989	14	0.916055	42	2.02874	42	2.02874
932	1	36455885	36456285	2.91358	2.91358	32	0	0	14	1.97632	16	1.46989	10	0.654325	40	1.93214	40	1.93214
933	1	36462786	36463186	1.63889	1.63889	18	0	0	19	2.68214	6	0.551209	14	0.916055	20	0.966068	20	0.966068
934	1	36467638	36468396	1.68363	1.68363	35	0	0	12	0.894977	33	1.6017	33	1.1408	54	1.37808	54	1.37808
935	1	36476860	36477260	2.36728	2.36728	26	0	0	8	1.12932	11	1.01055	6	0.392595	15	0.724551	15	0.724551
936	1	36480432	36480832	0.910493	0.910493	10	0	0	9	1.27049	18	1.65363	13	0.850623	38	1.83553	38	1.83553
937	1	36481150	36481550	1.09259	1.09259	12	0	0	17	2.39981	11	1.01055	19	1.24322	12	0.579641	12	0.579641
938	1	36488538	36488938	0.819444	0.819444	9	0	0	10	1.41165	15	1.37802	19	1.24322	12	0.579641	12	0.579641
939	1	36493922	36494322	0.637345	0.637345	7	0	0	0	0	24	2.20483	15	0.981488	8	0.386427	8	0.386427
940	1	36497278	36497678	1.45679	1.45679	16	0	0	5	0.705827	13	1.19429	13	0.850623	23	1.11098	23	1.11098
941	1	36498417	36498817	1.09259	1.09259	12	0	0	11	1.55282	14	1.28615	17	1.11235	20	0.966068	20	0.966068
942	1	36502850	36503250	1.36574	1.36574	15	0	0	19	2.68214	30	2.75604	24	1.57038	61	2.94651	61	2.94651
943	1	36504486	36504886	1.09259	1.09259	12	0	0	8	1.12932	14	1.28615	3	0.196298	17	0.821158	17	0.821158
944	1	36506443	36506843	0.364197	0.364197	4	0	0	11	1.55282	15	1.37802	13	0.850623	18	0.869461	18	0.869461
945	1	36506898	36507298	0.546296	0.546296	6	0	0	13	1.83515	17	1.56176	15	0.981488	20	0.966068	20	0.966068
946	1	36511544	36511944	2.00308	2.00308	22	0	0	7	0.988158	10	0.918681	24	1.57038	40	1.93214	40	1.93214
947	1	36512167	36512567	1.63889	1.63889	18	0	0	15	2.11748	8	0.734945	33	2.15927	38	1.83553	38	1.83553
948	1	36513031	36513431	1.36574	1.36574	15	0	0	18	2.54098	25	2.2967	22	1.43952	30	1.4491	30	1.4491
949	1	36513775	36514175	1.91204	1.91204	21	0	0	16	2.25865	19	1.74549	17	1.11235	20	0.966068	20	0.966068
950	1	36517143	36517543	2.18518	2.18518	24	0	0	25	3.52913	21	1.92923	31	2.02841	47	2.27026	47	2.27026
951	1	36518920	36519320	1.45679	1.45679	16	0	0	20	2.82331	15	1.37802	17	1.11235	9	0.434731	9	0.434731
952	1	36527835	36528235	2.82253	2.82253	31	0	0	6	0.846992	15	1.37802	10	0.654325	7	0.338124	7	0.338124
953	1	36534329	36534729	1.72994	1.72994	19	0	0	7	0.988158	12	1.10242	14	0.916055	20	0.966068	20	0.966068
954	1	36538025	36538425	1.00154	1.00154	11	0	0	13	1.83515	18	1.65363	27	1.76668	41	1.98044	41	1.98044
955	1	36538599	36539371	1.55867	1.55867	33	0	0	14	1.02523	21	1.0008	32	1.0862	61	1.52852	61	1.52852
956	1	36539642	36540042	1.91204	1.91204	21	0	0	18	2.54098	19	1.74549	17	1.11235	34	1.64232	34	1.64232
957	1	36546140	36546540	2.27623	2.27623	25	0	0	16	2.25865	14	1.28615	25	1.63581	26	1.25589	26	1.25589
958	1	36546700	36547100	1.72994	1.72994	19	0	0	8	1.12932	18	1.65363	6	0.392595	20	0.966068	20	0.966068
959	1	36551570	36551970	2.45833	2.45833	27	0	0	20	2.82331	46	4.22593	40	2.6173	48	2.31856	48	2.31856
960	1	36553855	36554255	1.54784	1.54784	17	0	0	12	1.69398	23	2.11297	14	0.916055	29	1.4008	29	1.4008
961	1	36563940	36564340	1.36574	1.36574	15	0	0	8	1.12932	14	1.28615	12	0.78519	31	1.49741	31	1.49741
962	1	36564477	36564877	1.36574	1.36574	15	0	0	13	1.83515	14	1.28615	25	1.63581	23	1.11098	23	1.11098
963	1	36569633	36570033	2.09413	2.09413	23	0	0	6	0.846992	29	2.66417	32	2.09384	28	1.3525	28	1.3525
964	1	36570465	36570865	1.91204	1.91204	21	0	0	19	2.68214	35	3.21538	20	1.30865	31	1.49741	31	1.49741
965	1	36572828	36573228	2.27623	2.27623	25	0	0	13	1.83515	11	1.01055	12	0.78519	25	1.20759	25	1.20759
966	1	36573962	36574362	2.82253	2.82253	31	0	0	13	1.83515	17	1.56176	28	1.83211	19	0.917765	19	0.917765
967	1	36574665	36575065	2.64043	2.64043	29	0	0	7	0.988158	32	2.93978	36	2.35557	43	2.07705	43	2.07705
968	1	36579255	36579655	1.54784	1.54784	17	0	0	8	1.12932	10	0.918681	21	1.37408	25	1.20759	25	1.20759
969	1	36588908	36589308	2.45833	2.45833	27	0	0	10	1.41165	28	2.57231	57	3.72965	57	2.75329	57	2.75329
970	1	36596966	36597366	1.45679	1.45679	16	0	0	7	0.988158	26	2.38857	42	2.74817	24	1.15928	24	1.15928
971	1	36597922	36598322	2.54938	2.54938	28	0	0	16	2.25865	23	2.11297	39	2.55187	57	2.75329	57	2.75329
972	1	36603168	36603568	2.00308	2.00308	22	0	0	12	1.69398	20	1.83736	44	2.87903	52	2.51178	52	2.51178
973	1	36612090	36612490	2.45833	2.45833	27	0	0	21	2.96447	36	3.30725	47	3.07533	50	2.41517	50	2.41517
974	1	36616130	36616530	2.73148	2.73148	30	0	0	8	1.12932	24	2.20483	25	1.63581	59	2.8499	59	2.8499
975	1	36617405	36617805	4.18827	4.18827	46	0	0	22	3.10564	26	2.38857	45	2.94446	32	1.54571	32	1.54571
976	1	36622423	36622823	1.82099	1.82099	20	0	0	10	1.41165	30	2.75604	32	2.09384	32	1.54571	32	1.54571
977	1	36622990	36623390	3.36882	3.36882	37	0	0	21	2.96447	20	1.83736	20	1.30865	56	2.70499	56	2.70499
978	1	36626155	36626555	2.18518	2.18518	24	0	0	17	2.39981	19	1.74549	29	1.89754	34	1.64232	34	1.64232
979	1	36628709	36629109	2.82253	2.82253	31	0	0	23	3.2468	18	1.65363	26	1.70125	36	1.73892	36	1.73892
980	1	36639316	36639716	1.72994	1.72994	19	0	0	13	1.83515	24	2.20483	36	2.35557	59	2.8499	59	2.8499
981	1	36642129	36642529	2.36728	2.36728	26	0	0	14	1.97632	30	2.75604	39	2.55187	32	1.54571	32	1.54571
982	1	36643642	36644042	2.45833	2.45833	27	0	0	15	2.11748	33	3.03165	43	2.8136	45	2.17365	45	2.17365
983	1	36649240	36649640	0.637345	0.637345	7	0	0	1	0.141165	8	0.734945	13	0.850623	26	1.25589	26	1.25589
984	1	36656051	36656451	1.82099	1.82099	20	0	0	4	0.564662	21	1.92923	19	1.24322	27	1.30419	27	1.30419
985	1	36660139	36660539	3.91512	3.91512	43	0	0	12	1.69398	21	1.92923	27	1.76668	63	3.04311	63	3.04311
986	1	36669072	36669472	3.00463	3.00463	33	0	0	10	1.41165	20	1.83736	40	2.6173	36	1.73892	36	1.73892
987	1	36672094	36672494	0.910493	0.910493	10	0	0	14	1.97632	49	4.50154	22	1.43952	42	2.02874	42	2.02874
988	1	36673505	36673905	3.36882	3.36882	37	0	0	18	2.54098	18	1.65363	51	3.33706	47	2.27026	47	2.27026
989	1	36683376	36683776	1.91204	1.91204	21	0	0	16	2.25865	27	2.48044	23	1.50495	51	2.46347	51	2.46347
990	1	36689262	36689662	1.45679	1.45679	16	0	0	13	1.83515	20	1.83736	9	0.588893	14	0.676248	14	0.676248
991	1	36695350	36695750	1.18364	1.18364	13	0	0	23	3.2468	11	1.01055	8	0.52346	27	1.30419	27	1.30419
992	1	36697860	36698260	1.18364	1.18364	13	0	0	10	1.41165	27	2.48044	28	1.83211	27	1.30419	27	1.30419
993	1	36699515	36699915	2.18518	2.18518	24	0	0	10	1.41165	22	2.0211	34	2.22471	51	2.46347	51	2.46347
994	1	36704450	36704850	1.27469	1.27469	14	0	0	16	2.25865	15	1.37802	19	1.24322	26	1.25589	26	1.25589
995	1	36706465	36706865	1.63889	1.63889	18	0	0	9	1.27049	23	2.11297	20	1.30865	18	0.869461	18	0.869461
996	1	36716609	36717009	1.45679	1.45679	16	0	0	7	0.988158	8	0.734945	10	0.654325	23	1.11098	23	1.11098
997	1	36721606	36722006	1.63889	1.63889	18	0	0	15	2.11748	21	1.92923	24	1.57038	34	1.64232	34	1.64232
998	1	36722225	36722625	1.27469	1.27469	14	0	0	14	1.97632	11	1.01055	30	1.96298	34	1.64232	34	1.64232
999	1	36735756	36736156	1.09259	1.09259	12	0	0	8	1.12932	14	1.28615	17	1.11235	29	1.4008	29	1.4008
1000	1	36747228	36747628	0.546296	0.546296	6	0	0	10	1.41165	21	1.92923	18	1.17779	13	0.627944	13	0.627944
1001	1	36758373	36758773	1.27469	1.27469	14	0	0	16	2.25865	17	1.56176	16	1.04692	20	0.966068	20	0.966068
1002	1	36763535	36763935	0.910493	0.910493	10	0	0	7	0.988158	16	1.46989	40	2.6173	37	1.78723	37	1.78723
1003	1	36779096	36779496	1.72994	1.72994	19	0	0	14	1.97632	8	0.734945	20	1.30865	25	1.20759	25	1.20759
1004	1	36782355	36782755	1.45679	1.45679	16	0	0	14	1.97632	33	3.03165	17	1.11235	21	1.01437	21	1.01437
1005	1	36783299	36783699	0.910493	0.910493	10	0	0	27	3.81147	23	2.11297	18	1.17779	53	2.56008	53	2.56008
1006	1	36784170	36784570	2.45833	2.45833	27	0	0	22	3.10564	24	2.20483	21	1.37408	43	2.07705	43	2.07705
1007	1	36786119	36786519	3.27777	3.27777	36	0	0	19	2.68214	22	2.0211	18	1.17779	67	3.23633	67	3.23633
1008	1	36792510	36792910	1.63889	1.63889	18	0	0	16	2.25865	14	1.28615	27	1.76668	16	0.772855	16	0.772855
1009	1	36795289	36795689	2.82253	2.82253	31	0	0	14	1.97632	18	1.65363	28	1.83211	61	2.94651	61	2.94651
1010	1	36797905	36798305	3.36882	3.36882	37	0	0	14	1.97632	39	3.58286	27	1.76668	53	2.56008	53	2.56008
1011	1	36800870	36801270	2.36728	2.36728	26	0	0	29	4.0938	16	1.46989	25	1.63581	42	2.02874	42	2.02874
1012	1	36802189	36802589	2.64043	2.64043	29	0	0	12	1.69398	26	2.38857	27	1.76668	33	1.59401	33	1.59401
1013	1	36804529	36804929	1.91204	1.91204	21	0	0	26	3.6703	27	2.48044	29	1.89754	68	3.28463	68	3.28463
1014	1	36805413	36805813	1.91204	1.91204	21	0	0	26	3.6703	28	2.57231	33	2.15927	52	2.51178	52	2.51178
1015	1	36810209	36810609	3.00463	3.00463	33	0	0	26	3.6703	36	3.30725	43	2.8136	80	3.86427	80	3.86427
1016	1	36811896	36812296	2.27623	2.27623	25	0	0	5	0.705827	24	2.20483	17	1.11235	18	0.869461	18	0.869461
1017	1	36817253	36817653	1.72994	1.72994	19	0	0	18	2.54098	18	1.65363	21	1.37408	34	1.64232	34	1.64232
1018	1	36817963	36818363	2.64043	2.64043	29	0	0	27	3.81147	25	2.2967	25	1.63581	46	2.22196	46	2.22196
1019	1	36819929	36820329	2.91358	2.91358	32	0	0	14	1.97632	28	2.57231	32	2.09384	69	3.33294	69	3.33294
1020	1	36821409	36821809	1.45679	1.45679	16	0	0	32	4.51729	22	2.0211	15	0.981488	54	2.60838	54	2.60838
1021	1	36822338	36822738	1.91204	1.91204	21	0	0	14	1.97632	23	2.11297	48	3.14076	26	1.25589	26	1.25589
1022	1	36824992	36825392	2.36728	2.36728	26	0	0	28	3.95263	42	3.85846	57	3.72965	46	2.22196	46	2.22196
1023	1	36914295	36914695	1.18364	1.18364	13	0	0	13	1.83515	12	1.10242	15	0.981488	12	0.579641	12	0.579641
1024	1	36960718	36961118	2.00308	2.00308	22	0	0	15	2.11748	23	2.11297	19	1.24322	36	1.73892	36	1.73892
1025	1	36978081	36978481	1.09259	1.09259	12	0	0	9	1.27049	16	1.46989	30	1.96298	20	0.966068	20	0.966068
1026	1	36997772	36998172	1.00154	1.00154	11	0	0	5	0.705827	12	1.10242	18	1.17779	10	0.483034	10	0.483034
1027	1	37001995	37002395	1.45679	1.45679	16	0	0	12	1.69398	17	1.56176	27	1.76668	23	1.11098	23	1.11098
1028	1	37024554	37024954	2.45833	2.45833	27	0	0	12	1.69398	18	1.65363	10	0.654325	43	2.07705	43	2.07705
1029	1	37027178	37027578	1.09259	1.09259	12	0	0	9	1.27049	23	2.11297	21	1.37408	34	1.64232	34	1.64232
1030	1	37033260	37033660	1.09259	1.09259	12	0	0	7	0.988158	13	1.19429	14	0.916055	17	0.821158	17	0.821158
1031	1	37035884	37036284	1.45679	1.45679	16	0	0	6	0.846992	16	1.46989	11	0.719758	15	0.724551	15	0.724551
1032	1	37047292	37047692	1.09259	1.09259	12	0	0	9	1.27049	15	1.37802	13	0.850623	22	1.06268	22	1.06268
1033	1	37053549	37053949	2.54938	2.54938	28	0	0	9	1.27049	11	1.01055	16	1.04692	14	0.676248	14	0.676248
1034	1	37060551	37060951	2.00308	2.00308	22	0	0	2	0.282331	16	1.46989	13	0.850623	29	1.4008	29	1.4008
1035	1	37063393	37063793	2.27623	2.27623	25	0	0	6	0.846992	15	1.37802	8	0.52346	9	0.434731	9	0.434731
1036	1	37068555	37068955	2.91358	2.91358	32	0	0	7	0.988158	11	1.01055	24	1.57038	26	1.25589	26	1.25589
1037	1	37069491	37069891	1.91204	1.91204	21	0	0	9	1.27049	8	0.734945	13	0.850623	31	1.49741	31	1.49741
1038	1	37070243	37070643	2.54938	2.54938	28	0	0	8	1.12932	9	0.826813	29	1.89754	21	1.01437	21	1.01437
1039	1	37093643	37094043	0.910493	0.910493	10	0	0	9	1.27049	14	1.28615	11	0.719758	11	0.531338	11	0.531338
1040	1	37099250	37099650	1.63889	1.63889	18	0	0	12	1.69398	24	2.20483	28	1.83211	34	1.64232	34	1.64232
1041	1	37100781	37101553	1.70037	1.70037	36	0	0	24	1.75754	45	2.14458	69	2.34211	76	1.90439	76	1.90439
1042	1	37103613	37104013	2.36728	2.36728	26	0	0	16	2.25865	24	2.20483	58	3.79509	36	1.73892	36	1.73892
1043	1	37104764	37105164	1.82099	1.82099	20	0	0	17	2.39981	21	1.92923	21	1.37408	43	2.07705	43	2.07705
1044	1	37109687	37110087	1.00154	1.00154	11	0	0	8	1.12932	15	1.37802	21	1.37408	34	1.64232	34	1.64232
1045	1	37111003	37111403	1.18364	1.18364	13	0	0	8	1.12932	19	1.74549	16	1.04692	18	0.869461	18	0.869461
1046	1	37113290	37113690	1.18364	1.18364	13	0	0	8	1.12932	4	0.367472	14	0.916055	17	0.821158	17	0.821158
1047	1	37116389	37116789	1.91204	1.91204	21	0	0	9	1.27049	8	0.734945	22	1.43952	18	0.869461	18	0.869461
1048	1	37117679	37118079	0.819444	0.819444	9	0	0	12	1.69398	16	1.46989	22	1.43952	30	1.4491	30	1.4491
1049	1	37121824	37122224	1.54784	1.54784	17	0	0	11	1.55282	10	0.918681	32	2.09384	12	0.579641	12	0.579641
1050	1	37123155	37123555	1.36574	1.36574	15	0	0	11	1.55282	11	1.01055	15	0.981488	21	1.01437	21	1.01437
1051	1	37126487	37126887	1.72994	1.72994	19	0	0	9	1.27049	16	1.46989	22	1.43952	21	1.01437	21	1.01437
1052	1	37128004	37128404	1.91204	1.91204	21	0	0	14	1.97632	18	1.65363	20	1.30865	18	0.869461	18	0.869461
1053	1	37139489	37139889	1.82099	1.82099	20	0	0	11	1.55282	10	0.918681	22	1.43952	37	1.78723	37	1.78723
1054	1	37145078	37145478	1.72994	1.72994	19	0	0	17	2.39981	18	1.65363	28	1.83211	48	2.31856	48	2.31856
1055	1	37152678	37153078	1.54784	1.54784	17	0	0	10	1.41165	12	1.10242	13	0.850623	36	1.73892	36	1.73892
1056	1	37156227	37156627	1.27469	1.27469	14	0	0	11	1.55282	20	1.83736	17	1.11235	29	1.4008	29	1.4008
1057	1	37156844	37157244	1.27469	1.27469	14	0	0	14	1.97632	16	1.46989	25	1.63581	38	1.83553	38	1.83553
1058	1	37158901	37159301	1.72994	1.72994	19	0	0	19	2.68214	17	1.56176	17	1.11235	51	2.46347	51	2.46347
1059	1	37161124	37161524	2.91358	2.91358	32	0	0	15	2.11748	20	1.83736	17	1.11235	42	2.02874	42	2.02874
1060	1	37164273	37164673	3.55092	3.55092	39	0	0	13	1.83515	29	2.66417	31	2.02841	43	2.07705	43	2.07705
1061	1	37165234	37165634	2.27623	2.27623	25	0	0	14	1.97632	32	2.93978	27	1.76668	70	3.38124	70	3.38124
1062	1	37170446	37170846	1.27469	1.27469	14	0	0	15	2.11748	6	0.551209	8	0.52346	21	1.01437	21	1.01437
1063	1	37175456	37175856	1.45679	1.45679	16	0	0	7	0.988158	18	1.65363	23	1.50495	13	0.627944	13	0.627944
1064	1	37180843	37181243	0.546296	0.546296	6	0	0	8	1.12932	20	1.83736	8	0.52346	28	1.3525	28	1.3525
1065	1	37182812	37183212	2.18518	2.18518	24	0	0	12	1.69398	7	0.643077	30	1.96298	40	1.93214	40	1.93214
1066	1	37183785	37184185	1.36574	1.36574	15	0	0	10	1.41165	18	1.65363	39	2.55187	39	1.88383	39	1.88383
1067	1	37185914	37186314	1.72994	1.72994	19	0	0	13	1.83515	9	0.826813	11	0.719758	37	1.78723	37	1.78723
1068	1	37197242	37197642	1.82099	1.82099	20	0	0	3	0.423496	15	1.37802	7	0.458028	15	0.724551	15	0.724551
1069	1	37207066	37207466	2.82253	2.82253	31	0	0	9	1.27049	29	2.66417	16	1.04692	30	1.4491	30	1.4491
1070	1	37209832	37210232	2.09413	2.09413	23	0	0	15	2.11748	22	2.0211	20	1.30865	52	2.51178	52	2.51178
1071	1	37215644	37216044	1.63889	1.63889	18	0	0	13	1.83515	14	1.28615	18	1.17779	23	1.11098	23	1.11098
1072	1	37216473	37216873	1.54784	1.54784	17	0	0	7	0.988158	18	1.65363	10	0.654325	21	1.01437	21	1.01437
1073	1	37220077	37220477	1.27469	1.27469	14	0	0	9	1.27049	26	2.38857	15	0.981488	36	1.73892	36	1.73892
1074	1	37220658	37221058	1.09259	1.09259	12	0	0	4	0.564662	15	1.37802	9	0.588893	29	1.4008	29	1.4008
1075	1	37221152	37221552	1.27469	1.27469	14	0	0	10	1.41165	11	1.01055	8	0.52346	32	1.54571	32	1.54571
1076	1	37226023	37226423	2.54938	2.54938	28	0	0	20	2.82331	15	1.37802	47	3.07533	69	3.33294	69	3.33294
1077	1	37227803	37228203	1.27469	1.27469	14	0	0	11	1.55282	26	2.38857	7	0.458028	26	1.25589	26	1.25589
1078	1	37235199	37235599	1.63889	1.63889	18	0	0	5	0.705827	12	1.10242	21	1.37408	42	2.02874	42	2.02874
1079	1	37239078	37239478	1.91204	1.91204	21	0	0	6	0.846992	35	3.21538	19	1.24322	36	1.73892	36	1.73892
1080	1	37241176	37241576	0.819444	0.819444	9	0	0	14	1.97632	19	1.74549	31	2.02841	34	1.64232	34	1.64232
1081	1	37252248	37252648	1.91204	1.91204	21	0	0	24	3.38797	18	1.65363	22	1.43952	29	1.4008	29	1.4008
1082	1	37257140	37257540	2.36728	2.36728	26	0	0	18	2.54098	15	1.37802	27	1.76668	25	1.20759	25	1.20759
1083	1	37257675	37258075	2.54938	2.54938	28	0	0	18	2.54098	39	3.58286	31	2.02841	57	2.75329	57	2.75329
1084	1	37258499	37258899	1.45679	1.45679	16	0	0	14	1.97632	27	2.48044	38	2.48644	59	2.8499	59	2.8499
1085	1	37262348	37262748	1.09259	1.09259	12	0	0	10	1.41165	14	1.28615	30	1.96298	27	1.30419	27	1.30419
1086	1	37266500	37266900	1.82099	1.82099	20	0	0	17	2.39981	11	1.01055	32	2.09384	19	0.917765	19	0.917765
1087	1	37268712	37269112	2.36728	2.36728	26	0	0	8	1.12932	14	1.28615	11	0.719758	28	1.3525	28	1.3525
1088	1	37271300	37271700	1.45679	1.45679	16	0	0	7	0.988158	17	1.56176	10	0.654325	13	0.627944	13	0.627944
1089	1	37272002	37272402	1.82099	1.82099	20	0	0	5	0.705827	5	0.45934	6	0.392595	4	0.193214	4	0.193214
1090	1	37273911	37274311	1.36574	1.36574	15	0	0	17	2.39981	24	2.20483	6	0.392595	27	1.30419	27	1.30419
1091	1	37277002	37277402	2.27623	2.27623	25	0	0	10	1.41165	19	1.74549	35	2.29014	32	1.54571	32	1.54571
1092	1	37283451	37283851	1.36574	1.36574	15	0	0	13	1.83515	33	3.03165	21	1.37408	48	2.31856	48	2.31856
1093	1	37285447	37285847	2.09413	2.09413	23	0	0	14	1.97632	22	2.0211	20	1.30865	50	2.41517	50	2.41517
1094	1	37288526	37288926	2.64043	2.64043	29	0	0	14	1.97632	19	1.74549	26	1.70125	35	1.69062	35	1.69062
1095	1	37289341	37289741	0.364197	0.364197	4	0	0	10	1.41165	22	2.0211	27	1.76668	35	1.69062	35	1.69062
1096	1	37291785	37292185	2.18518	2.18518	24	0	0	2	0.282331	16	1.46989	15	0.981488	26	1.25589	26	1.25589
1097	1	37293868	37294268	1.18364	1.18364	13	0	0	8	1.12932	16	1.46989	19	1.24322	41	1.98044	41	1.98044
1098	1	37300652	37301052	0.910493	0.910493	10	0	0	10	1.41165	20	1.83736	8	0.52346	47	2.27026	47	2.27026
1099	1	37309342	37309742	1.09259	1.09259	12	0	0	9	1.27049	9	0.826813	23	1.50495	23	1.11098	23	1.11098
1100	1	37310502	37310902	1.45679	1.45679	16	0	0	4	0.564662	11	1.01055	8	0.52346	27	1.30419	27	1.30419
1101	1	37310983	37311383	1.45679	1.45679	16	0	0	9	1.27049	25	2.2967	22	1.43952	39	1.88383	39	1.88383
1102	1	37313485	37313885	2.00308	2.00308	22	0	0	16	2.25865	36	3.30725	22	1.43952	30	1.4491	30	1.4491
1103	1	37324857	37325257	0.819444	0.819444	9	0	0	7	0.988158	26	2.38857	26	1.70125	12	0.579641	12	0.579641
1104	1	37327896	37328296	1.54784	1.54784	17	0	0	15	2.11748	7	0.643077	21	1.37408	23	1.11098	23	1.11098
1105	1	37331766	37332166	2.27623	2.27623	25	0	0	9	1.27049	8	0.734945	16	1.04692	24	1.15928	24	1.15928
1106	1	37352730	37353130	0.546296	0.546296	6	0	0	4	0.564662	10	0.918681	8	0.52346	12	0.579641	12	0.579641
1107	1	37356511	37356911	2.00308	2.00308	22	0	0	13	1.83515	16	1.46989	26	1.70125	42	2.02874	42	2.02874
1108	1	37361076	37361476	0.0910493	0.0910493	1	0	0	15	2.11748	19	1.74549	20	1.30865	27	1.30419	27	1.30419
1109	1	37361829	37362229	1.18364	1.18364	13	0	0	5	0.705827	18	1.65363	27	1.76668	35	1.69062	35	1.69062
1110	1	37370154	37370554	1.45679	1.45679	16	0	0	3	0.423496	23	2.11297	10	0.654325	10	0.483034	10	0.483034
1111	1	37370712	37371112	1.63889	1.63889	18	0	0	11	1.55282	11	1.01055	14	0.916055	19	0.917765	19	0.917765
1112	1	37372885	37373285	1.27469	1.27469	14	0	0	7	0.988158	9	0.826813	6	0.392595	23	1.11098	23	1.11098
1113	1	37375326	37375726	1.27469	1.27469	14	0	0	17	2.39981	6	0.551209	24	1.57038	15	0.724551	15	0.724551
1114	1	37380359	37380759	1.54784	1.54784	17	0	0	11	1.55282	6	0.551209	19	1.24322	20	0.966068	20	0.966068
1115	1	37381671	37382071	0.455246	0.455246	5	0	0	11	1.55282	17	1.56176	22	1.43952	16	0.772855	16	0.772855
1116	1	37388531	37388931	2.91358	2.91358	32	0	0	10	1.41165	2	0.183736	23	1.50495	14	0.676248	14	0.676248
1117	1	37390539	37390939	1.54784	1.54784	17	0	0	14	1.97632	12	1.10242	23	1.50495	17	0.821158	17	0.821158
1118	1	37396360	37396760	2.00308	2.00308	22	0	0	8	1.12932	11	1.01055	22	1.43952	32	1.54571	32	1.54571
1119	1	37397030	37397430	1.36574	1.36574	15	0	0	5	0.705827	20	1.83736	4	0.26173	20	0.966068	20	0.966068
1120	1	37404095	37404495	1.91204	1.91204	21	0	0	23	3.2468	16	1.46989	10	0.654325	26	1.25589	26	1.25589
1121	1	37405809	37406209	1.00154	1.00154	11	0	0	9	1.27049	13	1.19429	17	1.11235	25	1.20759	25	1.20759
1122	1	37407274	37407674	0.273148	0.273148	3	0	0	13	1.83515	19	1.74549	10	0.654325	38	1.83553	38	1.83553
1123	1	37410489	37410889	1.09259	1.09259	12	0	0	5	0.705827	27	2.48044	22	1.43952	32	1.54571	32	1.54571
1124	1	37417719	37418119	2.27623	2.27623	25	0	0	8	1.12932	14	1.28615	8	0.52346	13	0.627944	13	0.627944
1125	1	37419089	37419489	0.819444	0.819444	9	0	0	14	1.97632	20	1.83736	34	2.22471	41	1.98044	41	1.98044
1126	1	37425820	37426220	1.63889	1.63889	18	0	0	9	1.27049	13	1.19429	12	0.78519	59	2.8499	59	2.8499
1127	1	37428989	37429389	1.91204	1.91204	21	0	0	16	2.25865	18	1.65363	50	3.27163	25	1.20759	25	1.20759
1128	1	37433070	37433470	1.45679	1.45679	16	0	0	5	0.705827	15	1.37802	3	0.196298	15	0.724551	15	0.724551
1129	1	37434103	37434503	1.36574	1.36574	15	0	0	13	1.83515	13	1.19429	26	1.70125	25	1.20759	25	1.20759
1130	1	37441258	37441658	1.72994	1.72994	19	0	0	2	0.282331	18	1.65363	30	1.96298	30	1.4491	30	1.4491
1131	1	37444911	37445311	1.82099	1.82099	20	0	0	3	0.423496	13	1.19429	29	1.89754	12	0.579641	12	0.579641
1132	1	37491260	37491660	1.63889	1.63889	18	0	0	4	0.564662	10	0.918681	7	0.458028	9	0.434731	9	0.434731
1133	1	37496826	37497226	0.910493	0.910493	10	0	0	3	0.423496	12	1.10242	14	0.916055	18	0.869461	18	0.869461
1134	1	37512167	37512567	1.63889	1.63889	18	0	0	10	1.41165	7	0.643077	21	1.37408	16	0.772855	16	0.772855
1135	1	37531385	37531785	1.82099	1.82099	20	0	0	13	1.83515	2	0.183736	12	0.78519	21	1.01437	21	1.01437
1136	1	37552166	37552566	1.27469	1.27469	14	0	0	14	1.97632	8	0.734945	29	1.89754	25	1.20759	25	1.20759
1137	1	37556512	37556912	1.72994	1.72994	19	0	0	19	2.68214	8	0.734945	16	1.04692	62	2.99481	62	2.99481
1138	1	37563163	37563563	1.36574	1.36574	15	0	0	12	1.69398	8	0.734945	10	0.654325	24	1.15928	24	1.15928
1139	1	37581326	37581726	1.54784	1.54784	17	0	0	15	2.11748	23	2.11297	28	1.83211	46	2.22196	46	2.22196
1140	1	37585806	37586206	1.91204	1.91204	21	0	0	12	1.69398	14	1.28615	18	1.17779	29	1.4008	29	1.4008
1141	1	37586554	37586954	1.45679	1.45679	16	0	0	12	1.69398	18	1.65363	20	1.30865	20	0.966068	20	0.966068
1142	1	37591686	37592086	1.82099	1.82099	20	0	0	6	0.846992	5	0.45934	12	0.78519	25	1.20759	25	1.20759
1143	1	37593877	37594277	1.09259	1.09259	12	0	0	8	1.12932	17	1.56176	2	0.130865	20	0.966068	20	0.966068
1144	1	37597683	37598083	1.82099	1.82099	20	0	0	16	2.25865	20	1.83736	12	0.78519	24	1.15928	24	1.15928
1145	1	37615282	37615682	2.27623	2.27623	25	0	0	9	1.27049	17	1.56176	34	2.22471	42	2.02874	42	2.02874
1146	1	37618890	37619290	1.91204	1.91204	21	0	0	9	1.27049	15	1.37802	12	0.78519	25	1.20759	25	1.20759
1147	1	37622843	37623243	1.09259	1.09259	12	0	0	9	1.27049	23	2.11297	11	0.719758	16	0.772855	16	0.772855
1148	1	37623405	37623805	1.45679	1.45679	16	0	0	13	1.83515	10	0.918681	13	0.850623	22	1.06268	22	1.06268
1149	1	37639458	37639858	1.63889	1.63889	18	0	0	11	1.55282	11	1.01055	12	0.78519	28	1.3525	28	1.3525
1150	1	37642840	37643240	1.00154	1.00154	11	0	0	6	0.846992	7	0.643077	12	0.78519	27	1.30419	27	1.30419
1151	1	37650564	37651298	1.63926	1.63926	33	0	0	9	0.693151	40	2.00485	20	0.713971	37	0.975072	37	0.975072
1152	1	37655264	37655977	1.53407	1.53407	30	0	0	13	1.03067	39	2.01222	50	1.83743	40	1.08514	40	1.08514
1153	1	37663022	37663422	1.54784	1.54784	17	0	0	16	2.25865	21	1.92923	39	2.55187	27	1.30419	27	1.30419
1154	1	37663549	37663949	1.36574	1.36574	15	0	0	9	1.27049	16	1.46989	22	1.43952	34	1.64232	34	1.64232
1155	1	37664760	37665160	2.64043	2.64043	29	0	0	10	1.41165	10	0.918681	37	2.421	31	1.49741	31	1.49741
1156	1	37670099	37670499	0.637345	0.637345	7	0	0	13	1.83515	15	1.37802	16	1.04692	31	1.49741	31	1.49741
1157	1	37670717	37671117	2.36728	2.36728	26	0	0	13	1.83515	8	0.734945	9	0.588893	25	1.20759	25	1.20759
1158	1	37671922	37672322	1.36574	1.36574	15	0	0	15	2.11748	10	0.918681	23	1.50495	26	1.25589	26	1.25589
1159	1	37675845	37676245	1.18364	1.18364	13	0	0	3	0.423496	6	0.551209	25	1.63581	12	0.579641	12	0.579641
1160	1	37676667	37677067	2.09413	2.09413	23	0	0	7	0.988158	14	1.28615	14	0.916055	42	2.02874	42	2.02874
1161	1	37683058	37683458	0.546296	0.546296	6	0	0	6	0.846992	19	1.74549	10	0.654325	26	1.25589	26	1.25589
1162	1	37685878	37686278	1.36574	1.36574	15	0	0	12	1.69398	10	0.918681	23	1.50495	12	0.579641	12	0.579641
1163	1	37689779	37690179	1.72994	1.72994	19	0	0	25	3.52913	11	1.01055	13	0.850623	46	2.22196	46	2.22196
1164	1	37702434	37702834	1.00154	1.00154	11	0	0	22	3.10564	7	0.643077	24	1.57038	30	1.4491	30	1.4491
1165	1	37704598	37704998	2.54938	2.54938	28	0	0	9	1.27049	15	1.37802	24	1.57038	31	1.49741	31	1.49741
1166	1	37707763	37708163	1.82099	1.82099	20	0	0	16	2.25865	15	1.37802	23	1.50495	28	1.3525	28	1.3525
1167	1	37715424	37715824	3.45987	3.45987	38	0	0	18	2.54098	19	1.74549	44	2.87903	62	2.99481	62	2.99481
1168	1	37716645	37717045	1.63889	1.63889	18	0	0	15	2.11748	18	1.65363	36	2.35557	62	2.99481	62	2.99481
1169	1	37718811	37719211	2.82253	2.82253	31	0	0	5	0.705827	8	0.734945	12	0.78519	15	0.724551	15	0.724551
1170	1	37726628	37727028	1.91204	1.91204	21	0	0	12	1.69398	12	1.10242	20	1.30865	33	1.59401	33	1.59401
1171	1	37727420	37727820	1.63889	1.63889	18	0	0	7	0.988158	17	1.56176	30	1.96298	33	1.59401	33	1.59401
1172	1	37728263	37728663	3.18673	3.18673	35	0	0	3	0.423496	11	1.01055	8	0.52346	15	0.724551	15	0.724551
1173	1	37734752	37735152	2.82253	2.82253	31	0	0	11	1.55282	25	2.2967	13	0.850623	37	1.78723	37	1.78723
1174	1	37735377	37735777	2.00308	2.00308	22	0	0	15	2.11748	19	1.74549	28	1.83211	40	1.93214	40	1.93214
1175	1	37735920	37736320	1.09259	1.09259	12	0	0	14	1.97632	26	2.38857	25	1.63581	52	2.51178	52	2.51178
1176	1	37736684	37737084	3.18673	3.18673	35	0	0	8	1.12932	13	1.19429	18	1.17779	62	2.99481	62	2.99481
1177	1	37737538	37737938	1.45679	1.45679	16	0	0	22	3.10564	26	2.38857	18	1.17779	33	1.59401	33	1.59401
1178	1	37738407	37738807	1.82099	1.82099	20	0	0	14	1.97632	17	1.56176	36	2.35557	35	1.69062	35	1.69062
1179	1	37745102	37745502	0.910493	0.910493	10	0	0	8	1.12932	10	0.918681	5	0.327163	22	1.06268	22	1.06268
1180	1	37749090	37749490	1.72994	1.72994	19	0	0	6	0.846992	24	2.20483	24	1.57038	27	1.30419	27	1.30419
1181	1	37756742	37757142	1.63889	1.63889	18	0	0	20	2.82331	15	1.37802	37	2.421	38	1.83553	38	1.83553
1182	1	37758413	37758813	3.00463	3.00463	33	0	0	23	3.2468	43	3.95033	43	2.8136	67	3.23633	67	3.23633
1183	1	37759443	37759843	1.45679	1.45679	16	0	0	18	2.54098	27	2.48044	31	2.02841	31	1.49741	31	1.49741
1184	1	37760702	37761102	1.27469	1.27469	14	0	0	19	2.68214	16	1.46989	17	1.11235	33	1.59401	33	1.59401
1185	1	37779994	37780394	1.36574	1.36574	15	0	0	9	1.27049	17	1.56176	11	0.719758	21	1.01437	21	1.01437
1186	1	37782031	37782431	1.45679	1.45679	16	0	0	15	2.11748	16	1.46989	4	0.26173	22	1.06268	22	1.06268
1187	1	37908983	37909705	1.00998	1.00998	20	0	0	19	1.48761	17	0.866203	18	0.653239	52	1.39312	52	1.39312
1188	1	37909937	37910337	1.18364	1.18364	13	0	0	11	1.55282	13	1.19429	13	0.850623	14	0.676248	14	0.676248
1189	1	37949043	37949443	1.36574	1.36574	15	0	0	15	2.11748	13	1.19429	16	1.04692	14	0.676248	14	0.676248
1190	1	37955043	37955443	1.82099	1.82099	20	0	0	14	1.97632	25	2.2967	19	1.24322	30	1.4491	30	1.4491
1191	1	37956616	37957016	1.00154	1.00154	11	0	0	14	1.97632	15	1.37802	24	1.57038	16	0.772855	16	0.772855
1192	1	37959390	37959790	1.54784	1.54784	17	0	0	10	1.41165	15	1.37802	17	1.11235	25	1.20759	25	1.20759
1193	1	37961845	37962245	1.63889	1.63889	18	0	0	11	1.55282	8	0.734945	21	1.37408	38	1.83553	38	1.83553
1194	1	37963124	37963524	0.637345	0.637345	7	0	0	7	0.988158	12	1.10242	18	1.17779	18	0.869461	18	0.869461
1195	1	37966751	37967151	0.728394	0.728394	8	0	0	2	0.282331	25	2.2967	12	0.78519	16	0.772855	16	0.772855
1196	1	37973064	37973464	1.09259	1.09259	12	0	0	8	1.12932	2	0.183736	6	0.392595	13	0.627944	13	0.627944
1197	1	37988836	37989236	2.09413	2.09413	23	0	0	13	1.83515	19	1.74549	15	0.981488	32	1.54571	32	1.54571
1198	1	37989523	37989923	0.819444	0.819444	9	0	0	9	1.27049	24	2.20483	32	2.09384	18	0.869461	18	0.869461
1199	1	37994298	37994698	1.45679	1.45679	16	0	0	14	1.97632	17	1.56176	41	2.68273	53	2.56008	53	2.56008
1200	1	37997966	37998366	1.27469	1.27469	14	0	0	13	1.83515	12	1.10242	25	1.63581	23	1.11098	23	1.11098
1201	1	37999432	37999832	1.82099	1.82099	20	0	0	12	1.69398	16	1.46989	19	1.24322	17	0.821158	17	0.821158
1202	1	38167805	38168205	1.27469	1.27469	14	0	0	0	0	16	1.46989	23	1.50495	43	2.07705	43	2.07705
1203	1	38171351	38171751	1.54784	1.54784	17	0	0	4	0.564662	24	2.20483	26	1.70125	27	1.30419	27	1.30419
1204	1	38176126	38176526	1.63889	1.63889	18	0	0	9	1.27049	14	1.28615	35	2.29014	33	1.59401	33	1.59401
1205	1	38194390	38194790	1.27469	1.27469	14	0	0	5	0.705827	25	2.2967	14	0.916055	51	2.46347	51	2.46347
1206	1	38196876	38197276	1.82099	1.82099	20	0	0	3	0.423496	22	2.0211	20	1.30865	33	1.59401	33	1.59401
1207	1	38202840	38203240	2.00308	2.00308	22	0	0	8	1.12932	21	1.92923	11	0.719758	25	1.20759	25	1.20759
1208	1	38205837	38206237	1.72994	1.72994	19	0	0	9	1.27049	16	1.46989	12	0.78519	21	1.01437	21	1.01437
1209	1	38206590	38206990	1.36574	1.36574	15	0	0	18	2.54098	9	0.826813	10	0.654325	38	1.83553	38	1.83553
1210	1	38210944	38211344	1.91204	1.91204	21	0	0	11	1.55282	26	2.38857	23	1.50495	41	1.98044	41	1.98044
1211	1	38218767	38219167	1.82099	1.82099	20	0	0	10	1.41165	10	0.918681	18	1.17779	26	1.25589	26	1.25589
1212	1	38220354	38220754	1.54784	1.54784	17	0	0	10	1.41165	23	2.11297	33	2.15927	36	1.73892	36	1.73892
1213	1	38222235	38222635	1.36574	1.36574	15	0	0	11	1.55282	17	1.56176	11	0.719758	22	1.06268	22	1.06268
1214	1	38223061	38223461	1.27469	1.27469	14	0	0	16	2.25865	4	0.367472	5	0.327163	23	1.11098	23	1.11098
1215	1	38226302	38226702	0.819444	0.819444	9	0	0	12	1.69398	18	1.65363	9	0.588893	37	1.78723	37	1.78723
1216	1	38237865	38238265	1.91204	1.91204	21	0	0	15	2.11748	17	1.56176	35	2.29014	48	2.31856	48	2.31856
1217	1	38238867	38239267	1.00154	1.00154	11	0	0	9	1.27049	31	2.84791	24	1.57038	42	2.02874	42	2.02874
1218	1	38239434	38239834	1.36574	1.36574	15	0	0	10	1.41165	10	0.918681	13	0.850623	16	0.772855	16	0.772855
1219	1	38240350	38240750	2.09413	2.09413	23	0	0	9	1.27049	13	1.19429	27	1.76668	33	1.59401	33	1.59401
1220	1	38247385	38247785	1.36574	1.36574	15	0	0	7	0.988158	17	1.56176	22	1.43952	45	2.17365	45	2.17365
1221	1	38248890	38249290	1.91204	1.91204	21	0	0	19	2.68214	21	1.92923	39	2.55187	81	3.91258	81	3.91258
1222	1	38256310	38256710	1.00154	1.00154	11	0	0	17	2.39981	12	1.10242	11	0.719758	28	1.3525	28	1.3525
1223	1	38278840	38279240	1.45679	1.45679	16	0	0	12	1.69398	16	1.46989	39	2.55187	26	1.25589	26	1.25589
1224	1	38280960	38281360	2.54938	2.54938	28	0	0	9	1.27049	28	2.57231	23	1.50495	37	1.78723	37	1.78723
1225	1	38284336	38284736	3.18673	3.18673	35	0	0	21	2.96447	18	1.65363	32	2.09384	47	2.27026	47	2.27026
1226	1	38290952	38291352	1.91204	1.91204	21	0	0	12	1.69398	30	2.75604	33	2.15927	47	2.27026	47	2.27026
1227	1	38295517	38295917	1.09259	1.09259	12	0	0	16	2.25865	21	1.92923	28	1.83211	25	1.20759	25	1.20759
1228	1	38297377	38297777	2.73148	2.73148	30	0	0	19	2.68214	24	2.20483	28	1.83211	48	2.31856	48	2.31856
1229	1	38303267	38303667	2.54938	2.54938	28	0	0	5	0.705827	27	2.48044	26	1.70125	21	1.01437	21	1.01437
1230	1	38304909	38305309	1.45679	1.45679	16	0	0	5	0.705827	24	2.20483	13	0.850623	25	1.20759	25	1.20759
1231	1	38305462	38305862	1.72994	1.72994	19	0	0	5	0.705827	11	1.01055	27	1.76668	37	1.78723	37	1.78723
1232	1	38320321	38320721	1.54784	1.54784	17	0	0	9	1.27049	11	1.01055	16	1.04692	19	0.917765	19	0.917765
1233	1	38329655	38330055	1.09259	1.09259	12	0	0	12	1.69398	15	1.37802	19	1.24322	38	1.83553	38	1.83553
1234	1	38332827	38333227	1.27469	1.27469	14	0	0	8	1.12932	12	1.10242	15	0.981488	25	1.20759	25	1.20759
1235	1	38336432	38336832	1.63889	1.63889	18	0	0	11	1.55282	16	1.46989	21	1.37408	17	0.821158	17	0.821158
1236	1	38342901	38343301	1.82099	1.82099	20	0	0	5	0.705827	20	1.83736	35	2.29014	27	1.30419	27	1.30419
1237	1	38344917	38345317	1.63889	1.63889	18	0	0	13	1.83515	8	0.734945	29	1.89754	26	1.25589	26	1.25589
1238	1	38346975	38347375	1.54784	1.54784	17	0	0	9	1.27049	15	1.37802	14	0.916055	39	1.88383	39	1.88383
1239	1	38348901	38349301	1.27469	1.27469	14	0	0	7	0.988158	11	1.01055	18	1.17779	28	1.3525	28	1.3525
1240	1	38350335	38350735	2.36728	2.36728	26	0	0	5	0.705827	11	1.01055	6	0.392595	16	0.772855	16	0.772855
1241	1	38356220	38356620	1.63889	1.63889	18	0	0	8	1.12932	12	1.10242	19	1.24322	22	1.06268	22	1.06268
1242	1	38373108	38373508	0.455246	0.455246	5	0	0	9	1.27049	21	1.92923	21	1.37408	23	1.11098	23	1.11098
1243	1	38379539	38379939	2.00308	2.00308	22	0	0	11	1.55282	3	0.275604	17	1.11235	10	0.483034	10	0.483034
1244	1	38389943	38390343	1.36574	1.36574	15	0	0	10	1.41165	9	0.826813	13	0.850623	28	1.3525	28	1.3525
1245	1	38396299	38396699	1.27469	1.27469	14	0	0	8	1.12932	15	1.37802	19	1.24322	47	2.27026	47	2.27026
1246	1	38398034	38398434	1.45679	1.45679	16	0	0	13	1.83515	26	2.38857	23	1.50495	23	1.11098	23	1.11098
1247	1	38404065	38404465	1.18364	1.18364	13	0	0	11	1.55282	15	1.37802	20	1.30865	21	1.01437	21	1.01437
1248	1	38405585	38405985	1.63889	1.63889	18	0	0	5	0.705827	17	1.56176	15	0.981488	22	1.06268	22	1.06268
1249	1	38407988	38408388	1.54784	1.54784	17	0	0	7	0.988158	11	1.01055	19	1.24322	14	0.676248	14	0.676248
1250	1	38416689	38417089	1.54784	1.54784	17	0	0	6	0.846992	10	0.918681	16	1.04692	12	0.579641	12	0.579641
1251	1	38426416	38426816	1.00154	1.00154	11	0	0	14	1.97632	26	2.38857	27	1.76668	47	2.27026	47	2.27026
1252	1	38428438	38428838	1.18364	1.18364	13	0	0	10	1.41165	19	1.74549	12	0.78519	19	0.917765	19	0.917765
1253	1	38431128	38431528	1.63889	1.63889	18	0	0	9	1.27049	29	2.66417	36	2.35557	22	1.06268	22	1.06268
1254	1	38433199	38433599	2.00308	2.00308	22	0	0	16	2.25865	19	1.74549	8	0.52346	28	1.3525	28	1.3525
1255	1	38433672	38434072	1.45679	1.45679	16	0	0	13	1.83515	12	1.10242	16	1.04692	16	0.772855	16	0.772855
1256	1	38437654	38438054	0.637345	0.637345	7	0	0	6	0.846992	14	1.28615	12	0.78519	48	2.31856	48	2.31856
1257	1	38438108	38438508	1.82099	1.82099	20	0	0	12	1.69398	13	1.19429	21	1.37408	27	1.30419	27	1.30419
1258	1	38443680	38444080	0.910493	0.910493	10	0	0	4	0.564662	16	1.46989	11	0.719758	26	1.25589	26	1.25589
1259	1	38449484	38449884	1.09259	1.09259	12	0	0	13	1.83515	9	0.826813	13	0.850623	14	0.676248	14	0.676248
1260	1	38454634	38455034	0.819444	0.819444	9	0	0	6	0.846992	26	2.38857	21	1.37408	11	0.531338	11	0.531338
1261	1	38455242	38455642	1.00154	1.00154	11	0	0	14	1.97632	14	1.28615	6	0.392595	21	1.01437	21	1.01437
1262	1	38456528	38456928	0.819444	0.819444	9	0	0	1	0.141165	15	1.37802	8	0.52346	15	0.724551	15	0.724551
1263	1	38460862	38461262	2.00308	2.00308	22	0	0	7	0.988158	15	1.37802	26	1.70125	16	0.772855	16	0.772855
1264	1	38462099	38462499	1.09259	1.09259	12	0	0	10	1.41165	10	0.918681	25	1.63581	18	0.869461	18	0.869461
1265	1	38469462	38469862	0.728394	0.728394	8	0	0	7	0.988158	11	1.01055	8	0.52346	5	0.241517	5	0.241517
1266	1	38469902	38470302	1.09259	1.09259	12	0	0	12	1.69398	13	1.19429	8	0.52346	16	0.772855	16	0.772855
1267	1	38473479	38473879	1.82099	1.82099	20	0	0	13	1.83515	25	2.2967	19	1.24322	28	1.3525	28	1.3525
1268	1	38474951	38475351	2.54938	2.54938	28	0	0	7	0.988158	11	1.01055	30	1.96298	19	0.917765	19	0.917765
1269	1	38476045	38476445	2.18518	2.18518	24	0	0	9	1.27049	13	1.19429	27	1.76668	55	2.65669	55	2.65669
1270	1	38477403	38477803	1.54784	1.54784	17	0	0	18	2.54098	12	1.10242	30	1.96298	26	1.25589	26	1.25589
1271	1	38482259	38482659	1.63889	1.63889	18	0	0	19	2.68214	20	1.83736	19	1.24322	20	0.966068	20	0.966068
1272	1	38486488	38486888	2.36728	2.36728	26	0	0	11	1.55282	11	1.01055	28	1.83211	35	1.69062	35	1.69062
1273	1	38487970	38488370	0.455246	0.455246	5	0	0	13	1.83515	29	2.66417	7	0.458028	33	1.59401	33	1.59401
1274	1	38489561	38489961	2.54938	2.54938	28	0	0	26	3.6703	24	2.20483	16	1.04692	47	2.27026	47	2.27026
1275	1	38495613	38496013	1.00154	1.00154	11	0	0	17	2.39981	18	1.65363	28	1.83211	30	1.4491	30	1.4491
1276	1	38496697	38497097	0.819444	0.819444	9	0	0	17	2.39981	27	2.48044	9	0.588893	15	0.724551	15	0.724551
1277	1	38499945	38500345	1.63889	1.63889	18	0	0	11	1.55282	14	1.28615	23	1.50495	26	1.25589	26	1.25589
1278	1	38508300	38508700	1.00154	1.00154	11	0	0	10	1.41165	23	2.11297	25	1.63581	31	1.49741	31	1.49741
1279	1	38509018	38509418	1.72994	1.72994	19	0	0	8	1.12932	12	1.10242	29	1.89754	19	0.917765	19	0.917765
1280	1	38509784	38510184	2.00308	2.00308	22	0	0	15	2.11748	9	0.826813	38	2.48644	33	1.59401	33	1.59401
1281	1	38515282	38515682	1.09259	1.09259	12	0	0	15	2.11748	13	1.19429	38	2.48644	25	1.20759	25	1.20759
1282	1	38515894	38516294	2.09413	2.09413	23	0	0	4	0.564662	15	1.37802	25	1.63581	16	0.772855	16	0.772855
1283	1	38517160	38517560	1.36574	1.36574	15	0	0	9	1.27049	20	1.83736	15	0.981488	36	1.73892	36	1.73892
1284	1	38517936	38518336	2.27623	2.27623	25	0	0	8	1.12932	10	0.918681	12	0.78519	18	0.869461	18	0.869461
1285	1	38528805	38529205	1.72994	1.72994	19	0	0	25	3.52913	18	1.65363	19	1.24322	11	0.531338	11	0.531338
1286	1	38530144	38530544	1.00154	1.00154	11	0	0	8	1.12932	6	0.551209	9	0.588893	13	0.627944	13	0.627944
1287	1	38536658	38537058	0.819444	0.819444	9	0	0	12	1.69398	7	0.643077	17	1.11235	23	1.11098	23	1.11098
1288	1	38538679	38539079	1.09259	1.09259	12	0	0	6	0.846992	19	1.74549	12	0.78519	23	1.11098	23	1.11098
1289	1	38550443	38550843	2.54938	2.54938	28	0	0	13	1.83515	10	0.918681	23	1.50495	44	2.12535	44	2.12535
1290	1	38551349	38551749	1.27469	1.27469	14	0	0	14	1.97632	19	1.74549	22	1.43952	38	1.83553	38	1.83553
1291	1	38553727	38554127	1.45679	1.45679	16	0	0	9	1.27049	24	2.20483	13	0.850623	20	0.966068	20	0.966068
1292	1	38554328	38554728	1.91204	1.91204	21	0	0	11	1.55282	10	0.918681	15	0.981488	15	0.724551	15	0.724551
1293	1	38573975	38574375	0.637345	0.637345	7	0	0	14	1.97632	11	1.01055	18	1.17779	24	1.15928	24	1.15928
1294	1	38574383	38574783	1.09259	1.09259	12	0	0	7	0.988158	9	0.826813	10	0.654325	30	1.4491	30	1.4491
1295	1	38577517	38577917	1.09259	1.09259	12	0	0	18	2.54098	19	1.74549	30	1.96298	14	0.676248	14	0.676248
1296	1	38578629	38579029	1.36574	1.36574	15	0	0	10	1.41165	32	2.93978	11	0.719758	21	1.01437	21	1.01437
1297	1	38585998	38586398	2.00308	2.00308	22	0	0	26	3.6703	12	1.10242	34	2.22471	54	2.60838	54	2.60838
1298	1	38586731	38587131	1.63889	1.63889	18	0	0	17	2.39981	20	1.83736	40	2.6173	25	1.20759	25	1.20759
1299	1	38602707	38603107	0.910493	0.910493	10	0	0	11	1.55282	15	1.37802	17	1.11235	34	1.64232	34	1.64232
1300	1	38604318	38604718	2.00308	2.00308	22	0	0	10	1.41165	12	1.10242	26	1.70125	50	2.41517	50	2.41517
1301	1	38605709	38606109	1.36574	1.36574	15	0	0	5	0.705827	7	0.643077	7	0.458028	31	1.49741	31	1.49741
1302	1	38616339	38616739	1.63889	1.63889	18	0	0	16	2.25865	19	1.74549	12	0.78519	30	1.4491	30	1.4491
1303	1	38618050	38618450	2.18518	2.18518	24	0	0	7	0.988158	20	1.83736	17	1.11235	25	1.20759	25	1.20759
1304	1	38622227	38622627	1.82099	1.82099	20	0	0	13	1.83515	16	1.46989	11	0.719758	22	1.06268	22	1.06268
1305	1	38625292	38625692	1.00154	1.00154	11	0	0	5	0.705827	12	1.10242	2	0.130865	23	1.11098	23	1.11098
1306	1	38626314	38626714	1.72994	1.72994	19	0	0	3	0.423496	22	2.0211	19	1.24322	23	1.11098	23	1.11098
1307	1	38628409	38628809	2.09413	2.09413	23	0	0	12	1.69398	9	0.826813	23	1.50495	24	1.15928	24	1.15928
1308	1	38636866	38637266	1.27469	1.27469	14	0	0	12	1.69398	16	1.46989	13	0.850623	26	1.25589	26	1.25589
1309	1	38642559	38642959	1.63889	1.63889	18	0	0	11	1.55282	22	2.0211	27	1.76668	24	1.15928	24	1.15928
1310	1	38645731	38646131	2.27623	2.27623	25	0	0	19	2.68214	18	1.65363	30	1.96298	38	1.83553	38	1.83553
1311	1	38653980	38654380	1.82099	1.82099	20	0	0	7	0.988158	16	1.46989	18	1.17779	27	1.30419	27	1.30419
1312	1	38658047	38658447	1.09259	1.09259	12	0	0	11	1.55282	10	0.918681	19	1.24322	19	0.917765	19	0.917765
1313	1	38660032	38660432	2.18518	2.18518	24	0	0	14	1.97632	16	1.46989	23	1.50495	22	1.06268	22	1.06268
1314	1	38665554	38665954	3.36882	3.36882	37	0	0	29	4.0938	33	3.03165	59	3.86052	56	2.70499	56	2.70499
1315	1	38666877	38667277	3.09568	3.09568	34	0	0	15	2.11748	20	1.83736	47	3.07533	56	2.70499	56	2.70499
1316	1	38667670	38668070	3.91512	3.91512	43	0	0	18	2.54098	41	3.76659	45	2.94446	68	3.28463	68	3.28463
1317	1	38674011	38674411	2.45833	2.45833	27	0	0	10	1.41165	18	1.65363	22	1.43952	34	1.64232	34	1.64232
1318	1	38675922	38676322	1.63889	1.63889	18	0	0	10	1.41165	26	2.38857	6	0.392595	34	1.64232	34	1.64232
1319	1	38678597	38678997	1.45679	1.45679	16	0	0	9	1.27049	13	1.19429	3	0.196298	22	1.06268	22	1.06268
1320	1	38688287	38688687	2.18518	2.18518	24	0	0	13	1.83515	31	2.84791	40	2.6173	29	1.4008	29	1.4008
1321	1	38692037	38692437	1.54784	1.54784	17	0	0	2	0.282331	7	0.643077	15	0.981488	15	0.724551	15	0.724551
1322	1	38695358	38695758	1.63889	1.63889	18	0	0	11	1.55282	19	1.74549	21	1.37408	25	1.20759	25	1.20759
1323	1	38704650	38705050	1.54784	1.54784	17	0	0	16	2.25865	9	0.826813	24	1.57038	19	0.917765	19	0.917765
1324	1	38707765	38708165	1.36574	1.36574	15	0	0	6	0.846992	13	1.19429	29	1.89754	27	1.30419	27	1.30419
1325	1	38708690	38709090	1.00154	1.00154	11	0	0	27	3.81147	17	1.56176	31	2.02841	41	1.98044	41	1.98044
1326	1	38718544	38718944	1.82099	1.82099	20	0	0	8	1.12932	11	1.01055	25	1.63581	47	2.27026	47	2.27026
1327	1	38727986	38728386	2.36728	2.36728	26	0	0	14	1.97632	18	1.65363	33	2.15927	39	1.88383	39	1.88383
1328	1	38729517	38729917	0.728394	0.728394	8	0	0	12	1.69398	16	1.46989	7	0.458028	20	0.966068	20	0.966068
1329	1	38730013	38730413	1.63889	1.63889	18	0	0	10	1.41165	16	1.46989	18	1.17779	13	0.627944	13	0.627944
1330	1	38735416	38735816	3.18673	3.18673	35	0	0	15	2.11748	14	1.28615	38	2.48644	52	2.51178	52	2.51178
1331	1	38737534	38737934	3.45987	3.45987	38	0	0	24	3.38797	14	1.28615	51	3.33706	36	1.73892	36	1.73892
1332	1	38749337	38749737	1.45679	1.45679	16	0	0	8	1.12932	26	2.38857	17	1.11235	21	1.01437	21	1.01437
1333	1	38761676	38762076	1.63889	1.63889	18	0	0	20	2.82331	6	0.551209	26	1.70125	62	2.99481	62	2.99481
1334	1	38766042	38766442	0.910493	0.910493	10	0	0	22	3.10564	15	1.37802	8	0.52346	38	1.83553	38	1.83553
1335	1	38768192	38768592	1.63889	1.63889	18	0	0	9	1.27049	14	1.28615	12	0.78519	14	0.676248	14	0.676248
1336	1	38773854	38774254	1.72994	1.72994	19	0	0	12	1.69398	8	0.734945	12	0.78519	55	2.65669	55	2.65669
1337	1	38775634	38776034	1.54784	1.54784	17	0	0	9	1.27049	25	2.2967	18	1.17779	58	2.8016	58	2.8016
1338	1	38779319	38779719	1.18364	1.18364	13	0	0	16	2.25865	7	0.643077	14	0.916055	38	1.83553	38	1.83553
1339	1	38781492	38781892	1.91204	1.91204	21	0	0	13	1.83515	18	1.65363	10	0.654325	20	0.966068	20	0.966068
1340	1	38785014	38785414	2.09413	2.09413	23	0	0	13	1.83515	16	1.46989	33	2.15927	30	1.4491	30	1.4491
1341	1	38785648	38786048	1.27469	1.27469	14	0	0	11	1.55282	7	0.643077	36	2.35557	8	0.386427	8	0.386427
1342	1	38788073	38788473	1.18364	1.18364	13	0	0	14	1.97632	13	1.19429	13	0.850623	10	0.483034	10	0.483034
1343	1	38791082	38791482	1.36574	1.36574	15	0	0	6	0.846992	13	1.19429	16	1.04692	17	0.821158	17	0.821158
1344	1	38791998	38792398	0.637345	0.637345	7	0	0	10	1.41165	7	0.643077	5	0.327163	6	0.28982	6	0.28982
1345	1	38799735	38800135	2.09413	2.09413	23	0	0	9	1.27049	20	1.83736	26	1.70125	27	1.30419	27	1.30419
1346	1	38803972	38804372	1.36574	1.36574	15	0	0	18	2.54098	20	1.83736	33	2.15927	33	1.59401	33	1.59401
1347	1	38806184	38806584	2.09413	2.09413	23	0	0	15	2.11748	27	2.48044	48	3.14076	53	2.56008	53	2.56008
1348	1	38807201	38807601	1.00154	1.00154	11	0	0	8	1.12932	18	1.65363	13	0.850623	8	0.386427	8	0.386427
1349	1	38807663	38808063	2.64043	2.64043	29	0	0	20	2.82331	14	1.28615	41	2.68273	40	1.93214	40	1.93214
1350	1	38809617	38810017	1.18364	1.18364	13	0	0	11	1.55282	34	3.12351	33	2.15927	22	1.06268	22	1.06268
1351	1	38811984	38812384	2.00308	2.00308	22	0	0	8	1.12932	20	1.83736	15	0.981488	19	0.917765	19	0.917765
1352	1	38816889	38817289	1.18364	1.18364	13	0	0	6	0.846992	24	2.20483	37	2.421	14	0.676248	14	0.676248
1353	1	38817798	38818198	1.91204	1.91204	21	0	0	15	2.11748	15	1.37802	17	1.11235	25	1.20759	25	1.20759
1354	1	38821880	38822280	3.36882	3.36882	37	0	0	26	3.6703	22	2.0211	22	1.43952	40	1.93214	40	1.93214
1355	1	38823402	38823802	2.00308	2.00308	22	0	0	34	4.79962	6	0.551209	29	1.89754	50	2.41517	50	2.41517
1356	1	38828332	38828732	2.82253	2.82253	31	0	0	14	1.97632	21	1.92923	30	1.96298	17	0.821158	17	0.821158
1357	1	38829105	38829505	3.00463	3.00463	33	0	0	18	2.54098	19	1.74549	42	2.74817	24	1.15928	24	1.15928
1358	1	38830146	38830546	2.54938	2.54938	28	0	0	13	1.83515	24	2.20483	26	1.70125	42	2.02874	42	2.02874
1359	1	38834635	38835035	1.45679	1.45679	16	0	0	8	1.12932	9	0.826813	11	0.719758	7	0.338124	7	0.338124
1360	1	38835130	38835530	0.728394	0.728394	8	0	0	23	3.2468	6	0.551209	7	0.458028	14	0.676248	14	0.676248
1361	1	38842938	38843338	1.54784	1.54784	17	0	0	7	0.988158	15	1.37802	17	1.11235	33	1.59401	33	1.59401
1362	1	38843520	38843920	1.36574	1.36574	15	0	0	6	0.846992	14	1.28615	8	0.52346	27	1.30419	27	1.30419
1363	1	38861010	38861410	1.18364	1.18364	13	0	0	14	1.97632	12	1.10242	12	0.78519	13	0.627944	13	0.627944
1364	1	38863131	38863531	2.27623	2.27623	25	0	0	10	1.41165	16	1.46989	27	1.76668	21	1.01437	21	1.01437
1365	1	38865550	38865950	1.63889	1.63889	18	0	0	17	2.39981	14	1.28615	15	0.981488	3	0.14491	3	0.14491
1366	1	38873625	38874025	1.36574	1.36574	15	0	0	20	2.82331	13	1.19429	17	1.11235	31	1.49741	31	1.49741
1367	1	38875202	38875602	2.27623	2.27623	25	0	0	15	2.11748	42	3.85846	41	2.68273	97	4.68543	97	4.68543
1368	1	38876228	38876628	1.82099	1.82099	20	0	0	21	2.96447	18	1.65363	42	2.74817	38	1.83553	38	1.83553
1369	1	38882150	38882550	1.36574	1.36574	15	0	0	7	0.988158	12	1.10242	11	0.719758	16	0.772855	16	0.772855
1370	1	38885497	38885897	0.819444	0.819444	9	0	0	10	1.41165	25	2.2967	30	1.96298	21	1.01437	21	1.01437
1371	1	38886046	38886446	1.36574	1.36574	15	0	0	9	1.27049	8	0.734945	14	0.916055	33	1.59401	33	1.59401
1372	1	38888811	38889211	1.18364	1.18364	13	0	0	10	1.41165	21	1.92923	15	0.981488	16	0.772855	16	0.772855
1373	1	38892043	38892443	1.18364	1.18364	13	0	0	5	0.705827	16	1.46989	4	0.26173	32	1.54571	32	1.54571
1374	1	38893743	38894143	1.63889	1.63889	18	0	0	12	1.69398	17	1.56176	23	1.50495	27	1.30419	27	1.30419
1375	1	38897093	38897493	0.728394	0.728394	8	0	0	10	1.41165	14	1.28615	14	0.916055	21	1.01437	21	1.01437
1376	1	38903815	38904215	1.27469	1.27469	14	0	0	18	2.54098	25	2.2967	32	2.09384	25	1.20759	25	1.20759
1377	1	38906478	38906878	0.728394	0.728394	8	0	0	11	1.55282	4	0.367472	15	0.981488	46	2.22196	46	2.22196
1378	1	38910063	38910463	2.18518	2.18518	24	0	0	18	2.54098	25	2.2967	21	1.37408	39	1.88383	39	1.88383
1379	1	38915729	38916129	1.36574	1.36574	15	0	0	6	0.846992	15	1.37802	17	1.11235	30	1.4491	30	1.4491
1380	1	38916343	38916743	1.09259	1.09259	12	0	0	5	0.705827	19	1.74549	14	0.916055	8	0.386427	8	0.386427
1381	1	38923115	38923515	2.00308	2.00308	22	0	0	15	2.11748	20	1.83736	12	0.78519	59	2.8499	59	2.8499
1382	1	38931447	38931847	1.18364	1.18364	13	0	0	8	1.12932	8	0.734945	29	1.89754	24	1.15928	24	1.15928
1383	1	38936231	38936631	1.91204	1.91204	21	0	0	11	1.55282	24	2.20483	32	2.09384	32	1.54571	32	1.54571
1384	1	38940605	38941005	0.728394	0.728394	8	0	0	14	1.97632	5	0.45934	16	1.04692	12	0.579641	12	0.579641
1385	1	38947233	38947633	1.18364	1.18364	13	0	0	13	1.83515	16	1.46989	17	1.11235	40	1.93214	40	1.93214
1386	1	39005910	39006310	1.36574	1.36574	15	0	0	4	0.564662	12	1.10242	14	0.916055	12	0.579641	12	0.579641
1387	1	39014701	39015101	1.18364	1.18364	13	0	0	8	1.12932	13	1.19429	21	1.37408	36	1.73892	36	1.73892
1388	1	39039041	39039441	1.63889	1.63889	18	0	0	14	1.97632	16	1.46989	2	0.130865	21	1.01437	21	1.01437
1389	1	39042523	39042923	1.54784	1.54784	17	0	0	12	1.69398	22	2.0211	21	1.37408	19	0.917765	19	0.917765
1390	1	39043947	39044347	1.00154	1.00154	11	0	0	18	2.54098	14	1.28615	7	0.458028	36	1.73892	36	1.73892
1391	1	39045064	39045464	1.18364	1.18364	13	0	0	26	3.6703	31	2.84791	24	1.57038	40	1.93214	40	1.93214
1392	1	39049475	39049875	1.54784	1.54784	17	0	0	5	0.705827	11	1.01055	33	2.15927	21	1.01437	21	1.01437
1393	1	39051565	39051965	1.18364	1.18364	13	0	0	8	1.12932	18	1.65363	43	2.8136	26	1.25589	26	1.25589
1394	1	39053187	39053587	2.73148	2.73148	30	0	0	21	2.96447	14	1.28615	30	1.96298	33	1.59401	33	1.59401
1395	1	39054836	39055236	2.00308	2.00308	22	0	0	13	1.83515	14	1.28615	17	1.11235	39	1.88383	39	1.88383
1396	1	39056257	39056657	1.18364	1.18364	13	0	0	19	2.68214	25	2.2967	15	0.981488	24	1.15928	24	1.15928
1397	1	39061787	39062187	1.18364	1.18364	13	0	0	7	0.988158	21	1.92923	18	1.17779	49	2.36687	49	2.36687
1398	1	39063539	39063939	1.45679	1.45679	16	0	0	3	0.423496	22	2.0211	17	1.11235	21	1.01437	21	1.01437
1399	1	39065554	39065954	1.91204	1.91204	21	0	0	12	1.69398	15	1.37802	15	0.981488	34	1.64232	34	1.64232
1400	1	39078557	39078957	0.910493	0.910493	10	0	0	14	1.97632	17	1.56176	23	1.50495	35	1.69062	35	1.69062
1401	1	39079895	39080295	1.63889	1.63889	18	0	0	10	1.41165	17	1.56176	20	1.30865	25	1.20759	25	1.20759
1402	1	39082406	39082806	1.63889	1.63889	18	0	0	6	0.846992	14	1.28615	16	1.04692	37	1.78723	37	1.78723
1403	1	39085182	39085582	0.819444	0.819444	9	0	0	12	1.69398	19	1.74549	10	0.654325	51	2.46347	51	2.46347
1404	1	39108344	39108744	0.819444	0.819444	9	0	0	10	1.41165	23	2.11297	16	1.04692	34	1.64232	34	1.64232
1405	1	39108871	39109271	1.27469	1.27469	14	0	0	15	2.11748	19	1.74549	5	0.327163	46	2.22196	46	2.22196
1406	1	39113155	39113555	0.819444	0.819444	9	0	0	10	1.41165	11	1.01055	8	0.52346	23	1.11098	23	1.11098
1407	1	39124249	39124649	2.09413	2.09413	23	0	0	9	1.27049	9	0.826813	14	0.916055	25	1.20759	25	1.20759
1408	1	39129965	39130365	1.36574	1.36574	15	0	0	8	1.12932	17	1.56176	5	0.327163	19	0.917765	19	0.917765
1409	1	39133645	39134045	0.455246	0.455246	5	0	0	20	2.82331	24	2.20483	30	1.96298	24	1.15928	24	1.15928
1410	1	39134867	39135267	1.18364	1.18364	13	0	0	16	2.25865	12	1.10242	12	0.78519	31	1.49741	31	1.49741
1411	1	39135516	39135916	1.18364	1.18364	13	0	0	8	1.12932	26	2.38857	27	1.76668	31	1.49741	31	1.49741
1412	1	39137749	39138149	1.18364	1.18364	13	0	0	11	1.55282	11	1.01055	27	1.76668	38	1.83553	38	1.83553
1413	1	39146403	39146803	1.91204	1.91204	21	0	0	8	1.12932	26	2.38857	23	1.50495	27	1.30419	27	1.30419
1414	1	39148180	39148580	1.36574	1.36574	15	0	0	16	2.25865	17	1.56176	14	0.916055	37	1.78723	37	1.78723
1415	1	39157726	39158126	1.18364	1.18364	13	0	0	7	0.988158	17	1.56176	24	1.57038	13	0.627944	13	0.627944
1416	1	39160626	39161026	2.45833	2.45833	27	0	0	12	1.69398	1	0.0918681	11	0.719758	18	0.869461	18	0.869461
1417	1	39162612	39163012	1.72994	1.72994	19	0	0	10	1.41165	20	1.83736	25	1.63581	24	1.15928	24	1.15928
1418	1	39168031	39168431	1.09259	1.09259	12	0	0	15	2.11748	31	2.84791	31	2.02841	18	0.869461	18	0.869461
1419	1	39174253	39174653	1.45679	1.45679	16	0	0	17	2.39981	15	1.37802	30	1.96298	39	1.88383	39	1.88383
1420	1	39174812	39175212	1.00154	1.00154	11	0	0	14	1.97632	10	0.918681	16	1.04692	14	0.676248	14	0.676248
1421	1	39181140	39181540	1.18364	1.18364	13	0	0	7	0.988158	12	1.10242	26	1.70125	27	1.30419	27	1.30419
1422	1	39182855	39183255	1.18364	1.18364	13	0	0	4	0.564662	17	1.56176	16	1.04692	50	2.41517	50	2.41517
1423	1	39196812	39197212	1.63889	1.63889	18	0	0	17	2.39981	11	1.01055	17	1.11235	33	1.59401	33	1.59401
1424	1	39199470	39199870	1.82099	1.82099	20	0	0	25	3.52913	17	1.56176	23	1.50495	40	1.93214	40	1.93214
1425	1	39208499	39208899	2.82253	2.82253	31	0	0	10	1.41165	8	0.734945	14	0.916055	22	1.06268	22	1.06268
1426	1	39211763	39212163	2.54938	2.54938	28	0	0	17	2.39981	13	1.19429	10	0.654325	20	0.966068	20	0.966068
1427	1	39212847	39213247	1.91204	1.91204	21	0	0	11	1.55282	16	1.46989	10	0.654325	23	1.11098	23	1.11098
1428	1	39226361	39226761	2.09413	2.09413	23	0	0	6	0.846992	12	1.10242	17	1.11235	26	1.25589	26	1.25589
1429	1	39227740	39228140	2.45833	2.45833	27	0	0	5	0.705827	12	1.10242	15	0.981488	14	0.676248	14	0.676248
1430	1	39230066	39230466	0.637345	0.637345	7	0	0	15	2.11748	39	3.58286	34	2.22471	31	1.49741	31	1.49741
1431	1	39232212	39232612	2.00308	2.00308	22	0	0	24	3.38797	34	3.12351	49	3.20619	35	1.69062	35	1.69062
1432	1	39233461	39233861	3.45987	3.45987	38	0	0	11	1.55282	51	4.68527	32	2.09384	66	3.18803	66	3.18803
1433	1	39234109	39234509	2.27623	2.27623	25	0	0	9	1.27049	31	2.84791	25	1.63581	43	2.07705	43	2.07705
1434	1	39240063	39240463	1.18364	1.18364	13	0	0	10	1.41165	19	1.74549	21	1.37408	32	1.54571	32	1.54571
1435	1	39244562	39244962	1.54784	1.54784	17	0	0	17	2.39981	15	1.37802	24	1.57038	24	1.15928	24	1.15928
1436	1	39245285	39245685	1.54784	1.54784	17	0	0	16	2.25865	25	2.2967	31	2.02841	22	1.06268	22	1.06268
1437	1	39251400	39251800	1.45679	1.45679	16	0	0	20	2.82331	20	1.83736	14	0.916055	26	1.25589	26	1.25589
1438	1	39252068	39252468	0.910493	0.910493	10	0	0	14	1.97632	17	1.56176	18	1.17779	29	1.4008	29	1.4008
1439	1	39256141	39256541	0.819444	0.819444	9	0	0	11	1.55282	8	0.734945	7	0.458028	13	0.627944	13	0.627944
1440	1	39258069	39258469	0.637345	0.637345	7	0	0	17	2.39981	14	1.28615	26	1.70125	35	1.69062	35	1.69062
1441	1	39270500	39270900	1.54784	1.54784	17	0	0	21	2.96447	7	0.643077	20	1.30865	27	1.30419	27	1.30419
1442	1	39271941	39272341	1.18364	1.18364	13	0	0	9	1.27049	9	0.826813	7	0.458028	15	0.724551	15	0.724551
1443	1	39274516	39274916	0.819444	0.819444	9	0	0	5	0.705827	20	1.83736	19	1.24322	16	0.772855	16	0.772855
1444	1	39283327	39283727	1.72994	1.72994	19	0	0	9	1.27049	20	1.83736	27	1.76668	39	1.88383	39	1.88383
1445	1	39284348	39284748	2.36728	2.36728	26	0	0	11	1.55282	16	1.46989	20	1.30865	40	1.93214	40	1.93214
1446	1	39285220	39285620	2.45833	2.45833	27	0	0	15	2.11748	13	1.19429	19	1.24322	25	1.20759	25	1.20759
1447	1	39292312	39292712	2.54938	2.54938	28	0	0	12	1.69398	17	1.56176	37	2.421	55	2.65669	55	2.65669
1448	1	39293142	39293542	2.82253	2.82253	31	0	0	12	1.69398	17	1.56176	30	1.96298	46	2.22196	46	2.22196
1449	1	39294123	39294523	1.82099	1.82099	20	0	0	14	1.97632	35	3.21538	40	2.6173	73	3.52615	73	3.52615
1450	1	39297772	39298172	1.36574	1.36574	15	0	0	15	2.11748	10	0.918681	24	1.57038	22	1.06268	22	1.06268
1451	1	39303294	39303694	0.910493	0.910493	10	0	0	12	1.69398	9	0.826813	10	0.654325	14	0.676248	14	0.676248
1452	1	39304737	39305137	1.91204	1.91204	21	0	0	6	0.846992	9	0.826813	13	0.850623	41	1.98044	41	1.98044
1453	1	39318513	39318913	0.910493	0.910493	10	0	0	3	0.423496	28	2.57231	23	1.50495	26	1.25589	26	1.25589
1454	1	39319089	39319489	0.728394	0.728394	8	0	0	9	1.27049	14	1.28615	34	2.22471	19	0.917765	19	0.917765
1455	1	39323062	39323462	1.36574	1.36574	15	0	0	9	1.27049	7	0.643077	20	1.30865	35	1.69062	35	1.69062
1456	1	39323864	39324264	2.09413	2.09413	23	0	0	5	0.705827	22	2.0211	28	1.83211	20	0.966068	20	0.966068
1457	1	39325354	39325754	2.73148	2.73148	30	0	0	15	2.11748	13	1.19429	23	1.50495	30	1.4491	30	1.4491
1458	1	39326603	39327003	1.18364	1.18364	13	0	0	7	0.988158	16	1.46989	19	1.24322	28	1.3525	28	1.3525
1459	1	39328479	39328879	1.36574	1.36574	15	0	0	7	0.988158	17	1.56176	27	1.76668	17	0.821158	17	0.821158
1460	1	39340980	39341380	0.910493	0.910493	10	0	0	11	1.55282	10	0.918681	9	0.588893	38	1.83553	38	1.83553
1461	1	39342661	39343061	1.36574	1.36574	15	0	0	12	1.69398	15	1.37802	25	1.63581	28	1.3525	28	1.3525
1462	1	39348612	39349012	1.45679	1.45679	16	0	0	8	1.12932	14	1.28615	15	0.981488	22	1.06268	22	1.06268
1463	1	39353311	39353711	2.18518	2.18518	24	0	0	13	1.83515	13	1.19429	17	1.11235	29	1.4008	29	1.4008
1464	1	39357341	39357741	2.54938	2.54938	28	0	0	16	2.25865	30	2.75604	31	2.02841	28	1.3525	28	1.3525
1465	1	39358622	39359387	1.76357	1.76357	37	0	0	26	1.9214	28	1.3466	41	1.40441	73	1.84593	73	1.84593
1466	1	39362806	39363206	2.91358	2.91358	32	0	0	13	1.83515	19	1.74549	23	1.50495	31	1.49741	31	1.49741
1467	1	39371475	39371875	1.54784	1.54784	17	0	0	17	2.39981	10	0.918681	25	1.63581	42	2.02874	42	2.02874
1468	1	39373727	39374127	2.64043	2.64043	29	0	0	9	1.27049	18	1.65363	33	2.15927	44	2.12535	44	2.12535
1469	1	39374826	39375226	1.91204	1.91204	21	0	0	14	1.97632	38	3.49099	25	1.63581	37	1.78723	37	1.78723
1470	1	39377168	39377568	2.54938	2.54938	28	0	0	9	1.27049	25	2.2967	16	1.04692	47	2.27026	47	2.27026
1471	1	39380385	39380785	3.64197	3.64197	40	0	0	11	1.55282	29	2.66417	32	2.09384	38	1.83553	38	1.83553
1472	1	39386723	39387123	1.09259	1.09259	12	0	0	7	0.988158	12	1.10242	21	1.37408	27	1.30419	27	1.30419
1473	1	39421833	39422233	0.910493	0.910493	10	0	0	4	0.564662	18	1.65363	11	0.719758	20	0.966068	20	0.966068
1474	1	39422923	39423323	0.637345	0.637345	7	0	0	12	1.69398	18	1.65363	22	1.43952	9	0.434731	9	0.434731
1475	1	39425546	39425946	2.18518	2.18518	24	0	0	8	1.12932	11	1.01055	18	1.17779	29	1.4008	29	1.4008
1476	1	39430024	39430424	1.45679	1.45679	16	0	0	11	1.55282	27	2.48044	28	1.83211	77	3.71936	77	3.71936
1477	1	39430838	39431238	2.64043	2.64043	29	0	0	19	2.68214	43	3.95033	24	1.57038	38	1.83553	38	1.83553
1478	1	39432401	39432801	2.73148	2.73148	30	0	0	8	1.12932	19	1.74549	19	1.24322	39	1.88383	39	1.88383
1479	1	39434959	39435359	2.00308	2.00308	22	0	0	9	1.27049	13	1.19429	40	2.6173	28	1.3525	28	1.3525
1480	1	39439926	39440326	1.82099	1.82099	20	0	0	16	2.25865	20	1.83736	20	1.30865	44	2.12535	44	2.12535
1481	1	39443054	39443454	1.18364	1.18364	13	0	0	5	0.705827	22	2.0211	24	1.57038	22	1.06268	22	1.06268
1482	1	39460143	39460543	2.36728	2.36728	26	0	0	16	2.25865	6	0.551209	22	1.43952	47	2.27026	47	2.27026
1483	1	39461403	39461803	1.36574	1.36574	15	0	0	19	2.68214	36	3.30725	8	0.52346	50	2.41517	50	2.41517
1484	1	39470492	39470892	1.91204	1.91204	21	0	0	7	0.988158	21	1.92923	18	1.17779	17	0.821158	17	0.821158
1485	1	39482920	39483320	1.54784	1.54784	17	0	0	14	1.97632	14	1.28615	15	0.981488	33	1.59401	33	1.59401
1486	1	39488714	39489114	3.82407	3.82407	42	0	0	9	1.27049	20	1.83736	30	1.96298	54	2.60838	54	2.60838
1487	1	39490079	39490479	0.637345	0.637345	7	0	0	12	1.69398	18	1.65363	17	1.11235	20	0.966068	20	0.966068
1488	1	39494399	39494799	3.00463	3.00463	33	0	0	11	1.55282	26	2.38857	18	1.17779	27	1.30419	27	1.30419
1489	1	39495395	39495795	1.45679	1.45679	16	0	0	12	1.69398	23	2.11297	21	1.37408	32	1.54571	32	1.54571
1490	1	39502228	39502628	2.09413	2.09413	23	0	0	13	1.83515	25	2.2967	47	3.07533	44	2.12535	44	2.12535
1491	1	39503342	39503742	1.09259	1.09259	12	0	0	20	2.82331	23	2.11297	26	1.70125	50	2.41517	50	2.41517
1492	1	39504646	39505046	2.27623	2.27623	25	0	0	14	1.97632	28	2.57231	25	1.63581	44	2.12535	44	2.12535
1493	1	39506666	39507066	0.637345	0.637345	7	0	0	23	3.2468	13	1.19429	17	1.11235	19	0.917765	19	0.917765
1494	1	39508707	39509107	1.45679	1.45679	16	0	0	13	1.83515	25	2.2967	36	2.35557	21	1.01437	21	1.01437
1495	1	39516516	39516916	3.64197	3.64197	40	0	0	25	3.52913	28	2.57231	57	3.72965	80	3.86427	80	3.86427
1496	1	39520580	39520980	1.91204	1.91204	21	0	0	17	2.39981	33	3.03165	20	1.30865	27	1.30419	27	1.30419
1497	1	39524326	39524726	1.82099	1.82099	20	0	0	7	0.988158	12	1.10242	16	1.04692	34	1.64232	34	1.64232
1498	1	39527111	39527511	1.91204	1.91204	21	0	0	5	0.705827	19	1.74549	16	1.04692	20	0.966068	20	0.966068
1499	1	39531468	39531868	1.82099	1.82099	20	0	0	4	0.564662	19	1.74549	16	1.04692	45	2.17365	45	2.17365
1500	1	39538582	39538982	0.364197	0.364197	4	0	0	18	2.54098	12	1.10242	27	1.76668	45	2.17365	45	2.17365
1501	1	39541615	39542015	1.09259	1.09259	12	0	0	15	2.11748	17	1.56176	18	1.17779	27	1.30419	27	1.30419
1502	1	39542131	39542531	1.09259	1.09259	12	0	0	13	1.83515	22	2.0211	12	0.78519	23	1.11098	23	1.11098
1503	1	39543902	39544302	0.910493	0.910493	10	0	0	9	1.27049	16	1.46989	11	0.719758	24	1.15928	24	1.15928
1504	1	39554996	39555396	2.73148	2.73148	30	0	0	9	1.27049	25	2.2967	17	1.11235	39	1.88383	39	1.88383
1505	1	39560551	39560951	2.09413	2.09413	23	0	0	7	0.988158	23	2.11297	28	1.83211	40	1.93214	40	1.93214
1506	1	39562446	39562846	0.728394	0.728394	8	0	0	8	1.12932	22	2.0211	15	0.981488	30	1.4491	30	1.4491
1507	1	39563450	39563850	2.64043	2.64043	29	0	0	13	1.83515	19	1.74549	21	1.37408	38	1.83553	38	1.83553
1508	1	39565744	39566144	1.72994	1.72994	19	0	0	19	2.68214	14	1.28615	42	2.74817	26	1.25589	26	1.25589
1509	1	39571403	39571803	0.637345	0.637345	7	0	0	11	1.55282	10	0.918681	5	0.327163	12	0.579641	12	0.579641
1510	1	39571886	39572286	1.45679	1.45679	16	0	0	11	1.55282	6	0.551209	6	0.392595	6	0.28982	6	0.28982
1511	1	39615743	39616143	2.18518	2.18518	24	0	0	15	2.11748	12	1.10242	49	3.20619	32	1.54571	32	1.54571
1512	1	39620955	39621355	2.73148	2.73148	30	0	0	17	2.39981	20	1.83736	23	1.50495	41	1.98044	41	1.98044
1513	1	39621945	39622345	1.27469	1.27469	14	0	0	24	3.38797	27	2.48044	22	1.43952	7	0.338124	7	0.338124
1514	1	39623686	39624086	2.45833	2.45833	27	0	0	12	1.69398	2	0.183736	13	0.850623	26	1.25589	26	1.25589
1515	1	39630638	39631038	1.00154	1.00154	11	0	0	9	1.27049	20	1.83736	21	1.37408	21	1.01437	21	1.01437
1516	1	39632208	39632608	1.27469	1.27469	14	0	0	3	0.423496	10	0.918681	0	0	12	0.579641	12	0.579641
1517	1	39632653	39633053	0.910493	0.910493	10	0	0	19	2.68214	13	1.19429	6	0.392595	9	0.434731	9	0.434731
1518	1	39640932	39641332	1.09259	1.09259	12	0	0	11	1.55282	10	0.918681	15	0.981488	43	2.07705	43	2.07705
1519	1	39644477	39644877	1.18364	1.18364	13	0	0	12	1.69398	18	1.65363	6	0.392595	22	1.06268	22	1.06268
1520	1	39651561	39651961	0.728394	0.728394	8	0	0	14	1.97632	19	1.74549	30	1.96298	41	1.98044	41	1.98044
1521	1	39654867	39655267	1.45679	1.45679	16	0	0	4	0.564662	17	1.56176	8	0.52346	14	0.676248	14	0.676248
1522	1	39655540	39655940	1.63889	1.63889	18	0	0	14	1.97632	24	2.20483	30	1.96298	34	1.64232	34	1.64232
1523	1	39656335	39656735	1.09259	1.09259	12	0	0	13	1.83515	32	2.93978	21	1.37408	21	1.01437	21	1.01437
1524	1	39662208	39662608	2.36728	2.36728	26	0	0	19	2.68214	25	2.2967	21	1.37408	37	1.78723	37	1.78723
1525	1	39667750	39668150	1.18364	1.18364	13	0	0	12	1.69398	16	1.46989	13	0.850623	24	1.15928	24	1.15928
1526	1	39670193	39670593	0.819444	0.819444	9	0	0	6	0.846992	4	0.367472	23	1.50495	3	0.14491	3	0.14491
1527	1	39672451	39672851	2.36728	2.36728	26	0	0	9	1.27049	17	1.56176	19	1.24322	21	1.01437	21	1.01437
1528	1	39673833	39674233	2.91358	2.91358	32	0	0	12	1.69398	14	1.28615	31	2.02841	71	3.42954	71	3.42954
1529	1	39676100	39676500	1.45679	1.45679	16	0	0	8	1.12932	13	1.19429	22	1.43952	12	0.579641	12	0.579641
1530	1	39682330	39682730	1.82099	1.82099	20	0	0	8	1.12932	15	1.37802	22	1.43952	35	1.69062	35	1.69062
1531	1	39689682	39690082	2.36728	2.36728	26	0	0	17	2.39981	43	3.95033	55	3.59879	56	2.70499	56	2.70499
1532	1	39695732	39696132	1.82099	1.82099	20	0	0	7	0.988158	10	0.918681	37	2.421	18	0.869461	18	0.869461
1533	1	39697170	39697570	1.36574	1.36574	15	0	0	6	0.846992	11	1.01055	21	1.37408	20	0.966068	20	0.966068
1534	1	39707352	39707752	1.00154	1.00154	11	0	0	12	1.69398	3	0.275604	35	2.29014	27	1.30419	27	1.30419
1535	1	39709469	39709869	2.36728	2.36728	26	0	0	8	1.12932	8	0.734945	34	2.22471	43	2.07705	43	2.07705
1536	1	39711821	39712221	1.00154	1.00154	11	0	0	14	1.97632	10	0.918681	37	2.421	22	1.06268	22	1.06268
1537	1	39716495	39716895	1.54784	1.54784	17	0	0	4	0.564662	25	2.2967	45	2.94446	37	1.78723	37	1.78723
1538	1	39718090	39718490	2.00308	2.00308	22	0	0	16	2.25865	30	2.75604	50	3.27163	49	2.36687	49	2.36687
1539	1	39721853	39722253	2.00308	2.00308	22	0	0	19	2.68214	30	2.75604	28	1.83211	54	2.60838	54	2.60838
1540	1	39722962	39723362	1.91204	1.91204	21	0	0	18	2.54098	24	2.20483	17	1.11235	54	2.60838	54	2.60838
1541	1	39727311	39727711	2.18518	2.18518	24	0	0	12	1.69398	27	2.48044	37	2.421	41	1.98044	41	1.98044
1542	1	39728653	39729053	1.09259	1.09259	12	0	0	9	1.27049	8	0.734945	15	0.981488	38	1.83553	38	1.83553
1543	1	39730345	39730745	2.82253	2.82253	31	0	0	16	2.25865	30	2.75604	28	1.83211	43	2.07705	43	2.07705
1544	1	39731018	39731418	1.36574	1.36574	15	0	0	12	1.69398	16	1.46989	22	1.43952	39	1.88383	39	1.88383
1545	1	39733024	39733424	2.27623	2.27623	25	0	0	9	1.27049	28	2.57231	33	2.15927	50	2.41517	50	2.41517
1546	1	39736517	39736917	1.91204	1.91204	21	0	0	12	1.69398	12	1.10242	28	1.83211	28	1.3525	28	1.3525
1547	1	39737413	39737813	1.27469	1.27469	14	0	0	5	0.705827	11	1.01055	28	1.83211	30	1.4491	30	1.4491
1548	1	39737928	39738328	1.72994	1.72994	19	0	0	7	0.988158	15	1.37802	12	0.78519	23	1.11098	23	1.11098
1549	1	39740110	39740510	1.91204	1.91204	21	0	0	6	0.846992	21	1.92923	26	1.70125	27	1.30419	27	1.30419
1550	1	39742061	39742461	0.546296	0.546296	6	0	0	11	1.55282	27	2.48044	33	2.15927	31	1.49741	31	1.49741
1551	1	39747989	39748389	2.54938	2.54938	28	0	0	19	2.68214	33	3.03165	32	2.09384	48	2.31856	48	2.31856
1552	1	39748772	39749172	3.45987	3.45987	38	0	0	13	1.83515	30	2.75604	42	2.74817	37	1.78723	37	1.78723
1553	1	39752295	39752695	2.27623	2.27623	25	0	0	14	1.97632	32	2.93978	69	4.51484	51	2.46347	51	2.46347
1554	1	39754880	39755280	2.36728	2.36728	26	0	0	23	3.2468	11	1.01055	51	3.33706	48	2.31856	48	2.31856
1555	1	39757354	39757754	3.18673	3.18673	35	0	0	6	0.846992	29	2.66417	38	2.48644	27	1.30419	27	1.30419
1556	1	39758589	39758989	1.36574	1.36574	15	0	0	21	2.96447	28	2.57231	38	2.48644	37	1.78723	37	1.78723
1557	1	39769108	39769508	1.27469	1.27469	14	0	0	16	2.25865	19	1.74549	57	3.72965	44	2.12535	44	2.12535
1558	1	39772440	39772840	0.819444	0.819444	9	0	0	6	0.846992	14	1.28615	19	1.24322	20	0.966068	20	0.966068
1559	1	39772979	39773379	1.09259	1.09259	12	0	0	15	2.11748	12	1.10242	18	1.17779	32	1.54571	32	1.54571
1560	1	39773913	39774313	1.00154	1.00154	11	0	0	9	1.27049	15	1.37802	27	1.76668	18	0.869461	18	0.869461
1561	1	39778492	39778892	0.455246	0.455246	5	0	0	12	1.69398	14	1.28615	12	0.78519	20	0.966068	20	0.966068
1562	1	39780148	39780548	1.09259	1.09259	12	0	0	11	1.55282	24	2.20483	17	1.11235	46	2.22196	46	2.22196
1563	1	39782524	39782924	1.72994	1.72994	19	0	0	5	0.705827	14	1.28615	24	1.57038	16	0.772855	16	0.772855
1564	1	39783978	39784378	0.819444	0.819444	9	0	0	10	1.41165	11	1.01055	3	0.196298	6	0.28982	6	0.28982
1565	1	39787607	39788007	2.00308	2.00308	22	0	0	9	1.27049	10	0.918681	32	2.09384	26	1.25589	26	1.25589
1566	1	39788716	39789116	1.27469	1.27469	14	0	0	6	0.846992	9	0.826813	11	0.719758	28	1.3525	28	1.3525
1567	1	39790427	39790827	1.63889	1.63889	18	0	0	6	0.846992	11	1.01055	29	1.89754	42	2.02874	42	2.02874
1568	1	39794474	39794874	2.54938	2.54938	28	0	0	10	1.41165	17	1.56176	17	1.11235	27	1.30419	27	1.30419
1569	1	39796288	39796688	1.54784	1.54784	17	0	0	7	0.988158	26	2.38857	31	2.02841	39	1.88383	39	1.88383
1570	1	39796976	39797376	1.63889	1.63889	18	0	0	6	0.846992	21	1.92923	21	1.37408	15	0.724551	15	0.724551
1571	1	39805422	39805822	1.91204	1.91204	21	0	0	9	1.27049	8	0.734945	19	1.24322	14	0.676248	14	0.676248
1572	1	39806014	39806414	0.637345	0.637345	7	0	0	4	0.564662	9	0.826813	12	0.78519	4	0.193214	4	0.193214
1573	1	39810505	39810905	1.00154	1.00154	11	0	0	20	2.82331	7	0.643077	8	0.52346	10	0.483034	10	0.483034
1574	1	39811221	39811621	0.637345	0.637345	7	0	0	9	1.27049	10	0.918681	22	1.43952	20	0.966068	20	0.966068
1575	1	39811835	39812235	2.09413	2.09413	23	0	0	9	1.27049	14	1.28615	13	0.850623	21	1.01437	21	1.01437
1576	1	39818752	39819152	0.819444	0.819444	9	0	0	11	1.55282	12	1.10242	7	0.458028	4	0.193214	4	0.193214
1577	1	39837742	39838142	1.00154	1.00154	11	0	0	10	1.41165	22	2.0211	23	1.50495	32	1.54571	32	1.54571
1578	1	39845940	39846340	1.82099	1.82099	20	0	0	10	1.41165	19	1.74549	26	1.70125	56	2.70499	56	2.70499
1579	1	39846888	39847288	1.00154	1.00154	11	0	0	10	1.41165	17	1.56176	11	0.719758	20	0.966068	20	0.966068
1580	1	39847699	39848099	0.910493	0.910493	10	0	0	3	0.423496	24	2.20483	21	1.37408	21	1.01437	21	1.01437
1581	1	39858847	39859247	0.364197	0.364197	4	0	0	18	2.54098	19	1.74549	25	1.63581	50	2.41517	50	2.41517
1582	1	39860534	39860934	2.27623	2.27623	25	0	0	1	0.141165	10	0.918681	33	2.15927	18	0.869461	18	0.869461
1583	1	39865462	39865862	2.09413	2.09413	23	0	0	11	1.55282	7	0.643077	15	0.981488	19	0.917765	19	0.917765
1584	1	39869070	39869470	1.18364	1.18364	13	0	0	10	1.41165	10	0.918681	11	0.719758	37	1.78723	37	1.78723
1585	1	39871574	39871974	2.36728	2.36728	26	0	0	21	2.96447	24	2.20483	24	1.57038	41	1.98044	41	1.98044
1586	1	39875909	39876309	2.18518	2.18518	24	0	0	18	2.54098	6	0.551209	18	1.17779	14	0.676248	14	0.676248
1587	1	39881082	39881482	0.728394	0.728394	8	0	0	15	2.11748	15	1.37802	25	1.63581	41	1.98044	41	1.98044
1588	1	39882507	39882907	0.637345	0.637345	7	0	0	15	2.11748	17	1.56176	19	1.24322	20	0.966068	20	0.966068
1589	1	39882919	39883319	0.910493	0.910493	10	0	0	12	1.69398	7	0.643077	12	0.78519	12	0.579641	12	0.579641
1590	1	39884206	39884606	1.72994	1.72994	19	0	0	13	1.83515	11	1.01055	25	1.63581	18	0.869461	18	0.869461
1591	1	39885428	39885828	2.36728	2.36728	26	0	0	10	1.41165	14	1.28615	18	1.17779	17	0.821158	17	0.821158
1592	1	39888274	39888674	1.27469	1.27469	14	0	0	6	0.846992	10	0.918681	6	0.392595	25	1.20759	25	1.20759
1593	1	39888712	39889112	0.364197	0.364197	4	0	0	6	0.846992	10	0.918681	12	0.78519	13	0.627944	13	0.627944
1594	1	39896482	39896882	2.73148	2.73148	30	0	0	12	1.69398	21	1.92923	34	2.22471	49	2.36687	49	2.36687
1595	1	39898487	39898887	1.09259	1.09259	12	0	0	20	2.82331	33	3.03165	24	1.57038	55	2.65669	55	2.65669
1596	1	39905506	39905906	1.82099	1.82099	20	0	0	15	2.11748	30	2.75604	33	2.15927	32	1.54571	32	1.54571
1597	1	39906223	39906623	3.91512	3.91512	43	0	0	10	1.41165	14	1.28615	19	1.24322	25	1.20759	25	1.20759
1598	1	39907505	39907905	2.64043	2.64043	29	0	0	10	1.41165	14	1.28615	14	0.916055	25	1.20759	25	1.20759
1599	1	39908520	39908920	2.45833	2.45833	27	0	0	20	2.82331	13	1.19429	49	3.20619	27	1.30419	27	1.30419
1600	1	39924038	39924438	1.00154	1.00154	11	0	0	3	0.423496	15	1.37802	13	0.850623	38	1.83553	38	1.83553
1601	1	39924713	39925113	0.546296	0.546296	6	0	0	3	0.423496	16	1.46989	38	2.48644	20	0.966068	20	0.966068
1602	1	39927127	39927527	3.09568	3.09568	34	0	0	10	1.41165	6	0.551209	24	1.57038	25	1.20759	25	1.20759
1603	1	39929013	39929413	0.455246	0.455246	5	0	0	8	1.12932	18	1.65363	23	1.50495	13	0.627944	13	0.627944
1604	1	39930135	39930535	1.82099	1.82099	20	0	0	11	1.55282	21	1.92923	24	1.57038	41	1.98044	41	1.98044
1605	1	39936488	39936888	1.72994	1.72994	19	0	0	9	1.27049	18	1.65363	23	1.50495	23	1.11098	23	1.11098
1606	1	39940321	39940721	1.27469	1.27469	14	0	0	5	0.705827	13	1.19429	4	0.26173	7	0.338124	7	0.338124
1607	1	39970618	39971018	1.18364	1.18364	13	0	0	3	0.423496	22	2.0211	16	1.04692	7	0.338124	7	0.338124
1608	1	40088947	40089347	1.09259	1.09259	12	0	0	6	0.846992	15	1.37802	13	0.850623	34	1.64232	34	1.64232
1609	1	40094605	40095005	1.82099	1.82099	20	0	0	12	1.69398	18	1.65363	22	1.43952	40	1.93214	40	1.93214
1610	1	40095322	40095722	1.45679	1.45679	16	0	0	10	1.41165	20	1.83736	17	1.11235	19	0.917765	19	0.917765
1611	1	40096368	40096768	1.27469	1.27469	14	0	0	10	1.41165	29	2.66417	12	0.78519	28	1.3525	28	1.3525
1612	1	40097064	40097464	0.910493	0.910493	10	0	0	26	3.6703	18	1.65363	15	0.981488	67	3.23633	67	3.23633
1613	1	40102021	40102421	1.72994	1.72994	19	0	0	14	1.97632	18	1.65363	20	1.30865	27	1.30419	27	1.30419
1614	1	40102549	40102949	1.82099	1.82099	20	0	0	10	1.41165	23	2.11297	13	0.850623	41	1.98044	41	1.98044
1615	1	40111562	40111962	2.27623	2.27623	25	0	0	13	1.83515	33	3.03165	40	2.6173	29	1.4008	29	1.4008
1616	1	40112343	40112743	1.18364	1.18364	13	0	0	6	0.846992	15	1.37802	21	1.37408	36	1.73892	36	1.73892
1617	1	40112847	40113247	0.819444	0.819444	9	0	0	11	1.55282	21	1.92923	18	1.17779	55	2.65669	55	2.65669
1618	1	40118989	40119389	0.819444	0.819444	9	0	0	13	1.83515	15	1.37802	4	0.26173	20	0.966068	20	0.966068
1619	1	40125854	40126254	1.63889	1.63889	18	0	0	11	1.55282	17	1.56176	39	2.55187	24	1.15928	24	1.15928
1620	1	40130841	40131241	1.27469	1.27469	14	0	0	13	1.83515	23	2.11297	21	1.37408	28	1.3525	28	1.3525
1621	1	40131503	40131903	1.82099	1.82099	20	0	0	10	1.41165	30	2.75604	15	0.981488	26	1.25589	26	1.25589
1622	1	40132463	40132863	1.63889	1.63889	18	0	0	12	1.69398	18	1.65363	14	0.916055	40	1.93214	40	1.93214
1623	1	40136648	40137048	2.18518	2.18518	24	0	0	12	1.69398	10	0.918681	22	1.43952	33	1.59401	33	1.59401
1624	1	40139096	40139496	2.27623	2.27623	25	0	0	10	1.41165	27	2.48044	35	2.29014	54	2.60838	54	2.60838
1625	1	40140701	40141101	2.73148	2.73148	30	0	0	19	2.68214	22	2.0211	39	2.55187	37	1.78723	37	1.78723
1626	1	40144234	40144634	1.91204	1.91204	21	0	0	7	0.988158	17	1.56176	13	0.850623	20	0.966068	20	0.966068
1627	1	40158259	40158659	1.18364	1.18364	13	0	0	3	0.423496	4	0.367472	6	0.392595	9	0.434731	9	0.434731
1628	1	40166897	40167297	1.45679	1.45679	16	0	0	6	0.846992	16	1.46989	24	1.57038	40	1.93214	40	1.93214
1629	1	40169201	40169601	2.00308	2.00308	22	0	0	14	1.97632	7	0.643077	6	0.392595	17	0.821158	17	0.821158
1630	1	40170614	40171014	2.45833	2.45833	27	0	0	12	1.69398	10	0.918681	36	2.35557	41	1.98044	41	1.98044
1631	1	40172808	40173208	1.45679	1.45679	16	0	0	8	1.12932	20	1.83736	52	3.40249	51	2.46347	51	2.46347
1632	1	40174155	40174555	2.45833	2.45833	27	0	0	7	0.988158	7	0.643077	33	2.15927	35	1.69062	35	1.69062
1633	1	40176571	40176971	1.82099	1.82099	20	0	0	16	2.25865	7	0.643077	17	1.11235	14	0.676248	14	0.676248
1634	1	40178305	40178705	1.18364	1.18364	13	0	0	8	1.12932	18	1.65363	25	1.63581	28	1.3525	28	1.3525
1635	1	40179403	40179803	1.72994	1.72994	19	0	0	4	0.564662	19	1.74549	19	1.24322	31	1.49741	31	1.49741
1636	1	40179857	40180257	0.546296	0.546296	6	0	0	1	0.141165	20	1.83736	22	1.43952	15	0.724551	15	0.724551
1637	1	40180433	40180833	1.45679	1.45679	16	0	0	11	1.55282	12	1.10242	21	1.37408	48	2.31856	48	2.31856
1638	1	40187015	40187415	1.36574	1.36574	15	0	0	8	1.12932	12	1.10242	18	1.17779	18	0.869461	18	0.869461
1639	1	40198207	40198607	2.27623	2.27623	25	0	0	6	0.846992	17	1.56176	18	1.17779	22	1.06268	22	1.06268
1640	1	40201910	40202310	3.27777	3.27777	36	0	0	12	1.69398	17	1.56176	13	0.850623	27	1.30419	27	1.30419
1641	1	40212747	40213147	1.18364	1.18364	13	0	0	1	0.141165	25	2.2967	39	2.55187	24	1.15928	24	1.15928
1642	1	40214432	40214832	2.00308	2.00308	22	0	0	12	1.69398	35	3.21538	32	2.09384	9	0.434731	9	0.434731
1643	1	40220778	40221178	1.27469	1.27469	14	0	0	18	2.54098	17	1.56176	26	1.70125	30	1.4491	30	1.4491
1644	1	40243013	40243413	2.00308	2.00308	22	0	0	8	1.12932	5	0.45934	17	1.11235	27	1.30419	27	1.30419
1645	1	40250119	40250519	1.63889	1.63889	18	0	0	6	0.846992	23	2.11297	32	2.09384	31	1.49741	31	1.49741
1646	1	40250591	40250991	1.18364	1.18364	13	0	0	3	0.423496	22	2.0211	18	1.17779	32	1.54571	32	1.54571
1647	1	40252649	40253049	1.27469	1.27469	14	0	0	5	0.705827	16	1.46989	20	1.30865	20	0.966068	20	0.966068
1648	1	40258033	40258433	1.91204	1.91204	21	0	0	19	2.68214	12	1.10242	14	0.916055	31	1.49741	31	1.49741
1649	1	40260420	40260820	1.54784	1.54784	17	0	0	11	1.55282	24	2.20483	25	1.63581	25	1.20759	25	1.20759
1650	1	40262608	40263008	1.27469	1.27469	14	0	0	29	4.0938	32	2.93978	38	2.48644	61	2.94651	61	2.94651
1651	1	40271903	40272303	2.27623	2.27623	25	0	0	13	1.83515	24	2.20483	28	1.83211	63	3.04311	63	3.04311
1652	1	40273782	40274182	2.27623	2.27623	25	0	0	15	2.11748	23	2.11297	36	2.35557	26	1.25589	26	1.25589
1653	1	40275888	40276288	2.54938	2.54938	28	0	0	8	1.12932	29	2.66417	46	3.0099	45	2.17365	45	2.17365
1654	1	40276796	40277196	1.63889	1.63889	18	0	0	6	0.846992	30	2.75604	57	3.72965	57	2.75329	57	2.75329
1655	1	40277784	40278184	0.546296	0.546296	6	0	0	4	0.564662	11	1.01055	38	2.48644	19	0.917765	19	0.917765
1656	1	40281124	40281524	1.72994	1.72994	19	0	0	6	0.846992	10	0.918681	24	1.57038	25	1.20759	25	1.20759
1657	1	40288005	40288405	1.54784	1.54784	17	0	0	15	2.11748	19	1.74549	27	1.76668	10	0.483034	10	0.483034
1658	1	40293384	40293784	1.63889	1.63889	18	0	0	8	1.12932	12	1.10242	24	1.57038	21	1.01437	21	1.01437
1659	1	40302098	40302498	1.36574	1.36574	15	0	0	12	1.69398	10	0.918681	13	0.850623	24	1.15928	24	1.15928
1660	1	40302905	40303305	1.09259	1.09259	12	0	0	15	2.11748	13	1.19429	25	1.63581	29	1.4008	29	1.4008
1661	1	40304413	40304813	2.18518	2.18518	24	0	0	6	0.846992	21	1.92923	22	1.43952	24	1.15928	24	1.15928
1662	1	40306603	40307003	1.54784	1.54784	17	0	0	13	1.83515	21	1.92923	36	2.35557	49	2.36687	49	2.36687
1663	1	40307726	40308126	0.546296	0.546296	6	0	0	13	1.83515	21	1.92923	30	1.96298	26	1.25589	26	1.25589
1664	1	40309514	40309914	1.63889	1.63889	18	0	0	8	1.12932	15	1.37802	39	2.55187	32	1.54571	32	1.54571
1665	1	40313524	40313924	3.55092	3.55092	39	0	0	9	1.27049	43	3.95033	52	3.40249	24	1.15928	24	1.15928
1666	1	40322123	40322523	1.91204	1.91204	21	0	0	3	0.423496	13	1.19429	13	0.850623	12	0.579641	12	0.579641
1667	1	40324607	40325007	1.45679	1.45679	16	0	0	10	1.41165	7	0.643077	15	0.981488	12	0.579641	12	0.579641
1668	1	40336145	40336545	0.455246	0.455246	5	0	0	15	2.11748	11	1.01055	4	0.26173	7	0.338124	7	0.338124
1669	1	40365409	40365809	1.36574	1.36574	15	0	0	11	1.55282	39	3.58286	38	2.48644	34	1.64232	34	1.64232
1670	1	40389670	40390070	1.09259	1.09259	12	0	0	8	1.12932	22	2.0211	7	0.458028	17	0.821158	17	0.821158
1671	1	40393316	40393716	1.91204	1.91204	21	0	0	14	1.97632	19	1.74549	35	2.29014	26	1.25589	26	1.25589
1672	1	40395466	40395866	1.00154	1.00154	11	0	0	8	1.12932	21	1.92923	24	1.57038	18	0.869461	18	0.869461
1673	1	40396207	40396961	1.74091	1.74091	36	0	0	17	1.2746	27	1.31742	44	1.52913	50	1.28276	50	1.28276
1674	1	40398597	40398997	2.18518	2.18518	24	0	0	11	1.55282	13	1.19429	24	1.57038	25	1.20759	25	1.20759
1675	1	40404792	40405192	0.364197	0.364197	4	0	0	9	1.27049	19	1.74549	10	0.654325	23	1.11098	23	1.11098
1676	1	40414558	40414958	2.09413	2.09413	23	0	0	12	1.69398	18	1.65363	38	2.48644	43	2.07705	43	2.07705
1677	1	40415280	40415680	1.45679	1.45679	16	0	0	10	1.41165	18	1.65363	12	0.78519	16	0.772855	16	0.772855
1678	1	40415901	40416301	0.910493	0.910493	10	0	0	5	0.705827	18	1.65363	17	1.11235	15	0.724551	15	0.724551
1679	1	40418752	40419152	1.36574	1.36574	15	0	0	6	0.846992	23	2.11297	36	2.35557	15	0.724551	15	0.724551
1680	1	40422346	40422746	1.09259	1.09259	12	0	0	13	1.83515	18	1.65363	20	1.30865	7	0.338124	7	0.338124
1681	1	40431735	40432135	1.72994	1.72994	19	0	0	14	1.97632	21	1.92923	10	0.654325	19	0.917765	19	0.917765
1682	1	40435002	40435402	1.91204	1.91204	21	0	0	7	0.988158	18	1.65363	33	2.15927	22	1.06268	22	1.06268
1683	1	40442423	40442823	2.64043	2.64043	29	0	0	9	1.27049	6	0.551209	10	0.654325	14	0.676248	14	0.676248
1684	1	40452523	40452923	1.45679	1.45679	16	0	0	9	1.27049	14	1.28615	9	0.588893	11	0.531338	11	0.531338
1685	1	40452944	40453344	0.637345	0.637345	7	0	0	8	1.12932	17	1.56176	15	0.981488	23	1.11098	23	1.11098
1686	1	40541921	40542321	2.00308	2.00308	22	0	0	3	0.423496	18	1.65363	4	0.26173	8	0.386427	8	0.386427
1687	1	40569830	40570230	1.00154	1.00154	11	0	0	9	1.27049	26	2.38857	16	1.04692	9	0.434731	9	0.434731
1688	1	40587264	40587664	1.63889	1.63889	18	0	0	10	1.41165	10	0.918681	17	1.11235	28	1.3525	28	1.3525
1689	1	40589763	40590163	1.45679	1.45679	16	0	0	8	1.12932	13	1.19429	14	0.916055	18	0.869461	18	0.869461
1690	1	40592692	40593092	0.0910493	0.0910493	1	0	0	2	0.282331	3	0.275604	6	0.392595	2	0.0966068	2	0.0966068
1691	1	40618608	40619008	1.27469	1.27469	14	0	0	1	0.141165	22	2.0211	29	1.89754	23	1.11098	23	1.11098
1692	1	40623160	40623560	2.09413	2.09413	23	0	0	9	1.27049	9	0.826813	15	0.981488	21	1.01437	21	1.01437
1693	1	40624968	40625368	0.910493	0.910493	10	0	0	8	1.12932	8	0.734945	26	1.70125	21	1.01437	21	1.01437
1694	1	40626945	40627345	1.82099	1.82099	20	0	0	11	1.55282	26	2.38857	18	1.17779	41	1.98044	41	1.98044
1695	1	40639224	40639624	1.00154	1.00154	11	0	0	8	1.12932	22	2.0211	17	1.11235	22	1.06268	22	1.06268
1696	1	40641797	40642197	0.728394	0.728394	8	0	0	21	2.96447	11	1.01055	14	0.916055	23	1.11098	23	1.11098
1697	1	40662446	40662846	1.27469	1.27469	14	0	0	15	2.11748	22	2.0211	40	2.6173	22	1.06268	22	1.06268
1698	1	40677821	40678221	0.910493	0.910493	10	0	0	13	1.83515	11	1.01055	16	1.04692	19	0.917765	19	0.917765
1699	1	40687213	40687613	1.09259	1.09259	12	0	0	20	2.82331	12	1.10242	11	0.719758	24	1.15928	24	1.15928
1700	1	40690221	40690621	1.54784	1.54784	17	0	0	10	1.41165	18	1.65363	13	0.850623	15	0.724551	15	0.724551
1701	1	40697570	40697970	1.72994	1.72994	19	0	0	2	0.282331	28	2.57231	15	0.981488	36	1.73892	36	1.73892
1702	1	40699294	40699694	1.00154	1.00154	11	0	0	18	2.54098	20	1.83736	22	1.43952	21	1.01437	21	1.01437
1703	1	40701514	40701914	2.18518	2.18518	24	0	0	13	1.83515	28	2.57231	17	1.11235	37	1.78723	37	1.78723
1704	1	40717423	40717823	2.27623	2.27623	25	0	0	13	1.83515	33	3.03165	27	1.76668	60	2.8982	60	2.8982
1705	1	40718308	40718708	2.36728	2.36728	26	0	0	23	3.2468	29	2.66417	16	1.04692	46	2.22196	46	2.22196
1706	1	40719208	40719608	2.27623	2.27623	25	0	0	24	3.38797	30	2.75604	39	2.55187	50	2.41517	50	2.41517
1707	1	40721124	40721524	2.82253	2.82253	31	0	0	51	7.19943	42	3.85846	67	4.38398	70	3.38124	70	3.38124
1708	1	40722073	40722473	2.64043	2.64043	29	0	0	31	4.37613	20	1.83736	37	2.421	29	1.4008	29	1.4008
1709	1	40755494	40755894	1.45679	1.45679	16	0	0	16	2.25865	7	0.643077	7	0.458028	26	1.25589	26	1.25589
1710	1	40804025	40804425	1.00154	1.00154	11	0	0	11	1.55282	18	1.65363	12	0.78519	22	1.06268	22	1.06268
1711	1	40804624	40805024	0.819444	0.819444	9	0	0	7	0.988158	12	1.10242	22	1.43952	25	1.20759	25	1.20759
1712	1	40806745	40807145	1.09259	1.09259	12	0	0	21	2.96447	13	1.19429	13	0.850623	46	2.22196	46	2.22196
1713	1	40813097	40813497	0.819444	0.819444	9	0	0	15	2.11748	9	0.826813	37	2.421	42	2.02874	42	2.02874
1714	1	40819795	40820195	1.82099	1.82099	20	0	0	13	1.83515	18	1.65363	11	0.719758	13	0.627944	13	0.627944
1715	1	40828399	40828799	1.45679	1.45679	16	0	0	10	1.41165	7	0.643077	19	1.24322	18	0.869461	18	0.869461
1716	1	40842971	40843371	2.64043	2.64043	29	0	0	6	0.846992	16	1.46989	9	0.588893	51	2.46347	51	2.46347
1717	1	40859532	40859932	1.27469	1.27469	14	0	0	4	0.564662	9	0.826813	16	1.04692	28	1.3525	28	1.3525
1718	1	40863653	40864053	2.00308	2.00308	22	0	0	4	0.564662	15	1.37802	18	1.17779	23	1.11098	23	1.11098
1719	1	40873756	40874156	1.09259	1.09259	12	0	0	5	0.705827	15	1.37802	21	1.37408	17	0.821158	17	0.821158
1720	1	40875697	40876097	1.18364	1.18364	13	0	0	7	0.988158	13	1.19429	19	1.24322	12	0.579641	12	0.579641
1721	1	40880601	40881001	1.27469	1.27469	14	0	0	21	2.96447	18	1.65363	16	1.04692	30	1.4491	30	1.4491
1722	1	40881300	40881700	2.09413	2.09413	23	0	0	7	0.988158	12	1.10242	21	1.37408	31	1.49741	31	1.49741
1723	1	40890995	40891395	1.00154	1.00154	11	0	0	10	1.41165	17	1.56176	9	0.588893	10	0.483034	10	0.483034
1724	1	40895362	40895762	1.91204	1.91204	21	0	0	7	0.988158	17	1.56176	22	1.43952	20	0.966068	20	0.966068
1725	1	40906064	40906464	1.91204	1.91204	21	0	0	6	0.846992	8	0.734945	15	0.981488	34	1.64232	34	1.64232
1726	1	40911517	40911917	1.18364	1.18364	13	0	0	9	1.27049	10	0.918681	16	1.04692	30	1.4491	30	1.4491
1727	1	40914705	40915105	2.00308	2.00308	22	0	0	8	1.12932	9	0.826813	9	0.588893	26	1.25589	26	1.25589
1728	1	40916280	40916680	1.82099	1.82099	20	0	0	7	0.988158	9	0.826813	15	0.981488	16	0.772855	16	0.772855
1729	1	40919661	40920061	2.27623	2.27623	25	0	0	6	0.846992	18	1.65363	16	1.04692	27	1.30419	27	1.30419
1730	1	41071794	41072194	2.36728	2.36728	26	0	0	7	0.988158	11	1.01055	10	0.654325	4	0.193214	4	0.193214
1731	1	41072722	41073122	2.00308	2.00308	22	0	0	12	1.69398	12	1.10242	6	0.392595	9	0.434731	9	0.434731
1732	1	41076823	41077223	0.819444	0.819444	9	0	0	13	1.83515	14	1.28615	23	1.50495	18	0.869461	18	0.869461
1733	1	41196153	41196553	1.00154	1.00154	11	0	0	13	1.83515	19	1.74549	11	0.719758	20	0.966068	20	0.966068
1734	1	41303045	41303445	1.91204	1.91204	21	0	0	7	0.988158	14	1.28615	13	0.850623	12	0.579641	12	0.579641
1735	1	41309458	41309858	1.09259	1.09259	12	0	0	7	0.988158	16	1.46989	22	1.43952	28	1.3525	28	1.3525
1736	1	41314030	41314430	1.54784	1.54784	17	0	0	8	1.12932	6	0.551209	29	1.89754	24	1.15928	24	1.15928
1737	1	41379368	41379768	1.18364	1.18364	13	0	0	7	0.988158	14	1.28615	11	0.719758	17	0.821158	17	0.821158
1738	1	41690831	41691231	1.18364	1.18364	13	0	0	8	1.12932	17	1.56176	16	1.04692	18	0.869461	18	0.869461
1739	1	41791463	41791863	1.63889	1.63889	18	0	0	6	0.846992	14	1.28615	15	0.981488	8	0.386427	8	0.386427
1740	1	41853576	41853976	0.910493	0.910493	10	0	0	7	0.988158	12	1.10242	16	1.04692	17	0.821158	17	0.821158
1741	1	41888694	41889094	0.637345	0.637345	7	0	0	14	1.97632	24	2.20483	23	1.50495	28	1.3525	28	1.3525
1742	1	41927283	41927683	1.54784	1.54784	17	0	0	13	1.83515	15	1.37802	20	1.30865	18	0.869461	18	0.869461
1743	1	41930121	41930521	2.00308	2.00308	22	0	0	9	1.27049	17	1.56176	17	1.11235	25	1.20759	25	1.20759
1744	1	41953950	41954350	1.00154	1.00154	11	0	0	4	0.564662	14	1.28615	15	0.981488	25	1.20759	25	1.20759
1745	1	41956623	41957023	0.910493	0.910493	10	0	0	14	1.97632	12	1.10242	18	1.17779	28	1.3525	28	1.3525
1746	1	41957519	41957919	1.45679	1.45679	16	0	0	9	1.27049	18	1.65363	8	0.52346	13	0.627944	13	0.627944
1747	1	41958273	41958673	1.82099	1.82099	20	0	0	6	0.846992	20	1.83736	21	1.37408	49	2.36687	49	2.36687
1748	1	41970447	41970847	1.18364	1.18364	13	0	0	9	1.27049	8	0.734945	13	0.850623	17	0.821158	17	0.821158
1749	1	42039467	42039867	1.82099	1.82099	20	0	0	13	1.83515	10	0.918681	13	0.850623	18	0.869461	18	0.869461
1750	1	42198672	42199072	1.82099	1.82099	20	0	0	8	1.12932	17	1.56176	37	2.421	12	0.579641	12	0.579641
1751	1	42207005	42207405	2.45833	2.45833	27	0	0	2	0.282331	13	1.19429	27	1.76668	23	1.11098	23	1.11098
1752	1	42207669	42208069	1.63889	1.63889	18	0	0	11	1.55282	10	0.918681	15	0.981488	24	1.15928	24	1.15928
1753	1	42210267	42210667	2.45833	2.45833	27	0	0	11	1.55282	20	1.83736	24	1.57038	23	1.11098	23	1.11098
1754	1	42211065	42211465	1.36574	1.36574	15	0	0	10	1.41165	9	0.826813	18	1.17779	29	1.4008	29	1.4008
1755	1	42234296	42234696	1.72994	1.72994	19	0	0	8	1.12932	17	1.56176	27	1.76668	32	1.54571	32	1.54571
1756	1	42257603	42258003	1.27469	1.27469	14	0	0	11	1.55282	8	0.734945	26	1.70125	29	1.4008	29	1.4008
1757	1	42259190	42259590	2.09413	2.09413	23	0	0	13	1.83515	16	1.46989	12	0.78519	17	0.821158	17	0.821158
1758	1	42268910	42269310	1.63889	1.63889	18	0	0	5	0.705827	13	1.19429	23	1.50495	30	1.4491	30	1.4491
1759	1	42270517	42270917	1.00154	1.00154	11	0	0	19	2.68214	21	1.92923	19	1.24322	22	1.06268	22	1.06268
1760	1	42271855	42272255	1.54784	1.54784	17	0	0	11	1.55282	13	1.19429	23	1.50495	34	1.64232	34	1.64232
1761	1	42274337	42274737	2.36728	2.36728	26	0	0	4	0.564662	18	1.65363	7	0.458028	29	1.4008	29	1.4008
1762	1	42276580	42276980	3.45987	3.45987	38	0	0	5	0.705827	18	1.65363	42	2.74817	26	1.25589	26	1.25589
1763	1	42279401	42279801	1.36574	1.36574	15	0	0	7	0.988158	16	1.46989	15	0.981488	22	1.06268	22	1.06268
1764	1	42290883	42291283	0.819444	0.819444	9	0	0	12	1.69398	13	1.19429	8	0.52346	2	0.0966068	2	0.0966068
1765	1	42297008	42297408	0.728394	0.728394	8	0	0	17	2.39981	21	1.92923	36	2.35557	32	1.54571	32	1.54571
1766	1	42299302	42299702	2.91358	2.91358	32	0	0	3	0.423496	13	1.19429	21	1.37408	32	1.54571	32	1.54571
1767	1	42301695	42302095	1.91204	1.91204	21	0	0	9	1.27049	19	1.74549	15	0.981488	24	1.15928	24	1.15928
1768	1	42317034	42317434	0.910493	0.910493	10	0	0	6	0.846992	14	1.28615	2	0.130865	12	0.579641	12	0.579641
1769	1	42333627	42334027	1.54784	1.54784	17	0	0	5	0.705827	20	1.83736	13	0.850623	30	1.4491	30	1.4491
1770	1	42373748	42374148	0.364197	0.364197	4	0	0	0	0	1	0.0918681	6	0.392595	6	0.28982	6	0.28982
1771	1	42392784	42393184	0.910493	0.910493	10	0	0	14	1.97632	15	1.37802	12	0.78519	25	1.20759	25	1.20759
1772	1	42398180	42398580	1.45679	1.45679	16	0	0	12	1.69398	13	1.19429	4	0.26173	12	0.579641	12	0.579641
1773	1	42435435	42435835	2.36728	2.36728	26	0	0	13	1.83515	22	2.0211	8	0.52346	39	1.88383	39	1.88383
1774	1	42437776	42438176	2.00308	2.00308	22	0	0	15	2.11748	10	0.918681	9	0.588893	12	0.579641	12	0.579641
1775	1	42530573	42530973	2.27623	2.27623	25	0	0	8	1.12932	13	1.19429	40	2.6173	42	2.02874	42	2.02874
1776	1	42565836	42566236	1.00154	1.00154	11	0	0	8	1.12932	7	0.643077	15	0.981488	27	1.30419	27	1.30419
1777	1	42568375	42568775	0.819444	0.819444	9	0	0	11	1.55282	14	1.28615	23	1.50495	23	1.11098	23	1.11098
1778	1	42577750	42578150	0.910493	0.910493	10	0	0	10	1.41165	12	1.10242	30	1.96298	15	0.724551	15	0.724551
1779	1	42598690	42599090	1.45679	1.45679	16	0	0	9	1.27049	16	1.46989	8	0.52346	17	0.821158	17	0.821158
1780	1	42667828	42668228	2.27623	2.27623	25	0	0	3	0.423496	13	1.19429	24	1.57038	23	1.11098	23	1.11098
1781	1	42668995	42669395	0.728394	0.728394	8	0	0	12	1.69398	18	1.65363	24	1.57038	25	1.20759	25	1.20759
1782	1	42686956	42687356	0.910493	0.910493	10	0	0	7	0.988158	7	0.643077	20	1.30865	3	0.14491	3	0.14491
1783	1	42715960	42716360	1.00154	1.00154	11	0	0	12	1.69398	15	1.37802	17	1.11235	9	0.434731	9	0.434731
1784	1	42723401	42723801	3.82407	3.82407	42	0	0	21	2.96447	26	2.38857	42	2.74817	101	4.87864	101	4.87864
1785	1	42724019	42724419	0.819444	0.819444	9	0	0	16	2.25865	31	2.84791	20	1.30865	49	2.36687	49	2.36687
1786	1	42724448	42724848	1.82099	1.82099	20	0	0	11	1.55282	20	1.83736	37	2.421	39	1.88383	39	1.88383
1787	1	42725604	42726004	2.36728	2.36728	26	0	0	36	5.08195	32	2.93978	38	2.48644	72	3.47785	72	3.47785
1788	1	42731354	42731754	1.91204	1.91204	21	0	0	12	1.69398	26	2.38857	19	1.24322	42	2.02874	42	2.02874
1789	1	42735818	42736218	3.00463	3.00463	33	0	0	20	2.82331	60	5.51209	52	3.40249	94	4.54052	94	4.54052
1790	1	42736631	42737031	5.37191	5.37191	59	0	0	43	6.07011	74	6.79824	80	5.2346	123	5.94132	123	5.94132
1791	1	42742951	42743351	3.09568	3.09568	34	0	0	36	5.08195	29	2.66417	47	3.07533	53	2.56008	53	2.56008
1792	1	42744476	42744876	2.18518	2.18518	24	0	0	27	3.81147	24	2.20483	46	3.0099	49	2.36687	49	2.36687
1793	1	42748332	42748732	2.09413	2.09413	23	0	0	19	2.68214	24	2.20483	27	1.76668	56	2.70499	56	2.70499
1794	1	42750902	42751302	2.73148	2.73148	30	0	0	15	2.11748	35	3.21538	32	2.09384	75	3.62276	75	3.62276
1795	1	42752388	42752788	2.09413	2.09413	23	0	0	18	2.54098	27	2.48044	38	2.48644	58	2.8016	58	2.8016
1796	1	42753982	42754382	3.09568	3.09568	34	0	0	12	1.69398	33	3.03165	33	2.15927	54	2.60838	54	2.60838
1797	1	42758560	42758960	1.18364	1.18364	13	0	0	22	3.10564	19	1.74549	18	1.17779	30	1.4491	30	1.4491
1798	1	42759642	42760042	1.91204	1.91204	21	0	0	7	0.988158	14	1.28615	19	1.24322	14	0.676248	14	0.676248
1799	1	42767342	42767742	1.63889	1.63889	18	0	0	9	1.27049	13	1.19429	14	0.916055	11	0.531338	11	0.531338
1800	1	42783114	42783514	1.00154	1.00154	11	0	0	15	2.11748	17	1.56176	14	0.916055	21	1.01437	21	1.01437
1801	1	42805940	42806340	1.27469	1.27469	14	0	0	10	1.41165	4	0.367472	12	0.78519	13	0.627944	13	0.627944
1802	1	42820801	42821201	1.63889	1.63889	18	0	0	19	2.68214	25	2.2967	20	1.30865	40	1.93214	40	1.93214
1803	1	42826113	42826513	1.45679	1.45679	16	0	0	8	1.12932	12	1.10242	17	1.11235	14	0.676248	14	0.676248
1804	1	42928580	42928980	1.36574	1.36574	15	0	0	16	2.25865	12	1.10242	28	1.83211	18	0.869461	18	0.869461
1805	1	42952669	42953069	0.455246	0.455246	5	0	0	12	1.69398	20	1.83736	3	0.196298	10	0.483034	10	0.483034
1806	1	42955783	42956183	1.82099	1.82099	20	0	0	20	2.82331	9	0.826813	10	0.654325	26	1.25589	26	1.25589
1807	1	42990665	42991065	2.45833	2.45833	27	0	0	26	3.6703	18	1.65363	24	1.57038	43	2.07705	43	2.07705
1808	1	42991715	42992115	1.54784	1.54784	17	0	0	14	1.97632	16	1.46989	20	1.30865	60	2.8982	60	2.8982
1809	1	43022298	43022698	0.819444	0.819444	9	0	0	6	0.846992	14	1.28615	23	1.50495	9	0.434731	9	0.434731
1810	1	43073329	43073729	1.91204	1.91204	21	0	0	6	0.846992	17	1.56176	35	2.29014	41	1.98044	41	1.98044
1811	1	43079497	43079897	1.63889	1.63889	18	0	0	7	0.988158	14	1.28615	11	0.719758	20	0.966068	20	0.966068
1812	1	43087336	43087736	2.09413	2.09413	23	0	0	3	0.423496	8	0.734945	16	1.04692	15	0.724551	15	0.724551
1813	1	43175662	43176062	1.00154	1.00154	11	0	0	16	2.25865	4	0.367472	9	0.588893	24	1.15928	24	1.15928
1814	1	43203565	43203965	1.63889	1.63889	18	0	0	6	0.846992	43	3.95033	37	2.421	64	3.09142	64	3.09142
1815	1	43211074	43211474	1.27469	1.27469	14	0	0	16	2.25865	21	1.92923	16	1.04692	44	2.12535	44	2.12535
1816	1	43221940	43222340	1.09259	1.09259	12	0	0	11	1.55282	14	1.28615	16	1.04692	30	1.4491	30	1.4491
1817	1	43226730	43227130	2.54938	2.54938	28	0	0	8	1.12932	22	2.0211	26	1.70125	38	1.83553	38	1.83553
1818	1	43233633	43234033	1.09259	1.09259	12	0	0	15	2.11748	13	1.19429	17	1.11235	22	1.06268	22	1.06268
1819	1	43235403	43235803	1.18364	1.18364	13	0	0	14	1.97632	20	1.83736	14	0.916055	24	1.15928	24	1.15928
1820	1	43236082	43236482	0.910493	0.910493	10	0	0	13	1.83515	17	1.56176	11	0.719758	25	1.20759	25	1.20759
1821	1	43237369	43237769	1.27469	1.27469	14	0	0	11	1.55282	19	1.74549	23	1.50495	13	0.627944	13	0.627944
1822	1	43241427	43241827	1.36574	1.36574	15	0	0	6	0.846992	15	1.37802	32	2.09384	46	2.22196	46	2.22196
1823	1	43242048	43242448	1.54784	1.54784	17	0	0	4	0.564662	14	1.28615	12	0.78519	31	1.49741	31	1.49741
1824	1	43243439	43243839	1.09259	1.09259	12	0	0	6	0.846992	17	1.56176	24	1.57038	9	0.434731	9	0.434731
1825	1	43251702	43252102	0.728394	0.728394	8	0	0	5	0.705827	13	1.19429	12	0.78519	29	1.4008	29	1.4008
1826	1	43260124	43260524	2.00308	2.00308	22	0	0	5	0.705827	14	1.28615	29	1.89754	11	0.531338	11	0.531338
1827	1	43277668	43278068	1.09259	1.09259	12	0	0	11	1.55282	14	1.28615	31	2.02841	29	1.4008	29	1.4008
1828	1	43283695	43284095	1.00154	1.00154	11	0	0	15	2.11748	9	0.826813	26	1.70125	30	1.4491	30	1.4491
1829	1	43289391	43289791	1.18364	1.18364	13	0	0	6	0.846992	19	1.74549	21	1.37408	8	0.386427	8	0.386427
1830	1	43294078	43294478	2.00308	2.00308	22	0	0	4	0.564662	21	1.92923	26	1.70125	26	1.25589	26	1.25589
1831	1	43296968	43297368	1.54784	1.54784	17	0	0	10	1.41165	16	1.46989	42	2.74817	31	1.49741	31	1.49741
1832	1	43297551	43297951	0.910493	0.910493	10	0	0	17	2.39981	19	1.74549	16	1.04692	43	2.07705	43	2.07705
1833	1	43299098	43299498	1.27469	1.27469	14	0	0	5	0.705827	16	1.46989	13	0.850623	29	1.4008	29	1.4008
1834	1	43299813	43300213	1.54784	1.54784	17	0	0	6	0.846992	15	1.37802	22	1.43952	24	1.15928	24	1.15928
1835	1	43307319	43307719	2.36728	2.36728	26	0	0	12	1.69398	17	1.56176	15	0.981488	14	0.676248	14	0.676248
1836	1	43336159	43336559	2.18518	2.18518	24	0	0	17	2.39981	12	1.10242	32	2.09384	21	1.01437	21	1.01437
1837	1	43337067	43337467	1.54784	1.54784	17	0	0	7	0.988158	23	2.11297	24	1.57038	37	1.78723	37	1.78723
1838	1	43337690	43338090	2.18518	2.18518	24	0	0	20	2.82331	20	1.83736	22	1.43952	39	1.88383	39	1.88383
1839	1	43339011	43339411	1.82099	1.82099	20	0	0	10	1.41165	23	2.11297	32	2.09384	22	1.06268	22	1.06268
1840	1	43345510	43345910	0.637345	0.637345	7	0	0	8	1.12932	25	2.2967	16	1.04692	33	1.59401	33	1.59401
1841	1	43348380	43348780	1.27469	1.27469	14	0	0	16	2.25865	10	0.918681	16	1.04692	34	1.64232	34	1.64232
1842	1	43376318	43376718	0.546296	0.546296	6	0	0	15	2.11748	16	1.46989	18	1.17779	18	0.869461	18	0.869461
1843	1	43400816	43401216	1.00154	1.00154	11	0	0	5	0.705827	15	1.37802	19	1.24322	20	0.966068	20	0.966068
1844	1	43403218	43403618	2.09413	2.09413	23	0	0	16	2.25865	13	1.19429	12	0.78519	13	0.627944	13	0.627944
1845	1	43417999	43418399	0.728394	0.728394	8	0	0	14	1.97632	21	1.92923	21	1.37408	9	0.434731	9	0.434731
1846	1	43436059	43436459	1.91204	1.91204	21	0	0	7	0.988158	14	1.28615	15	0.981488	11	0.531338	11	0.531338
1847	1	43437892	43438292	1.45679	1.45679	16	0	0	8	1.12932	14	1.28615	13	0.850623	26	1.25589	26	1.25589
1848	1	43440682	43441082	1.72994	1.72994	19	0	0	7	0.988158	6	0.551209	12	0.78519	16	0.772855	16	0.772855
1849	1	43446896	43447296	0.546296	0.546296	6	0	0	9	1.27049	12	1.10242	18	1.17779	16	0.772855	16	0.772855
1850	1	43448454	43448854	1.72994	1.72994	19	0	0	6	0.846992	22	2.0211	30	1.96298	47	2.27026	47	2.27026
1851	1	43449408	43449808	1.00154	1.00154	11	0	0	17	2.39981	15	1.37802	18	1.17779	22	1.06268	22	1.06268
1852	1	43454892	43455292	0.728394	0.728394	8	0	0	6	0.846992	17	1.56176	25	1.63581	27	1.30419	27	1.30419
1853	1	43459878	43460278	1.27469	1.27469	14	0	0	7	0.988158	4	0.367472	14	0.916055	13	0.627944	13	0.627944
1854	1	43465807	43466207	0.728394	0.728394	8	0	0	3	0.423496	19	1.74549	6	0.392595	33	1.59401	33	1.59401
1855	1	43466261	43466661	1.18364	1.18364	13	0	0	8	1.12932	8	0.734945	13	0.850623	19	0.917765	19	0.917765
1856	1	43469944	43470344	2.18518	2.18518	24	0	0	5	0.705827	27	2.48044	31	2.02841	35	1.69062	35	1.69062
1857	1	43473016	43473416	2.09413	2.09413	23	0	0	15	2.11748	20	1.83736	23	1.50495	40	1.93214	40	1.93214
1858	1	43485254	43485654	1.54784	1.54784	17	0	0	11	1.55282	19	1.74549	29	1.89754	34	1.64232	34	1.64232
1859	1	43486667	43487067	2.73148	2.73148	30	0	0	10	1.41165	24	2.20483	36	2.35557	47	2.27026	47	2.27026
1860	1	43492780	43493180	1.36574	1.36574	15	0	0	10	1.41165	15	1.37802	21	1.37408	12	0.579641	12	0.579641
1861	1	43502427	43502827	1.36574	1.36574	15	0	0	21	2.96447	14	1.28615	19	1.24322	23	1.11098	23	1.11098
1862	1	43503419	43503819	1.72994	1.72994	19	0	0	11	1.55282	17	1.56176	19	1.24322	25	1.20759	25	1.20759
1863	1	43507549	43507949	1.45679	1.45679	16	0	0	20	2.82331	16	1.46989	32	2.09384	16	0.772855	16	0.772855
1864	1	43508323	43508723	2.64043	2.64043	29	0	0	6	0.846992	18	1.65363	21	1.37408	33	1.59401	33	1.59401
1865	1	43511218	43511618	3.55092	3.55092	39	0	0	6	0.846992	23	2.11297	39	2.55187	43	2.07705	43	2.07705
1866	1	43513530	43513930	1.18364	1.18364	13	0	0	13	1.83515	11	1.01055	19	1.24322	17	0.821158	17	0.821158
1867	1	43516751	43517151	1.00154	1.00154	11	0	0	6	0.846992	14	1.28615	12	0.78519	18	0.869461	18	0.869461
1868	1	43524691	43525091	2.00308	2.00308	22	0	0	13	1.83515	19	1.74549	38	2.48644	13	0.627944	13	0.627944
1869	1	43540808	43541208	1.54784	1.54784	17	0	0	13	1.83515	10	0.918681	23	1.50495	15	0.724551	15	0.724551
1870	1	43556317	43556717	1.54784	1.54784	17	0	0	12	1.69398	8	0.734945	8	0.52346	27	1.30419	27	1.30419
1871	1	43569850	43570250	2.64043	2.64043	29	0	0	8	1.12932	12	1.10242	18	1.17779	21	1.01437	21	1.01437
1872	1	43572644	43573044	1.91204	1.91204	21	0	0	5	0.705827	8	0.734945	24	1.57038	22	1.06268	22	1.06268
1873	1	43578045	43578445	1.54784	1.54784	17	0	0	1	0.141165	13	1.19429	1	0.0654325	12	0.579641	12	0.579641
1874	1	43578508	43578908	0.910493	0.910493	10	0	0	7	0.988158	11	1.01055	0	0	24	1.15928	24	1.15928
1875	1	43581365	43581765	1.18364	1.18364	13	0	0	9	1.27049	6	0.551209	5	0.327163	12	0.579641	12	0.579641
1876	1	43581807	43582207	0.637345	0.637345	7	0	0	15	2.11748	14	1.28615	17	1.11235	20	0.966068	20	0.966068
1877	1	43585461	43585861	1.82099	1.82099	20	0	0	14	1.97632	11	1.01055	7	0.458028	26	1.25589	26	1.25589
1878	1	43593102	43593502	0.819444	0.819444	9	0	0	12	1.69398	16	1.46989	25	1.63581	33	1.59401	33	1.59401
1879	1	43594279	43594679	1.63889	1.63889	18	0	0	3	0.423496	20	1.83736	26	1.70125	38	1.83553	38	1.83553
1880	1	43594929	43595329	1.36574	1.36574	15	0	0	7	0.988158	11	1.01055	20	1.30865	23	1.11098	23	1.11098
1881	1	43606849	43607249	2.54938	2.54938	28	0	0	16	2.25865	22	2.0211	10	0.654325	25	1.20759	25	1.20759
1882	1	43608274	43608674	3.36882	3.36882	37	0	0	19	2.68214	29	2.66417	20	1.30865	60	2.8982	60	2.8982
1883	1	43611843	43612243	0.546296	0.546296	6	0	0	18	2.54098	13	1.19429	10	0.654325	32	1.54571	32	1.54571
1884	1	43615172	43615572	1.36574	1.36574	15	0	0	16	2.25865	22	2.0211	28	1.83211	27	1.30419	27	1.30419
1885	1	43617944	43618344	0.546296	0.546296	6	0	0	12	1.69398	22	2.0211	12	0.78519	16	0.772855	16	0.772855
1886	1	43622976	43623376	1.45679	1.45679	16	0	0	9	1.27049	13	1.19429	19	1.24322	33	1.59401	33	1.59401
1887	1	43629572	43629972	2.00308	2.00308	22	0	0	11	1.55282	19	1.74549	20	1.30865	7	0.338124	7	0.338124
1888	1	43631755	43632155	1.54784	1.54784	17	0	0	7	0.988158	22	2.0211	19	1.24322	22	1.06268	22	1.06268
1889	1	43633507	43633907	1.72994	1.72994	19	0	0	4	0.564662	19	1.74549	15	0.981488	28	1.3525	28	1.3525
1890	1	43637526	43637926	1.63889	1.63889	18	0	0	10	1.41165	7	0.643077	15	0.981488	28	1.3525	28	1.3525
1891	1	43638532	43638932	1.72994	1.72994	19	0	0	8	1.12932	15	1.37802	18	1.17779	24	1.15928	24	1.15928
1892	1	43640399	43640799	1.45679	1.45679	16	0	0	20	2.82331	18	1.65363	32	2.09384	16	0.772855	16	0.772855
1893	1	43665197	43665597	0.819444	0.819444	9	0	0	9	1.27049	13	1.19429	15	0.981488	18	0.869461	18	0.869461
1894	1	43671408	43671808	0.728394	0.728394	8	0	0	11	1.55282	21	1.92923	20	1.30865	44	2.12535	44	2.12535
1895	1	43700152	43700552	0.728394	0.728394	8	0	0	3	0.423496	15	1.37802	3	0.196298	8	0.386427	8	0.386427
1896	1	43701407	43701807	1.36574	1.36574	15	0	0	8	1.12932	12	1.10242	16	1.04692	28	1.3525	28	1.3525
1897	1	43703727	43704127	1.27469	1.27469	14	0	0	10	1.41165	33	3.03165	17	1.11235	8	0.386427	8	0.386427
1898	1	43706664	43707064	1.18364	1.18364	13	0	0	8	1.12932	16	1.46989	17	1.11235	11	0.531338	11	0.531338
1899	1	43721393	43721793	2.36728	2.36728	26	0	0	14	1.97632	5	0.45934	13	0.850623	7	0.338124	7	0.338124
1900	1	43727034	43727434	2.09413	2.09413	23	0	0	9	1.27049	9	0.826813	32	2.09384	17	0.821158	17	0.821158
1901	1	43733431	43733831	1.91204	1.91204	21	0	0	7	0.988158	10	0.918681	15	0.981488	31	1.49741	31	1.49741
1902	1	43734001	43734401	1.54784	1.54784	17	0	0	23	3.2468	7	0.643077	48	3.14076	31	1.49741	31	1.49741
1903	1	43753330	43753730	0.364197	0.364197	4	0	0	12	1.69398	12	1.10242	24	1.57038	23	1.11098	23	1.11098
1904	1	43757857	43758257	1.63889	1.63889	18	0	0	10	1.41165	17	1.56176	19	1.24322	18	0.869461	18	0.869461
1905	1	43768319	43768719	2.73148	2.73148	30	0	0	22	3.10564	10	0.918681	37	2.421	49	2.36687	49	2.36687
1906	1	43769777	43770177	4.27932	4.27932	47	0	0	24	3.38797	20	1.83736	35	2.29014	47	2.27026	47	2.27026
1907	1	43771321	43771721	2.64043	2.64043	29	0	0	13	1.83515	18	1.65363	10	0.654325	44	2.12535	44	2.12535
1908	1	43778297	43778697	0.910493	0.910493	10	0	0	9	1.27049	11	1.01055	19	1.24322	21	1.01437	21	1.01437
1909	1	43793374	43794154	2.43093	2.43093	52	0	0	17	1.23217	11	0.518861	15	0.503939	36	0.89284	36	0.89284
1910	1	43795932	43796332	1.27469	1.27469	14	0	0	14	1.97632	19	1.74549	22	1.43952	12	0.579641	12	0.579641
1911	1	43803698	43804098	2.18518	2.18518	24	0	0	8	1.12932	9	0.826813	13	0.850623	32	1.54571	32	1.54571
1912	1	43804680	43805080	1.27469	1.27469	14	0	0	5	0.705827	11	1.01055	15	0.981488	8	0.386427	8	0.386427
1913	1	43808932	43809332	2.36728	2.36728	26	0	0	2	0.282331	17	1.56176	22	1.43952	29	1.4008	29	1.4008
1914	1	43820804	43821204	1.36574	1.36574	15	0	0	5	0.705827	11	1.01055	27	1.76668	18	0.869461	18	0.869461
1915	1	43916413	43916813	1.18364	1.18364	13	0	0	7	0.988158	13	1.19429	6	0.392595	8	0.386427	8	0.386427
1916	1	43918213	43918613	1.00154	1.00154	11	0	0	8	1.12932	23	2.11297	9	0.588893	22	1.06268	22	1.06268
1917	1	43927478	43927878	2.00308	2.00308	22	0	0	12	1.69398	18	1.65363	20	1.30865	27	1.30419	27	1.30419
1918	1	44074019	44074419	3.00463	3.00463	33	0	0	14	1.97632	11	1.01055	39	2.55187	21	1.01437	21	1.01437
1919	1	44087101	44087501	1.27469	1.27469	14	0	0	10	1.41165	15	1.37802	31	2.02841	45	2.17365	45	2.17365
1920	1	44123413	44123813	1.72994	1.72994	19	0	0	10	1.41165	10	0.918681	18	1.17779	13	0.627944	13	0.627944
1921	1	44130977	44131377	0.819444	0.819444	9	0	0	9	1.27049	20	1.83736	19	1.24322	18	0.869461	18	0.869461
1922	1	44237982	44238382	2.00308	2.00308	22	0	0	8	1.12932	6	0.551209	28	1.83211	11	0.531338	11	0.531338
1923	1	44238662	44239062	1.18364	1.18364	13	0	0	15	2.11748	14	1.28615	18	1.17779	42	2.02874	42	2.02874
1924	1	44251417	44251817	1.09259	1.09259	12	0	0	12	1.69398	9	0.826813	20	1.30865	29	1.4008	29	1.4008
1925	1	44266961	44267361	1.36574	1.36574	15	0	0	11	1.55282	16	1.46989	10	0.654325	22	1.06268	22	1.06268
1926	1	44306333	44306733	0.819444	0.819444	9	0	0	10	1.41165	11	1.01055	7	0.458028	15	0.724551	15	0.724551
1927	1	44589464	44589864	3.18673	3.18673	35	0	0	16	2.25865	38	3.49099	24	1.57038	54	2.60838	54	2.60838
1928	1	44616482	44616882	1.54784	1.54784	17	0	0	9	1.27049	17	1.56176	19	1.24322	15	0.724551	15	0.724551
1929	1	44804354	44804754	0.728394	0.728394	8	0	0	14	1.97632	13	1.19429	4	0.26173	14	0.676248	14	0.676248
1930	1	44872676	44873076	1.54784	1.54784	17	0	0	9	1.27049	2	0.183736	8	0.52346	16	0.772855	16	0.772855
1931	1	44899490	44899890	1.63889	1.63889	18	0	0	6	0.846992	16	1.46989	15	0.981488	19	0.917765	19	0.917765
1932	1	45055638	45056038	0.728394	0.728394	8	0	0	7	0.988158	12	1.10242	8	0.52346	30	1.4491	30	1.4491
1933	1	45077041	45077441	1.27469	1.27469	14	0	0	6	0.846992	10	0.918681	11	0.719758	28	1.3525	28	1.3525
1934	1	45080178	45080578	1.00154	1.00154	11	0	0	11	1.55282	17	1.56176	17	1.11235	32	1.54571	32	1.54571
1935	1	45081615	45082015	1.27469	1.27469	14	0	0	3	0.423496	12	1.10242	2	0.130865	12	0.579641	12	0.579641
1936	1	45132110	45132510	0.819444	0.819444	9	0	0	12	1.69398	13	1.19429	7	0.458028	20	0.966068	20	0.966068
1937	1	45154864	45155264	0.910493	0.910493	10	0	0	8	1.12932	13	1.19429	15	0.981488	30	1.4491	30	1.4491
1938	1	45163039	45163439	1.54784	1.54784	17	0	0	15	2.11748	12	1.10242	23	1.50495	11	0.531338	11	0.531338
1939	1	45169136	45169536	1.18364	1.18364	13	0	0	4	0.564662	6	0.551209	19	1.24322	13	0.627944	13	0.627944
1940	1	45178807	45179207	1.36574	1.36574	15	0	0	7	0.988158	10	0.918681	14	0.916055	10	0.483034	10	0.483034
1941	1	45314445	45314845	1.00154	1.00154	11	0	0	13	1.83515	13	1.19429	19	1.24322	24	1.15928	24	1.15928
1942	1	45578422	45578822	1.18364	1.18364	13	0	0	15	2.11748	19	1.74549	30	1.96298	19	0.917765	19	0.917765
1943	1	45616164	45616564	1.54784	1.54784	17	0	0	6	0.846992	6	0.551209	7	0.458028	47	2.27026	47	2.27026
1944	1	45618334	45618734	1.45679	1.45679	16	0	0	15	2.11748	15	1.37802	13	0.850623	20	0.966068	20	0.966068
1945	1	45671334	45671734	1.91204	1.91204	21	0	0	3	0.423496	9	0.826813	26	1.70125	28	1.3525	28	1.3525
1946	1	45676517	45676917	1.09259	1.09259	12	0	0	5	0.705827	20	1.83736	17	1.11235	13	0.627944	13	0.627944
1947	1	45724113	45724513	1.36574	1.36574	15	0	0	2	0.282331	14	1.28615	21	1.37408	26	1.25589	26	1.25589
1948	1	45725145	45725545	2.73148	2.73148	30	0	0	4	0.564662	23	2.11297	19	1.24322	15	0.724551	15	0.724551
1949	1	45728588	45728988	0.637345	0.637345	7	0	0	5	0.705827	15	1.37802	21	1.37408	13	0.627944	13	0.627944
1950	1	45742303	45742703	0.273148	0.273148	3	0	0	9	1.27049	20	1.83736	26	1.70125	13	0.627944	13	0.627944
1951	1	45764498	45764898	1.63889	1.63889	18	0	0	13	1.83515	20	1.83736	20	1.30865	36	1.73892	36	1.73892
1952	1	45797163	45797563	1.36574	1.36574	15	0	0	15	2.11748	8	0.734945	27	1.76668	19	0.917765	19	0.917765
1953	1	45815390	45815790	1.00154	1.00154	11	0	0	12	1.69398	19	1.74549	13	0.850623	22	1.06268	22	1.06268
1954	1	45896684	45897084	0.819444	0.819444	9	0	0	6	0.846992	18	1.65363	9	0.588893	7	0.338124	7	0.338124
1955	1	45905120	45905520	0.819444	0.819444	9	0	0	9	1.27049	14	1.28615	15	0.981488	33	1.59401	33	1.59401
1956	1	45951120	45951520	1.18364	1.18364	13	0	0	9	1.27049	7	0.643077	4	0.26173	6	0.28982	6	0.28982
1957	1	45965355	45965755	2.54938	2.54938	28	0	0	21	2.96447	23	2.11297	49	3.20619	63	3.04311	63	3.04311
1958	1	45982443	45982843	1.27469	1.27469	14	0	0	10	1.41165	23	2.11297	12	0.78519	22	1.06268	22	1.06268
1959	1	46050716	46051116	0.910493	0.910493	10	0	0	4	0.564662	22	2.0211	12	0.78519	15	0.724551	15	0.724551
1960	1	46058239	46058639	0.819444	0.819444	9	0	0	3	0.423496	11	1.01055	13	0.850623	6	0.28982	6	0.28982
1961	1	46059727	46060127	1.72994	1.72994	19	0	0	5	0.705827	17	1.56176	16	1.04692	13	0.627944	13	0.627944
1962	1	46067979	46068379	0.819444	0.819444	9	0	0	3	0.423496	12	1.10242	12	0.78519	9	0.434731	9	0.434731
1963	1	46448845	46449245	1.45679	1.45679	16	0	0	10	1.41165	11	1.01055	14	0.916055	18	0.869461	18	0.869461
1964	1	46455600	46456000	1.18364	1.18364	13	0	0	9	1.27049	15	1.37802	6	0.392595	16	0.772855	16	0.772855
1965	1	50964417	50964817	2.09413	2.09413	23	0	0	15	2.11748	24	2.20483	38	2.48644	39	1.88383	39	1.88383
1966	1	50965576	50965976	2.00308	2.00308	22	0	0	32	4.51729	29	2.66417	19	1.24322	50	2.41517	50	2.41517
1967	1	50967036	50967436	2.73148	2.73148	30	0	0	10	1.41165	27	2.48044	32	2.09384	44	2.12535	44	2.12535
1968	1	51161604	51162004	1.63889	1.63889	18	0	0	2	0.282331	6	0.551209	23	1.50495	55	2.65669	55	2.65669
1969	1	51175257	51175657	1.54784	1.54784	17	0	0	6	0.846992	10	0.918681	22	1.43952	20	0.966068	20	0.966068
1970	1	51179452	51179852	1.00154	1.00154	11	0	0	13	1.83515	4	0.367472	9	0.588893	21	1.01437	21	1.01437
1971	1	51255462	51255862	1.82099	1.82099	20	0	0	19	2.68214	17	1.56176	23	1.50495	31	1.49741	31	1.49741
1972	1	51273493	51273893	1.00154	1.00154	11	0	0	8	1.12932	14	1.28615	4	0.26173	18	0.869461	18	0.869461
1973	1	51321485	51321885	1.54784	1.54784	17	0	0	6	0.846992	8	0.734945	33	2.15927	49	2.36687	49	2.36687
1974	1	51328764	51329164	2.45833	2.45833	27	0	0	13	1.83515	15	1.37802	43	2.8136	49	2.36687	49	2.36687
1975	1	51361745	51362145	1.27469	1.27469	14	0	0	4	0.564662	21	1.92923	3	0.196298	14	0.676248	14	0.676248
1976	1	51363540	51363940	1.00154	1.00154	11	0	0	13	1.83515	9	0.826813	17	1.11235	7	0.338124	7	0.338124
1977	1	51472437	51472837	0.728394	0.728394	8	0	0	11	1.55282	1	0.0918681	5	0.327163	10	0.483034	10	0.483034
1978	1	51538105	51538505	2.09413	2.09413	23	0	0	6	0.846992	13	1.19429	14	0.916055	17	0.821158	17	0.821158
1979	1	51558324	51558724	1.27469	1.27469	14	0	0	10	1.41165	5	0.45934	24	1.57038	17	0.821158	17	0.821158
1980	1	51606520	51606920	1.45679	1.45679	16	0	0	17	2.39981	12	1.10242	15	0.981488	16	0.772855	16	0.772855
1981	1	51630965	51631365	1.91204	1.91204	21	0	0	6	0.846992	6	0.551209	2	0.130865	30	1.4491	30	1.4491
1982	1	51631479	51631879	1.09259	1.09259	12	0	0	11	1.55282	6	0.551209	9	0.588893	8	0.386427	8	0.386427
1983	1	51636660	51637060	1.82099	1.82099	20	0	0	4	0.564662	2	0.183736	10	0.654325	19	0.917765	19	0.917765
1984	1	51646684	51647084	1.36574	1.36574	15	0	0	13	1.83515	15	1.37802	20	1.30865	30	1.4491	30	1.4491
1985	1	51656776	51657176	1.54784	1.54784	17	0	0	23	3.2468	4	0.367472	21	1.37408	18	0.869461	18	0.869461
1986	1	51661078	51661478	1.72994	1.72994	19	0	0	5	0.705827	15	1.37802	25	1.63581	13	0.627944	13	0.627944
1987	1	51710381	51710781	0.728394	0.728394	8	0	0	11	1.55282	16	1.46989	20	1.30865	19	0.917765	19	0.917765
1988	1	51726669	51727069	1.09259	1.09259	12	0	0	11	1.55282	17	1.56176	21	1.37408	12	0.579641	12	0.579641
1989	1	51728153	51728553	2.00308	2.00308	22	0	0	6	0.846992	24	2.20483	25	1.63581	23	1.11098	23	1.11098
1990	1	51729946	51730346	1.63889	1.63889	18	0	0	9	1.27049	18	1.65363	35	2.29014	28	1.3525	28	1.3525
1991	1	51734805	51735205	1.09259	1.09259	12	0	0	11	1.55282	10	0.918681	12	0.78519	19	0.917765	19	0.917765
1992	1	51736591	51736991	1.63889	1.63889	18	0	0	12	1.69398	17	1.56176	26	1.70125	15	0.724551	15	0.724551
1993	1	51794714	51795114	1.91204	1.91204	21	0	0	6	0.846992	15	1.37802	20	1.30865	17	0.821158	17	0.821158
1994	1	51845610	51846010	2.00308	2.00308	22	0	0	13	1.83515	17	1.56176	12	0.78519	33	1.59401	33	1.59401
1995	1	51851032	51851432	0.910493	0.910493	10	0	0	8	1.12932	8	0.734945	25	1.63581	19	0.917765	19	0.917765
1996	1	51857100	51857500	2.00308	2.00308	22	0	0	4	0.564662	19	1.74549	16	1.04692	16	0.772855	16	0.772855
1997	1	51860466	51860866	1.36574	1.36574	15	0	0	11	1.55282	18	1.65363	11	0.719758	30	1.4491	30	1.4491
1998	1	51861619	51862019	0.637345	0.637345	7	0	0	14	1.97632	13	1.19429	25	1.63581	23	1.11098	23	1.11098
1999	1	51867810	51868210	1.63889	1.63889	18	0	0	11	1.55282	17	1.56176	10	0.654325	6	0.28982	6	0.28982
[truncated: 221,312+ more rows]
