# Supplementary material for: Deletion of Xist repeat B disrupts cell cycle and asymmetric cell division through Usp9x hyperactivation in mice
Source: Nucleic Acids Res. 2025 Mar 5;53(5):gkaf142. doi: 10.1093/nar/gkaf142 (PMC11880805; doi:10.1093/nar/gkaf142)
Supplement: gkaf142_Supplemental_Files [file gkaf142_supplemental_files.zip › Table S5_C1 to C5 clusters.xlsx]

## Sheet: res_clusters
ID	RepB-KO	WT	baseMean	log2FoldChange	lfcSE	stat	pvalue	padj	V1	V2	V3	V4	V5	geneName	cluster
ENSMUSG00000073062	146.347	168.135	157.241	-0.201162	0.26072	-0.771566	0.440372	0.603275	chrX	94724569	94730187	.	+	Zxdb	C1
ENSMUSG00000031370	1728.5	1044.89	1386.7	0.72564	0.0944163	7.68553	1.52e-14	9.44e-13	chrX	163935443	163958661	.	-	Zrsr2	C1
ENSMUSG00000052676	84.4165	78.4858	81.4512	0.0967862	0.365642	0.264702	0.791239	0.875542	chrX	134971372	135009209	.	-	Zmat1	C1
ENSMUSG00000079509	1227.09	899.319	1063.2	0.44773	0.116057	3.85785	0.00011439	0.000864046	chrX	94074631	94123702	.	-	Zfx	C1
ENSMUSG00000073176	380.532	274.237	327.385	0.468822	0.172031	2.72522	0.00642582	0.0258593	chrX	56346400	56365674	.	+	Zfp449	C1
ENSMUSG00000036916	838.992	673.69	756.341	0.315046	0.12058	2.61276	0.00898138	0.0338391	chrX	48541625	48594504	.	-	Zfp280c	C1
ENSMUSG00000031365	2955.39	2817.7	2886.55	0.0691363	0.0804653	0.859206	0.390227	0.556761	chrX	73342621	73359080	.	+	Zfp275	C1
ENSMUSG00000036985	6040.45	3307.63	4674.04	0.867751	0.0986303	8.79801	1.39e-18	1.38e-16	chrX	48171969	48208878	.	-	Zdhhc9	C1
ENSMUSG00000033906	107.33	81.2545	94.2924	0.405493	0.301358	1.34555	0.178447	0.319124	chrX	104536969	104671064	.	-	Zdhhc15	C1
ENSMUSG00000035045	238.094	186.821	212.458	0.345891	0.221412	1.5622	0.11824	0.236425	chrX	95711678	95932637	.	+	Zc3h12b	C1
ENSMUSG00000048047	931.773	764.749	848.261	0.28337	0.113766	2.49081	0.0127452	0.0449312	chrX	38189793	38197046	.	+	Zbtb33	C1
ENSMUSG00000015342	127.864	153.322	140.593	-0.264292	0.242191	-1.09125	0.275161	0.435637	chrX	9272756	9313250	.	+	Xk	C1
ENSMUSG00000039382	1142.21	982.542	1062.37	0.218228	0.103567	2.10713	0.0351063	0.0972019	chrX	7721973	7728201	.	+	Wdr45	C1
ENSMUSG00000036769	488.686	395.552	442.119	0.304676	0.150911	2.01891	0.0434969	0.114128	chrX	23693051	23806025	.	+	Wdr44	C1
ENSMUSG00000042712	3439.45	2433.13	2936.29	0.498009	0.097838	5.09014	3.58e-07	5.52e-06	chrX	136245079	136247139	.	+	Wbp5	C1
ENSMUSG00000073131	1832.69	1517.45	1675.07	0.270784	0.129217	2.09558	0.0361199	0.0992955	chrX	71815924	71839757	.	+	Vma21	C1
ENSMUSG00000031197	1304.9	830.607	1067.75	0.650089	0.11054	5.88105	4.08e-09	9.94e-08	chrX	75514299	75534942	.	+	Vbp1	C1
ENSMUSG00000063785	1560.16	1050.18	1305.17	0.571284	0.10103	5.65458	1.56e-08	3.31e-07	chrX	48256862	48282453	.	+	Utp14a	C1
ENSMUSG00000031010	10212.4	4629.87	7421.12	1.14074	0.0818242	13.9414	3.55e-44	1.65e-41	chrX	13071498	13173328	.	+	Usp9x	C1
ENSMUSG00000067215	2.05579	2.05986	2.05783	-0.0287808	2.0846	-0.0138064	0.988984	0.994942	chrX	153006469	153009416	.	+	Usp51	C1
ENSMUSG00000046269	234.403	288.339	261.371	-0.295917	0.221916	-1.33346	0.18238	0.323685	chrX	7371276	7375830	.	-	Usp27x	C1
ENSMUSG00000073016	275.368	221.687	248.528	0.311551	0.185654	1.67813	0.0933221	0.199744	chrX	104482818	104507490	.	+	Uprt	C1
ENSMUSG00000036572	701.763	412.319	557.041	0.763545	0.160137	4.76807	1.86e-06	2.4e-05	chrX	37091678	37110322	.	-	Upf3b	C1
ENSMUSG00000050148	2972.74	2600.91	2786.82	0.191703	0.0932966	2.05477	0.0399014	0.107106	chrX	153498227	153501570	.	+	Ubqln2	C1
ENSMUSG00000015290	2206.71	1894.47	2050.59	0.219659	0.0917914	2.39302	0.0167103	0.055358	chrX	74365718	74373218	.	-	Ubl4	C1
ENSMUSG00000016308	1344.24	1164.23	1254.24	0.20707	0.0985078	2.10206	0.0355477	0.0981329	chrX	36874358	36884215	.	+	Ube2a	C1
ENSMUSG00000038344	611.219	545.015	578.117	0.164869	0.134532	1.2255	0.220387	0.370528	chrX	162778919	162829454	.	-	Txlng	C1
ENSMUSG00000025264	875.344	883.082	879.213	-0.0124106	0.125718	-0.0987176	0.921363	0.958913	chrX	151087094	151096543	.	-	Tsr2	C1
ENSMUSG00000041096	2079.94	2637.06	2358.5	-0.341046	0.127333	-2.67838	0.00739783	0.0290038	chrX	152336852	152342425	.	-	Tspyl2	C1
ENSMUSG00000058254	530.673	417.996	474.334	0.345328	0.147303	2.34434	0.0190609	0.0610327	chrX	10485158	10596605	.	+	Tspan7	C1
ENSMUSG00000067377	1153.93	822.555	988.241	0.485886	0.146036	3.32717	0.000877341	0.00494371	chrX	133891068	133898429	.	-	Tspan6	C1
ENSMUSG00000079317	677.946	394.065	536.005	0.780196	0.146354	5.33089	9.77e-08	1.72e-06	chrX	166440574	166453140	.	+	Trappc2	C1
ENSMUSG00000049775	9136.27	11676.3	10406.3	-0.354197	0.0796334	-4.44784	8.67e-06	9.35e-05	chrX	167207093	167209315	.	-	Tmsb4x	C1
ENSMUSG00000025666	645.81	853.391	749.601	-0.404152	0.179835	-2.24734	0.0246181	0.0739268	chrX	81070698	81097872	.	+	Tmem47	C1
ENSMUSG00000047045	2516.87	1588.27	2052.57	0.664977	0.0931407	7.13949	9.37e-13	4.34e-11	chrX	142681406	142843494	.	+	Tmem164	C1
ENSMUSG00000001131	37321	31140.3	34230.6	0.261087	0.0862536	3.02697	0.00247022	0.011761	chrX	20870166	20874735	.	+	Timp1	C1
ENSMUSG00000048007	282.263	251.887	267.075	0.159381	0.20457	0.779104	0.435918	0.599465	chrX	134537256	134541865	.	-	Timm8a1	C1
ENSMUSG00000000134	3988.96	3172.98	3580.97	0.331087	0.0933051	3.54843	0.000387529	0.00248523	chrX	7762560	7775202	.	+	Tfe3	C1
ENSMUSG00000051579	5165.13	3749.13	4457.13	0.461285	0.12469	3.69945	0.000216066	0.00151216	chrX	136168984	136172342	.	-	Tceal8	C1
ENSMUSG00000025246	4408.77	5408.22	4908.49	-0.294116	0.0946292	-3.10809	0.00188298	0.00934021	chrX	77511013	77662983	.	+	Tbl1x	C1
ENSMUSG00000042473	2156.61	1018.75	1587.68	1.07919	0.134853	8.00273	1.22e-15	8.83e-14	chrX	139684996	139753405	.	+	Tbc1d8b	C1
ENSMUSG00000009995	926.434	749.133	837.784	0.306621	0.114764	2.67176	0.00754549	0.0294524	chrX	74281912	74290151	.	+	Taz	C1
ENSMUSG00000031314	2760.81	1534.95	2147.88	0.846211	0.0948215	8.92425	4.49e-19	4.76e-17	chrX	101532734	101601789	.	+	Taf1	C1
ENSMUSG00000035476	448.061	408.562	428.311	0.135921	0.155215	0.875691	0.381198	0.547316	chrX	85574022	85634469	.	+	Tab3	C1
ENSMUSG00000031255	327.222	263.806	295.514	0.307566	0.196809	1.56276	0.118109	0.236323	chrX	133936385	133981812	.	-	Sytl4	C1
ENSMUSG00000037217	113.918	160.371	137.144	-0.491587	0.244446	-2.01103	0.0443228	0.115625	chrX	20860511	20921004	.	-	Syn1	C1
ENSMUSG00000039231	1264.52	660.913	962.716	0.934191	0.114713	8.14375	3.83e-16	2.92e-14	chrX	8061171	8074760	.	-	Suv39h1	C1
ENSMUSG00000025862	2504.1	1315.62	1909.86	0.928788	0.10995	8.44738	2.98e-17	2.56e-15	chrX	42149317	42277185	.	+	Stag2	C1
ENSMUSG00000002014	5636.14	4012.62	4824.38	0.489857	0.0873776	5.6062	2.07e-08	4.27e-07	chrX	73787028	73790830	.	+	Ssr4	C1
ENSMUSG00000071722	113.219	138.928	126.073	-0.290058	0.275484	-1.0529	0.292385	0.455456	chrX	95022510	95026682	.	-	Spin4	C1
ENSMUSG00000046032	3255.1	2334.44	2794.77	0.479082	0.102717	4.66408	3.1e-06	3.82e-05	chrX	101097786	101222563	.	-	Snx12	C1
ENSMUSG00000071708	425.12	554.427	489.774	-0.383036	0.145276	-2.63661	0.00837385	0.0320837	chrX	157443855	157492287	.	-	Sms	C1
ENSMUSG00000041133	2704.79	1537.35	2121.07	0.813035	0.11712	6.94187	3.87e-12	1.64e-10	chrX	152016428	152062694	.	+	Smc1a	C1
ENSMUSG00000060681	1697.25	1073.87	1385.56	0.658762	0.114904	5.73317	9.86e-09	2.19e-07	chrX	56609757	56664230	.	+	Slc9a6	C1
ENSMUSG00000019558	14020.8	20671.7	17346.3	-0.559883	0.115137	-4.86274	1.16e-06	1.59e-05	chrX	73673150	73682502	.	+	Slc6a8	C1
ENSMUSG00000031156	4747.49	2321.9	3534.7	1.03068	0.0873601	11.7981	3.99e-32	1.1e-29	chrX	7884041	7894492	.	+	Slc35a2	C1
ENSMUSG00000044348	144.657	137.144	140.901	0.0769678	0.251669	0.305829	0.759735	0.853749	chrX	136981116	137038302	.	-	Slc25a53	C1
ENSMUSG00000016319	14613.1	13189.4	13901.2	0.147657	0.0740357	1.9944	0.0461078	0.118918	chrX	36795651	36798807	.	+	Slc25a5	C1
ENSMUSG00000031105	252.384	271.96	262.172	-0.10974	0.180059	-0.60947	0.542213	0.690696	chrX	48623413	48662294	.	+	Slc25a14	C1
ENSMUSG00000033965	2626.08	1132.08	1879.08	1.21291	0.156979	7.72655	1.11e-14	7.04e-13	chrX	103697414	103821965	.	-	Slc16a2	C1
ENSMUSG00000032806	1442.94	1169.62	1306.28	0.302616	0.0961111	3.14861	0.00164048	0.00832157	chrX	74369217	74373349	.	-	Slc10a3	C1
ENSMUSG00000040749	342.292	220.314	281.303	0.634308	0.192735	3.29109	0.000997985	0.00549599	chrX	164070705	164076493	.	-	Siah1b	C1
ENSMUSG00000068270	630.446	636.158	633.302	-0.0144538	0.124455	-0.116137	0.907544	0.951215	chrX	6399854	6637448	.	+	Shroom4	C1
ENSMUSG00000045180	332.355	398.719	365.537	-0.264226	0.210788	-1.25351	0.210019	0.358118	chrX	152609509	152769465	.	-	Shroom2	C1
ENSMUSG00000040990	5622.59	5131.85	5377.22	0.131099	0.124221	1.05537	0.291255	0.454048	chrX	159627272	159978069	.	+	Sh3kbp1	C1
ENSMUSG00000041658	81.0043	47.8561	64.4302	0.771439	0.37689	2.04686	0.0406723	0.108703	chrX	153139981	153171943	.	+	Rragb	C1
ENSMUSG00000031320	39112.8	27222.2	33167.5	0.522757	0.0705568	7.40903	1.27e-13	6.84e-12	chrX	102184941	102189394	.	-	Rps4x	C1
ENSMUSG00000079641	4388.13	3661.82	4024.97	0.260381	0.113073	2.30278	0.0212913	0.0662189	chrX	37082520	37085402	.	-	Rpl39	C1
ENSMUSG00000079435	7039.35	6207.86	6623.61	0.180932	0.0856104	2.11343	0.0345641	0.0959892	chrX	134585654	134588062	.	+	Rpl36a	C1
ENSMUSG00000008682	25416.5	21435.1	23425.8	0.245665	0.0753014	3.26242	0.00110466	0.00599116	chrX	74270812	74273135	.	+	Rpl10	C1
ENSMUSG00000031174	119.307	96.0639	107.685	0.305579	0.305321	1.00084	0.316902	0.482073	chrX	10073621	10216920	.	-	Rpgr	C1
ENSMUSG00000060090	510.401	370.879	440.64	0.456581	0.191273	2.38707	0.0169833	0.0559982	chrX	20364481	20405653	.	+	Rp2h	C1
ENSMUSG00000036537	164.482	167.915	166.198	-0.0280896	0.222615	-0.12618	0.89959	0.946773	chrX	37191245	37192467	.	+	Rnf113a1	C1
ENSMUSG00000056537	3916.68	4134.8	4025.74	-0.077471	0.0912605	-0.8489	0.395937	0.562581	chrX	103957163	103981284	.	-	Rlim	C1
ENSMUSG00000025257	36.9971	45.8659	41.4315	-0.304895	0.427407	-0.71336	0.475623	0.634548	chrX	152004582	152016295	.	-	Ribc1	C1
ENSMUSG00000049191	455.994	538.6	497.297	-0.237564	0.144657	-1.64225	0.100537	0.210415	chrX	102066544	102071304	.	-	Rgag4	C1
ENSMUSG00000040855	76.4796	37.6012	57.0404	1.0253	0.373312	2.74651	0.00602327	0.0245593	chrX	162411954	162643649	.	-	Reps2	C1
ENSMUSG00000031107	262.831	245.204	254.017	0.103892	0.203992	0.509296	0.610545	0.745756	chrX	48695004	48710723	.	+	Rbmx2	C1
ENSMUSG00000031134	1098.62	797.037	947.827	0.462505	0.110064	4.20214	2.64e-05	0.000248752	chrX	57383530	57393036	.	-	Rbmx	C1
ENSMUSG00000031433	337.45	183.485	260.468	0.877462	0.187237	4.68636	2.78e-06	3.46e-05	chrX	139889511	139998595	.	-	Rbm41	C1
ENSMUSG00000031060	2320.29	1927.03	2123.66	0.268072	0.0893062	3.00172	0.00268461	0.0125848	chrX	20617503	20650901	.	+	Rbm10	C1
ENSMUSG00000031353	6538.5	4872.18	5705.34	0.424253	0.070744	5.99702	2.01e-09	5.22e-08	chrX	162760402	162779092	.	+	Rbbp7	C1
ENSMUSG00000050029	1769.19	1290.53	1529.86	0.453587	0.101018	4.49017	7.12e-06	7.87e-05	chrX	51003912	51018018	.	-	Rap2c	C1
ENSMUSG00000079316	1100.86	716.345	908.605	0.621679	0.112503	5.52591	3.28e-08	6.39e-07	chrX	166457253	166479867	.	-	Rab9	C1
ENSMUSG00000031429	785.759	744.519	765.139	0.0799251	0.123285	0.648295	0.516794	0.670307	chrX	140948429	140956728	.	-	Psmd10	C1
ENSMUSG00000047996	230.135	112.01	171.072	1.02837	0.276713	3.71638	0.000202096	0.00142642	chrX	78449613	78583896	.	-	Prrg1	C1
ENSMUSG00000025742	1676.16	1147.36	1411.76	0.545427	0.102677	5.31206	1.08e-07	1.89e-06	chrX	167346322	167382749	.	-	Prps2	C1
ENSMUSG00000031432	1085.44	1146.56	1116	-0.0801728	0.107773	-0.743902	0.456936	0.618316	chrX	140456613	140476140	.	+	Prps1	C1
ENSMUSG00000035725	1024.17	1363.62	1193.9	-0.413366	0.101463	-4.07405	4.62e-05	0.000400501	chrX	77761411	77796278	.	-	Prkx	C1
ENSMUSG00000031149	4782.8	3208.85	3995.83	0.574762	0.0899754	6.38799	1.68e-10	5.52e-09	chrX	7728439	7731064	.	+	Praf2	C1
ENSMUSG00000039556	112.8	210.693	161.746	-0.901085	0.259375	-3.47407	0.000512626	0.00314881	chrX	7557296	7605381	.	-	Ppp1r3f	C1
ENSMUSG00000031169	378.976	299.308	339.142	0.339869	0.178506	1.90397	0.056914	0.139159	chrX	8193848	8206525	.	-	Porcn	C1
ENSMUSG00000006678	369.171	170.434	269.803	1.10764	0.20847	5.31319	1.08e-07	1.88e-06	chrX	93304767	93632155	.	-	Pola1	C1
ENSMUSG00000031398	469.399	321.093	395.246	0.54783	0.161205	3.39835	0.000677947	0.00396937	chrX	74329066	74344689	.	+	Plxna3	C1
ENSMUSG00000016382	9269.01	6855.02	8062.02	0.434738	0.0823121	5.28158	1.28e-07	2.2e-06	chrX	75785654	75875182	.	-	Pls3	C1
ENSMUSG00000031146	1159.98	1347.05	1253.51	-0.216406	0.10626	-2.03657	0.0416928	0.110762	chrX	7667941	7671390	.	-	Plp2	C1
ENSMUSG00000034403	3117.32	3120.23	3118.78	-0.00146748	0.0755857	-0.0194148	0.98451	0.992802	chrX	99465734	99471273	.	-	Pja1	C1
ENSMUSG00000079480	613.61	351.161	482.386	0.800135	0.166131	4.8163	1.46e-06	1.95e-05	chrX	102119447	102127669	.	+	Pin4	C1
ENSMUSG00000031381	868.022	517.356	692.689	0.744513	0.128642	5.78747	7.15e-09	1.64e-07	chrX	164419793	164433916	.	+	Piga	C1
ENSMUSG00000031295	708.899	524.576	616.737	0.433379	0.133223	3.25304	0.00114177	0.00616161	chrX	160502166	160598878	.	+	Phka2	C1
ENSMUSG00000034055	992.927	628.346	810.636	0.656481	0.140726	4.66498	3.09e-06	3.8e-05	chrX	102513975	102644246	.	-	Phka1	C1
ENSMUSG00000041229	1521.07	1532.02	1526.55	-0.011904	0.106794	-0.111467	0.911246	0.953348	chrX	151520672	151633859	.	+	Phf8	C1
ENSMUSG00000025626	966.684	633.178	799.931	0.607219	0.139818	4.34291	1.41e-05	0.000142898	chrX	52912266	52956943	.	+	Phf6	C1
ENSMUSG00000006373	7615.92	7988.79	7802.35	-0.0691744	0.0755293	-0.915862	0.359739	0.525848	chrX	36598206	36606079	.	+	Pgrmc1	C1
ENSMUSG00000062070	37592.8	26395	31993.9	0.510065	0.0719835	7.08586	1.38e-12	6.16e-11	chrX	106187100	106203699	.	+	Pgk1	C1
ENSMUSG00000025271	136.746	85.899	111.322	0.672311	0.284606	2.36225	0.0181642	0.0588573	chrX	150588229	150643878	.	+	Pfkfb1	C1
ENSMUSG00000002006	444.79	326.42	385.605	0.450053	0.171835	2.6191	0.00881624	0.0333576	chrX	73793359	73824969	.	-	Pdzd4	C1
ENSMUSG00000015668	1543.58	1303.61	1423.6	0.242331	0.101929	2.37744	0.0174334	0.0570512	chrX	100622883	100626568	.	-	Pdzd11	C1
ENSMUSG00000035232	1927.31	1655.48	1791.39	0.218745	0.0890018	2.45775	0.0139809	0.0480736	chrX	93764607	93832201	.	-	Pdk3	C1
ENSMUSG00000031299	7051.1	6003.27	6527.18	0.231541	0.100495	2.30399	0.021223	0.0660771	chrX	160122209	160138413	.	-	Pdha1	C1
ENSMUSG00000051323	1786.25	2945.51	2365.88	-0.721994	0.0972333	-7.42538	1.12e-13	6.1e-12	chrX	133582863	133688993	.	-	Pcdh19	C1
ENSMUSG00000031284	996.547	564.063	780.305	0.817411	0.135858	6.01665	1.78e-09	4.7e-08	chrX	143518591	143797796	.	+	Pak3	C1
ENSMUSG00000031154	4337.81	3480.65	3909.23	0.318655	0.0944709	3.37305	0.00074341	0.00429346	chrX	7841364	7876626	.	+	Otud5	C1
ENSMUSG00000031214	403.974	342.682	373.328	0.236411	0.172064	1.37397	0.16945	0.307395	chrX	98554277	98891025	.	-	Ophn1	C1
ENSMUSG00000034160	6099.69	3602.24	4850.97	0.759498	0.0843067	9.00875	2.08e-19	2.32e-17	chrX	101640060	101684351	.	+	Ogt	C1
ENSMUSG00000040586	538.369	301.375	419.872	0.835087	0.15612	5.34902	8.84e-08	1.57e-06	chrX	166390033	166440704	.	-	Ofd1	C1
ENSMUSG00000001173	2746.66	1673.82	2210.24	0.712772	0.104151	6.84364	7.72e-12	3.14e-10	chrX	47912387	47965868	.	+	Ocrl	C1
ENSMUSG00000031349	2071.04	2213.07	2142.05	-0.0970116	0.107678	-0.900946	0.367617	0.533842	chrX	72918557	72958514	.	+	Nsdhl	C1
ENSMUSG00000031311	11669.1	8834.85	10252	0.401332	0.0667913	6.00875	1.87e-09	4.89e-08	chrX	101429318	101448591	.	+	Nono	C1
ENSMUSG00000044149	476.753	364.377	420.565	0.382989	0.182875	2.09426	0.0362365	0.0995491	chrX	36887540	36902899	.	-	Nkrf	C1
ENSMUSG00000016409	851.091	541.175	696.133	0.651779	0.123561	5.27497	1.33e-07	2.28e-06	chrX	37126795	37150746	.	+	Nkap	C1
ENSMUSG00000059493	162.224	123.001	142.613	0.399042	0.232104	1.71924	0.0855707	0.187121	chrX	161833296	162159730	.	-	Nhs	C1
ENSMUSG00000046432	1274.27	1826.98	1550.62	-0.520582	0.0960577	-5.41947	5.98e-08	1.1e-06	chrX	136270253	136271978	.	+	Ngfrap1	C1
ENSMUSG00000031059	2122.84	1435.96	1779.4	0.563631	0.109515	5.14661	2.65e-07	4.24e-06	chrX	20615326	20617619	.	-	Ndufb11	C1
ENSMUSG00000016427	621.834	425.986	523.91	0.542503	0.140275	3.86743	0.000109988	0.000835755	chrX	37187588	37191163	.	-	Ndufa1	C1
ENSMUSG00000031388	263.763	181.303	222.533	0.543138	0.191177	2.84102	0.0044969	0.0193741	chrX	73916873	73921944	.	-	Naa10	C1
ENSMUSG00000015214	851.849	767.585	809.717	0.14864	0.117534	1.26465	0.205996	0.353238	chrX	71364760	71419196	.	+	Mtmr1	C1
ENSMUSG00000031200	94.3674	67.1812	80.7743	0.49231	0.307371	1.60168	0.109226	0.223259	chrX	75410444	75416588	.	-	Mtcp1	C1
ENSMUSG00000031207	49749.1	53582.2	51665.7	-0.107116	0.0822618	-1.30214	0.192868	0.33681	chrX	96096042	96168552	.	+	Msn	C1
ENSMUSG00000031358	2326.5	1188.03	1757.26	0.969163	0.0936105	10.3531	4.05e-25	7.44e-23	chrX	168654117	168673898	.	-	Msl3	C1
ENSMUSG00000031402	3599.37	2905.24	3252.31	0.308034	0.100193	3.07441	0.00210922	0.010275	chrX	75109733	75131016	.	-	Mpp1	C1
ENSMUSG00000023074	706.52	665.473	685.997	0.084156	0.13493	0.623702	0.532823	0.68366	chrX	53344598	53370502	.	-	Mospd1	C1
ENSMUSG00000031434	1012.77	754.741	883.754	0.424207	0.112311	3.77707	0.000158684	0.0011521	chrX	139821632	139871677	.	-	Morc4	C1
ENSMUSG00000061273	3464.88	2112.08	2788.48	0.713212	0.0944422	7.55184	4.29e-14	2.43e-12	chrX	56585512	56598069	.	-	Mmgt1	C1
ENSMUSG00000000266	973.142	731.189	852.166	0.410991	0.129877	3.16447	0.00155364	0.00796229	chrX	140664599	140767715	.	+	Mid2	C1
ENSMUSG00000064127	3707.37	2723.51	3215.44	0.444287	0.0906553	4.90084	9.54e-07	1.35e-05	chrX	12675369	12762073	.	-	Med14	C1
ENSMUSG00000079487	2970.5	2161.85	2566.18	0.457816	0.0877926	5.21475	1.84e-07	3.04e-06	chrX	101274030	101297465	.	+	Med12	C1
ENSMUSG00000046873	1052.78	667.67	860.224	0.655705	0.121379	5.40213	6.59e-08	1.2e-06	chrX	157535371	157598715	.	-	Mbtps2	C1
ENSMUSG00000036109	88.4895	52.6663	70.5779	0.752423	0.33365	2.25512	0.0241255	0.0729418	chrX	51117269	51206532	.	-	Mbnl3	C1
ENSMUSG00000059401	166.81	320.406	243.608	-0.942372	0.196004	-4.80793	1.53e-06	2.02e-05	chrX	71050256	71156056	.	+	Mamld1	C1
ENSMUSG00000031232	3842.36	2694.98	3268.67	0.510924	0.0902231	5.6629	1.49e-08	3.17e-07	chrX	105968084	106011906	.	-	Magt1	C1
ENSMUSG00000047238	558.508	441.769	500.138	0.336444	0.137978	2.43839	0.0147528	0.0501525	chrX	153036166	153037575	.	-	Mageh1	C1
ENSMUSG00000031227	1876.86	1173.49	1525.18	0.675184	0.120813	5.58868	2.29e-08	4.68e-07	chrX	105120378	105123927	.	+	Magee1	C1
ENSMUSG00000025151	32520.5	25284.1	28902.3	0.36306	0.068724	5.28287	1.27e-07	2.19e-06	chrX	94535474	94542143	.	-	Maged1	C1
ENSMUSG00000031290	180.485	118.307	149.396	0.610563	0.273082	2.23582	0.0253633	0.0756547	chrX	147470375	147554081	.	-	Lrch2	C1
ENSMUSG00000057421	2255.35	2770.74	2513.04	-0.297364	0.105198	-2.82671	0.00470293	0.0200751	chrX	95935335	95956962	.	-	Las1l	C1
ENSMUSG00000047344	180.047	168.656	174.352	0.0983939	0.219724	0.447808	0.654292	0.777878	chrX	9199902	9268085	.	+	Lancl3	C1
ENSMUSG00000016534	23792.4	13627.3	18709.9	0.80378	0.0675483	11.8993	1.19e-32	3.52e-30	chrX	38401357	38456454	.	-	Lamp2	C1
ENSMUSG00000015289	649.052	597.197	623.124	0.119234	0.158561	0.751972	0.452068	0.614052	chrX	74351276	74353618	.	-	Lage3	C1
ENSMUSG00000043929	232.869	178.386	205.628	0.388537	0.223423	1.73902	0.0820306	0.18151	chrX	94234599	94277724	.	+	Klhl15	C1
ENSMUSG00000034311	598.026	364.496	481.261	0.711547	0.164623	4.32229	1.54e-05	0.000155158	chrX	100625737	100727214	.	+	Kif4	C1
ENSMUSG00000031239	859.594	738.162	798.878	0.218968	0.127874	1.71238	0.0868263	0.189016	chrX	107397099	107403376	.	-	Itm2a	C1
ENSMUSG00000031392	2715.33	2307.99	2511.66	0.234597	0.0818641	2.86569	0.00416103	0.0181301	chrX	74013914	74023918	.	-	Irak1	C1
ENSMUSG00000041115	1354.04	1069.63	1211.84	0.340045	0.0994443	3.41945	0.000627482	0.00372133	chrX	152144268	152225236	.	+	Iqsec2	C1
ENSMUSG00000004221	3601.86	2951.09	3276.48	0.287868	0.0784446	3.6697	0.000242831	0.00166912	chrX	74393290	74453854	.	+	Ikbkg	C1
ENSMUSG00000031221	2233.11	1495.05	1864.08	0.5789	0.0943462	6.13591	8.47e-10	2.38e-08	chrX	100494291	100516125	.	+	Igbp1	C1
ENSMUSG00000035847	3281.64	2686.14	2983.89	0.287709	0.0944111	3.04741	0.00230822	0.0110985	chrX	70343069	70365084	.	-	Ids	C1
ENSMUSG00000002010	3447.96	2440.3	2944.13	0.49809	0.0870609	5.72117	1.06e-08	2.33e-07	chrX	73778963	73786897	.	-	Idh3g	C1
ENSMUSG00000025261	16540	14138.3	15339.2	0.226197	0.0664865	3.40215	0.000668586	0.00393149	chrX	151800807	151935417	.	+	Huwe1	C1
ENSMUSG00000067873	1310.39	780.984	1045.68	0.743779	0.120176	6.18908	6.05e-10	1.77e-08	chrX	57053583	57067183	.	+	Htatsf1	C1
ENSMUSG00000025260	1497.43	1690.07	1593.75	-0.173295	0.0990729	-1.74917	0.0802615	0.178628	chrX	152001845	152004442	.	+	Hsd17b10	C1
ENSMUSG00000062184	1579.77	1631.63	1605.7	-0.0482103	0.129872	-0.371214	0.710478	0.818797	chrX	51387212	51681856	.	-	Hs6st2	C1
ENSMUSG00000025630	2600.32	2211.07	2405.7	0.233142	0.105187	2.21646	0.0266602	0.0786345	chrX	52988137	53021659	.	+	Hprt	C1
ENSMUSG00000045427	3356.58	2655.08	3005.83	0.338754	0.0861622	3.93159	8.44e-05	0.000666565	chrX	134601179	134607060	.	+	Hnrnph2	C1
ENSMUSG00000031245	191.29	121.133	156.212	0.660135	0.22432	2.94282	0.00325234	0.0147509	chrX	109004534	109013404	.	-	Hmgn5	C1
ENSMUSG00000015217	226.884	257.76	242.322	-0.180691	0.210147	-0.85983	0.389883	0.556426	chrX	71555918	71560676	.	+	Hmgb3	C1
ENSMUSG00000067567	396.457	324.818	360.637	0.284526	0.161684	1.75976	0.0784485	0.175596	chrX	102284639	102505359	.	-	Hdac8	C1
ENSMUSG00000031161	1178.75	970.452	1074.6	0.281378	0.103093	2.72935	0.00634594	0.0256188	chrX	7930120	7947889	.	-	Hdac6	C1
ENSMUSG00000031386	8984.91	8292.32	8638.62	0.115964	0.0680447	1.70423	0.0883376	0.191487	chrX	73942792	73966357	.	-	Hcfc1	C1
ENSMUSG00000031371	869.299	901.757	885.528	-0.0526118	0.115664	-0.454866	0.649206	0.77468	chrX	73437315	73459044	.	-	Haus7	C1
ENSMUSG00000025059	364.117	350.738	357.428	0.0537872	0.155179	0.346614	0.728881	0.831964	chrX	85701937	85776819	.	-	Gyk	C1
ENSMUSG00000071723	341.217	368.992	355.104	-0.115065	0.177037	-0.649949	0.515725	0.669133	chrX	94636069	94643244	.	+	Gspt2	C1
ENSMUSG00000031153	2056.6	1391.11	1723.85	0.564165	0.0958653	5.88497	3.98e-09	9.73e-08	chrX	7789765	7820567	.	+	Gripap1	C1
ENSMUSG00000001986	2151.96	1409.5	1780.73	0.608399	0.116269	5.2327	1.67e-07	2.78e-06	chrX	41400854	41678601	.	+	Gria3	C1
ENSMUSG00000043384	595.295	587.435	591.365	0.0188648	0.132188	0.142712	0.886518	0.937711	chrX	135742733	135803474	.	+	Gprasp1	C1
ENSMUSG00000031298	818.939	416.199	617.569	0.974421	0.132329	7.3636	1.79e-13	9.41e-12	chrX	160390690	160498070	.	+	Gpr64	C1
ENSMUSG00000056679	118.565	95.2187	106.892	0.317054	0.302722	1.04734	0.294941	0.458535	chrX	152343598	152368704	.	-	Gpr173	C1
ENSMUSG00000031342	1306.78	881.824	1094.3	0.56705	0.173172	3.27448	0.00105856	0.00578262	chrX	166238911	166388988	.	+	Gpm6b	C1
ENSMUSG00000031148	2276.69	1775.78	2026.23	0.358446	0.0832632	4.30498	1.67e-05	0.000166242	chrX	7697131	7710262	.	+	Gpkow	C1
ENSMUSG00000031119	8571.47	9563.55	9067.51	-0.158377	0.0922291	-1.71721	0.0859405	0.187688	chrX	52053021	52165252	.	-	Gpc4	C1
ENSMUSG00000025266	3645.57	3187.56	3416.57	0.192758	0.102317	1.88392	0.0595754	0.143616	chrX	150983141	151017322	.	-	Gnl3l	C1
ENSMUSG00000071748	25.5975	22.9263	24.2619	0.145536	0.602683	0.24148	0.809183	0.887451	chrX	68821093	68825318	.	+	Gm14698	C1
ENSMUSG00000079593	89.1193	64.5714	76.8453	0.45798	0.345252	1.32651	0.184671	0.326672	chrX	53577087	53608979	.	-	Gm14597	C1
ENSMUSG00000031266	1951.69	1947.71	1949.7	0.00334897	0.0895093	0.0374147	0.970154	0.985907	chrX	134588149	134601125	.	-	Gla	C1
ENSMUSG00000040621	172.981	137.3	155.14	0.330955	0.244746	1.35224	0.176298	0.316445	chrX	166170454	166190512	.	+	Gemin8	C1
ENSMUSG00000015291	4174.95	4580.66	4377.8	-0.133222	0.0802273	-1.66056	0.0968017	0.204747	chrX	74304998	74311862	.	+	Gdi1	C1
ENSMUSG00000031340	97.575	150.957	124.266	-0.626057	0.272886	-2.2942	0.0217788	0.0673755	chrX	72255999	72274803	.	-	Gabre	C1
ENSMUSG00000031400	6172.77	6157.74	6165.25	0.00345744	0.0781531	0.0442394	0.964714	0.982933	chrX	74409483	74429194	.	-	G6pdx	C1
ENSMUSG00000042903	1150.42	1176.83	1163.63	-0.0308684	0.110373	-0.279673	0.779728	0.867608	chrX	101254528	101260873	.	+	Foxo4	C1
ENSMUSG00000000838	3033.07	1537.31	2285.19	0.978693	0.108711	9.00271	2.2e-19	2.44e-17	chrX	68678541	68717963	.	+	Fmr1	C1
ENSMUSG00000031328	122624	112236	117430	0.127668	0.0989677	1.28999	0.197053	0.342068	chrX	74223461	74249820	.	-	Flna	C1
ENSMUSG00000023092	5437.84	8163.43	6800.63	-0.586415	0.101346	-5.78626	7.2e-09	1.65e-07	chrX	56731787	56793346	.	+	Fhl1	C1
ENSMUSG00000025265	719.866	767.495	743.68	-0.091414	0.121653	-0.751434	0.452392	0.614211	chrX	151046150	151089521	.	+	Fgd1	C1
ENSMUSG00000001962	2171.41	2248.34	2209.87	-0.0504436	0.085741	-0.588326	0.556314	0.70181	chrX	74313033	74320149	.	+	Fam50a	C1
ENSMUSG00000031399	1108.37	853.311	980.839	0.376015	0.11895	3.16111	0.00157168	0.00803051	chrX	74384719	74393272	.	-	Fam3a	C1
ENSMUSG00000042595	383.204	344.003	363.603	0.159587	0.194265	0.821494	0.411365	0.576947	chrX	137049594	137082503	.	+	Fam199x	C1
ENSMUSG00000036022	266.325	218.896	242.611	0.284104	0.189974	1.49549	0.134787	0.260835	chrX	53243415	53269805	.	-	Fam122b	C1
ENSMUSG00000025262	500.525	360.872	430.698	0.467091	0.174552	2.67594	0.00745193	0.029159	chrX	151344175	151471842	.	+	Fam120c	C1
ENSMUSG00000078317	187.214	223.739	205.476	-0.257093	0.200084	-1.28492	0.198819	0.344254	chrX	73228291	73230795	.	+	F8a	C1
ENSMUSG00000031109	354.772	210.488	282.63	0.749941	0.203886	3.67823	0.000234861	0.00162529	chrX	49009707	49288259	.	-	Enox2	C1
ENSMUSG00000001964	2333.35	2526.64	2429.99	-0.114526	0.0823378	-1.39093	0.164247	0.300503	chrX	74254687	74261548	.	+	Emd	C1
ENSMUSG00000009406	1444.07	2085.63	1764.85	-0.52922	0.0956717	-5.53162	3.17e-08	6.21e-07	chrX	20933395	20950608	.	-	Elk1	C1
ENSMUSG00000067194	5190.36	3696.57	4443.46	0.48887	0.086559	5.64783	1.62e-08	3.43e-07	chrX	159372178	159389928	.	+	Eif1ax	C1
ENSMUSG00000031217	4711.03	5260.4	4985.71	-0.159669	0.102933	-1.5512	0.120854	0.240353	chrX	99136130	99148991	.	+	Efnb1	C1
ENSMUSG00000034457	1978.47	2001.63	1990.05	-0.0174369	0.0896926	-0.194408	0.845857	0.912158	chrX	97333840	97377216	.	-	Eda2r	C1
ENSMUSG00000059327	502.628	364.352	433.49	0.464202	0.14505	3.20028	0.00137295	0.0071862	chrX	99975606	100400762	.	+	Eda	C1
ENSMUSG00000031176	2964.08	2399.73	2681.91	0.303781	0.119598	2.54001	0.011085	0.0399841	chrX	9654267	9663003	.	-	Dynlt3	C1
ENSMUSG00000031093	414.929	258.696	336.813	0.679078	0.181356	3.74445	0.000180788	0.00128916	chrX	35888832	36076562	.	+	Dock11	C1
ENSMUSG00000019088	354.688	283.998	319.343	0.319355	0.170645	1.87146	0.0612814	0.14674	chrX	74273217	74282337	.	-	Dnase1l1	C1
ENSMUSG00000000881	1348.81	1268.23	1308.52	0.0899388	0.104002	0.864783	0.387158	0.55366	chrX	100767722	100818410	.	+	Dlg3	C1
ENSMUSG00000031403	1393.99	1166.41	1280.2	0.255159	0.129342	1.97275	0.0485245	0.123458	chrX	75095854	75109777	.	+	Dkc1	C1
ENSMUSG00000000787	16121.1	10967.4	13544.3	0.555487	0.0758328	7.32516	2.39e-13	1.24e-11	chrX	13280970	13294052	.	+	Ddx3x	C1
ENSMUSG00000035967	313.612	246.43	280.021	0.345965	0.186646	1.85359	0.0637981	0.151415	chrX	56454857	56507843	.	+	Ddx26b	C1
ENSMUSG00000051851	474.435	410.464	442.449	0.206571	0.170016	1.21501	0.224363	0.375572	chrX	53608032	53608432	.	+	Cxx1c	C1
ENSMUSG00000067924	558.293	390.166	474.229	0.515894	0.14694	3.51091	0.000446579	0.00280222	chrX	53669177	53670408	.	-	Cxx1b	C1
ENSMUSG00000067925	528.446	458.648	493.547	0.203616	0.14965	1.36062	0.173634	0.31282	chrX	53642488	53643682	.	-	Cxx1a	C1
ENSMUSG00000031360	1237.37	487.519	862.446	1.34125	0.120687	11.1134	1.08e-28	2.45e-26	chrX	162901238	163032508	.	+	Ctps2	C1
ENSMUSG00000031256	1678.41	1106.7	1392.55	0.598638	0.11065	5.41017	6.3e-08	1.15e-06	chrX	134059187	134086819	.	+	Cstf2	C1
ENSMUSG00000031231	2284.11	1890.59	2087.35	0.271264	0.102916	2.63577	0.00839464	0.0321272	chrX	106015700	106022450	.	+	Cox7b	C1
ENSMUSG00000031274	4923.24	5184.45	5053.84	-0.075213	0.114891	-0.654646	0.512696	0.666645	chrX	141475385	141689234	.	+	Col4a5	C1
ENSMUSG00000004317	2134.82	2161.3	2148.06	-0.0191584	0.116009	-0.165145	0.868829	0.926578	chrX	7153810	7319358	.	-	Clcn5	C1
ENSMUSG00000037347	411.582	429.861	420.722	-0.0645689	0.159061	-0.405937	0.684789	0.799587	chrX	20059560	20097521	.	+	Chst7	C1
ENSMUSG00000031327	167.032	211.53	189.281	-0.343179	0.219813	-1.56124	0.118468	0.236727	chrX	103356476	103396092	.	+	Chic1	C1
ENSMUSG00000031347	666.789	566.492	616.641	0.235196	0.130468	1.80271	0.0714333	0.164536	chrX	72913532	72918411	.	-	Cetn2	C1
ENSMUSG00000031292	68.156	57.5404	62.8482	0.249092	0.355285	0.701103	0.483238	0.641016	chrX	160784308	160994702	.	-	Cdkl5	C1
ENSMUSG00000031065	9257.81	5127.04	7192.42	0.852144	0.0703892	12.1062	9.79e-34	3.07e-31	chrX	20687954	20699880	.	+	Cdk16	C1
ENSMUSG00000035776	2816.3	2779.62	2797.96	0.0182533	0.0896089	0.203699	0.838589	0.907833	chrX	71420060	71492849	.	-	Cd99l2	C1
ENSMUSG00000031143	0	0	0	NA	NA	NA	NA	1	chrX	7593809	7605517	.	-	Ccdc22	C1
ENSMUSG00000031150	221.906	192.37	207.138	0.205104	0.213126	0.962361	0.335868	0.501527	chrX	7731714	7750905	.	-	Ccdc120	C1
ENSMUSG00000046449	16.6283	50.7283	33.6783	-1.61618	0.535873	-3.01598	0.0025615	0.0121247	chrX	104077434	104201185	.	-	C77370	C1
ENSMUSG00000006423	1790.82	1708.41	1749.62	0.0676096	0.0973336	0.694617	0.487295	0.644501	chrX	36823737	36874111	.	-	C330007P06Rik	C1
ENSMUSG00000048970	671.566	428.386	549.976	0.644876	0.148686	4.33717	1.44e-05	0.000146236	chrX	38630785	38635087	.	-	C1galt1c1	C1
ENSMUSG00000031201	435.932	327.73	381.831	0.4135	0.151312	2.73276	0.00628065	0.025405	chrX	75416628	75454001	.	+	Brcc3	C1
ENSMUSG00000072964	662.151	578.072	620.111	0.194515	0.131033	1.48447	0.137684	0.264758	chrX	135885851	135891081	.	+	Bhlhb9	C1
ENSMUSG00000031375	196156	174394	185275	0.169633	0.0818317	2.07294	0.0381775	0.103542	chrX	73483602	73495933	.	+	Bgn	C1
ENSMUSG00000036959	1099.51	1326	1212.75	-0.268377	0.126997	-2.11325	0.0345797	0.0959892	chrX	48341358	48408049	.	+	Bcorl1	C1
ENSMUSG00000002015	7990.4	5935.63	6963.02	0.428608	0.0737203	5.81397	6.1e-09	1.42e-07	chrX	73686178	73716175	.	-	Bcap31	C1
ENSMUSG00000073139	2434.91	2603.29	2519.1	-0.0960239	0.089644	-1.07117	0.284093	0.445867	chrX	70459753	70477180	.	-	BC023829	C1
ENSMUSG00000052364	160.242	154.346	157.294	0.0549608	0.222779	0.246705	0.805136	0.884813	chrX	8892382	8894964	.	+	B630019K06Rik	C1
ENSMUSG00000031229	2041.99	1304.72	1673.36	0.64516	0.114631	5.62814	1.82e-08	3.8e-07	chrX	105797615	105929397	.	-	Atrx	C1
ENSMUSG00000033792	946.643	694.201	820.422	0.446922	0.119772	3.73142	0.0001904	0.00134734	chrX	106027276	106124926	.	+	Atp7a	C1
ENSMUSG00000031007	4800.05	2933.39	3866.72	0.709636	0.0870207	8.1548	3.5e-16	2.71e-14	chrX	12587801	12617049	.	+	Atp6ap2	C1
ENSMUSG00000019087	15253.1	13083.8	14168.4	0.221044	0.0856638	2.58037	0.00986938	0.0364968	chrX	74297097	74304721	.	+	Atp6ap1	C1
ENSMUSG00000079418	892.074	711.137	801.605	0.324552	0.145072	2.23718	0.0252748	0.0754323	chrX	140956907	141164270	.	+	Atg4a	C1
ENSMUSG00000048040	315.429	268.094	291.762	0.229926	0.220504	1.04273	0.297073	0.460833	chrX	135993824	135995355	.	+	Arxes2	C1
ENSMUSG00000048355	21.5093	19.3833	20.4463	0.148821	0.644399	0.230946	0.817357	0.892956	chrX	136033367	136034946	.	+	Arxes1	C1
ENSMUSG00000050394	160.359	178.884	169.622	-0.156005	0.217021	-0.718849	0.472234	0.6311	chrX	134748461	134751417	.	-	Armcx6	C1
ENSMUSG00000072969	342.207	402.358	372.283	-0.230113	0.172553	-1.33358	0.182342	0.323675	chrX	135742733	135747322	.	+	Armcx5	C1
ENSMUSG00000049804	1004.04	816.948	910.492	0.297639	0.118149	2.51919	0.0117627	0.0420048	chrX	134686519	134696757	.	+	Armcx4	C1
ENSMUSG00000049047	1825.21	1227.8	1526.51	0.571591	0.0929888	6.14688	7.9e-10	2.24e-08	chrX	134756595	134761455	.	+	Armcx3	C1
ENSMUSG00000033436	3482.9	2902.9	3192.9	0.262503	0.083778	3.13332	0.00172841	0.00869835	chrX	134804145	134809221	.	-	Armcx2	C1
ENSMUSG00000033460	957.835	656.676	807.256	0.541797	0.134224	4.03653	5.42e-05	0.000459288	chrX	134717963	134721917	.	+	Armcx1	C1
ENSMUSG00000031389	33.4657	49.1296	41.2976	-0.54586	0.497314	-1.09762	0.272371	0.432902	chrX	73891442	73921870	.	-	Arhgap4	C1
ENSMUSG00000046532	141.762	238.503	190.133	-0.754028	0.236675	-3.18592	0.00144292	0.00748712	chrX	98149721	98323215	.	+	Ar	C1
ENSMUSG00000025525	478.795	217.392	348.093	1.13966	0.176273	6.46532	1.01e-10	3.49e-09	chrX	112311334	112372755	.	+	Apool	C1
ENSMUSG00000079508	393.288	295.789	344.538	0.407777	0.164772	2.4748	0.013331	0.0465191	chrX	94367117	94417093	.	+	Apoo	C1
ENSMUSG00000031367	1227.12	872.418	1049.77	0.48952	0.13247	3.69533	0.000219604	0.00153272	chrX	163909017	163933666	.	+	Ap1s2	C1
ENSMUSG00000041688	2890.06	3070.51	2980.29	-0.0884877	0.107199	-0.825456	0.409113	0.575093	chrX	145446425	145505181	.	-	Amot	C1
ENSMUSG00000042225	1995.19	1125.07	1560.13	0.824107	0.117141	7.03515	1.99e-12	8.67e-11	chrX	142851146	142966728	.	-	Ammecr1	C1
ENSMUSG00000050332	395.219	441.927	418.573	-0.160228	0.153168	-1.04609	0.295518	0.459132	chrX	95420318	95444872	.	-	Amer1	C1
ENSMUSG00000041718	457.061	330.333	393.697	0.466809	0.155496	3.00207	0.00268153	0.0125732	chrX	144317812	144374450	.	+	Alg13	C1
ENSMUSG00000059708	371.691	215.993	293.842	0.781233	0.18885	4.13678	3.52e-05	0.000318	chrX	36608314	36645395	.	-	Akap17b	C1
ENSMUSG00000036932	1953.12	1680.79	1816.96	0.215192	0.1082	1.98882	0.0467206	0.120052	chrX	48474944	48513563	.	-	Aifm1	C1
ENSMUSG00000031189	149.223	170.852	160.037	-0.196865	0.237881	-0.827579	0.407909	0.574278	chrX	69360294	69868037	.	+	Aff2	C1
ENSMUSG00000031278	3177.54	2056.26	2616.9	0.626455	0.100907	6.20823	5.36e-10	1.58e-08	chrX	142317993	142390535	.	-	Acsl4	C1
ENSMUSG00000031378	1103.75	841.609	972.68	0.391605	0.110725	3.53674	0.000405105	0.00258251	chrX	73716597	73738534	.	+	Abcd1	C1
ENSMUSG00000031333	502.876	287.321	395.098	0.801931	0.181782	4.41149	1.03e-05	0.000107664	chrX	104280657	104413856	.	-	Abcb7	C1
ENSMUSG00000043549	0.287917	6.28818	3.28805	-4.31207	1.95458	-2.20613	0.0273746	0.0802654	chrX	94355053	94366777	.	-	4932442L08Rik	C1
ENSMUSG00000031112	35.1667	61.9924	48.5795	-0.817189	0.420118	-1.94514	0.0517577	0.129661	chrX	50841047	50893097	.	+	2610018G03Rik	C1
ENSMUSG00000031242	591.899	400.479	496.189	0.560663	0.149978	3.73831	0.000185259	0.0013169	chrX	107782751	107816334	.	-	2610002M06Rik	C1
ENSMUSG00000044148	2768.5	1463.55	2116.02	0.917539	0.111421	8.23486	1.8e-16	1.43e-14	chrX	12654879	12673668	.	-	1810030O07Rik	C1
ENSMUSG00000045237	783.422	654.454	718.938	0.257415	0.150646	1.70874	0.0874996	0.190197	chrX	70385877	70389417	.	+	1110012L19Rik	C1
ENSMUSG00000031310	1078.26	894.64	986.449	0.270119	0.105058	2.57113	0.0101367	0.0372558	chrX	101404384	101420849	.	-	Zmym3	C2
ENSMUSG00000067860	3.18025	2.3862	2.78322	0.385431	1.76044	0.21894	0.826697	0.899405	chrX	58022700	58041736	.	+	Zic3	C2
ENSMUSG00000031374	1.74357	2.37977	2.06167	-0.434762	2.0817	-0.20885	0.834566	0.90471	chrX	73411096	73428385	.	+	Zfp92	C2
ENSMUSG00000059334	0.291131	0.793258	0.542194	-1.32912	3.79959	-0.349805	0.726485	1	chrX	53774048	53776394	.	-	Zfp36l3	C2
ENSMUSG00000031351	13.4427	21.571	17.5069	-0.684955	0.721191	-0.949756	0.342236	0.508449	chrX	72987339	73031543	.	+	Zfp185	C2
ENSMUSG00000047686	10.7533	7.6254	9.18933	0.501805	0.96584	0.519553	0.603375	0.740358	chrX	106837082	106840644	.	-	Zcchc5	C2
ENSMUSG00000031330	0	0	0	NA	NA	NA	NA	1	chrX	103630586	103631670	.	+	Zcchc13	C2
ENSMUSG00000036699	4.93988	20.0097	12.4748	-2.00724	0.923554	-2.17339	0.029751	0.085877	chrX	36195904	36199158	.	+	Zcchc12	C2
ENSMUSG00000035062	305.779	252.668	279.224	0.272123	0.192192	1.41589	0.156808	0.290852	chrX	95639193	95658509	.	-	Zc4h2	C2
ENSMUSG00000047694	1693.4	1028.39	1360.9	0.717992	0.10769	6.6672	2.61e-11	9.84e-10	chrX	98936316	98949017	.	+	Yipf6	C2
ENSMUSG00000037005	24.7908	26.042	25.4164	-0.0784362	0.550972	-0.14236	0.886796	0.937859	chrX	48108725	48136981	.	+	Xpnpep2	C2
ENSMUSG00000067764	0	0	0	NA	NA	NA	NA	1	chrX	73282896	73292976	.	-	Xlr5c	C2
ENSMUSG00000072479	0	0	0	NA	NA	NA	NA	1	chrX	73148796	73158872	.	+	Xlr5b	C2
ENSMUSG00000058328	0.287917	0	0.143959	0.58403	4.08047	0.143128	0.886189	1	chrX	73107635	73292976	.	-	Xlr5a	C2
ENSMUSG00000031362	0	0.351799	0.175899	-1.33952	4.08047	-0.328277	0.742703	1	chrX	73233688	73243130	.	-	Xlr4c	C2
ENSMUSG00000067768	1.76788	3.01918	2.39353	-0.774141	2.15166	-0.359788	0.719006	0.824848	chrX	73214333	73222453	.	+	Xlr4b	C2
ENSMUSG00000079845	0	7.06197	3.53099	-5.4665	1.95022	-2.80302	0.00506273	0.0213428	chrX	73074345	73082478	.	-	Xlr4a	C2
ENSMUSG00000058147	0.291131	1.40719	0.849163	-2.1796	3.47285	-0.62761	0.530259	1	chrX	73254540	73265390	.	-	Xlr3c	C2
ENSMUSG00000073125	34.9159	18.4419	26.6789	0.921645	0.57639	1.59899	0.109822	0.224185	chrX	73192207	73202930	.	+	Xlr3b	C2
ENSMUSG00000057836	1.45596	4.27305	2.8645	-1.56652	1.6122	-0.971667	0.331216	0.496507	chrX	73086293	73097095	.	-	Xlr3a	C2
ENSMUSG00000054626	11.3943	4.54203	7.96815	1.33076	1.05708	1.2589	0.208067	0.355529	chrX	53777118	53797706	.	-	Xlr	C2
ENSMUSG00000031258	4.65317	11.2145	7.93385	-1.27514	1.11166	-1.14706	0.251355	0.409039	chrX	134149043	134162076	.	-	Xkrx	C2
ENSMUSG00000031165	39.3356	6.62735	22.9815	2.55666	0.656362	3.8952	9.81e-05	0.00075683	chrX	8081453	8090498	.	-	Was	C2
ENSMUSG00000031430	0	0.690865	0.345432	-2.12281	4.04905	-0.524272	0.600089	1	chrX	140907608	140939472	.	+	Vsig1	C2
ENSMUSG00000031131	0	3.63353	1.81677	-4.48161	2.86143	-1.56621	0.117299	0.234978	chrX	57088106	57106540	.	+	Vgll1	C2
ENSMUSG00000055780	0	0	0	NA	NA	NA	NA	1	chrX	51753959	51801233	.	-	Usp26	C2
ENSMUSG00000031329	0.579048	4.44606	2.51255	-2.95294	2.05146	-1.43944	0.150027	0.281798	chrX	103414467	103424580	.	+	Tsx	C2
ENSMUSG00000025272	113.016	309.367	211.191	-1.44977	0.242596	-5.97606	2.29e-09	5.88e-08	chrX	150645304	150657583	.	-	Tro	C2
ENSMUSG00000067369	584.354	469.637	526.996	0.314234	0.133826	2.34807	0.0188709	0.060559	chrX	134222339	134276984	.	-	Trmt2b	C2
ENSMUSG00000031372	0.294646	0	0.147323	0.58403	4.08047	0.143128	0.886189	1	chrX	73433705	73435344	.	-	Trex2	C2
ENSMUSG00000031250	34.8708	37.3015	36.0862	-0.100742	0.496922	-0.202732	0.839344	0.908361	chrX	133850980	133865577	.	+	Tnmd	C2
ENSMUSG00000072955	0	0	0	NA	NA	NA	NA	1	chrX	136954988	136976869	.	-	Tmsb15l	C2
ENSMUSG00000089996	0	0	0	NA	NA	NA	NA	1	chrX	136955265	136958025	.	-	Tmsb15b2	C2
ENSMUSG00000089768	1.45917	1.26018	1.35968	0.245076	2.4576	0.0997215	0.920565	1	chrX	136974022	136976874	.	-	Tmsb15b1	C2
ENSMUSG00000060726	0	0	0	NA	NA	NA	NA	1	chrX	135718667	135725261	.	-	Tmsb15a	C2
ENSMUSG00000015401	0	2.76977	1.38488	-4.1008	2.82242	-1.45293	0.146242	1	chrX	164088830	164118860	.	+	Tmem27	C2
ENSMUSG00000033777	63.2225	22.8817	43.0521	1.45082	0.452588	3.20561	0.00134779	0.00708726	chrX	106143204	106160493	.	+	Tlr13	C2
ENSMUSG00000031397	4.33834	18.3718	11.3551	-2.07587	0.912627	-2.27461	0.0229295	0.0700949	chrX	74177259	74208500	.	+	Tktl1	C2
ENSMUSG00000037475	1988.32	1188.22	1588.27	0.742547	0.100756	7.36977	1.71e-13	9e-12	chrX	41794991	41920674	.	-	Thoc2	C2
ENSMUSG00000062564	0	0	0	NA	NA	NA	NA	1	chrX	74150944	74167838	.	-	Tex28	C2
ENSMUSG00000071686	0	2.16857	1.08428	-3.73644	3.13107	-1.19334	0.232735	1	chrX	138208165	138209580	.	-	Tex13a	C2
ENSMUSG00000042386	0	0	0	NA	NA	NA	NA	1	chrX	140808307	140813433	.	-	Tex13	C2
ENSMUSG00000009670	1.17858	3.32004	2.24931	-1.50178	1.97822	-0.759156	0.447759	0.610108	chrX	100838648	101059667	.	-	Tex11	C2
ENSMUSG00000051224	137.885	78.6178	108.251	0.815637	0.300694	2.71252	0.00667742	0.0267399	chrX	166499812	166518567	.	-	Tceanc	C2
ENSMUSG00000031409	0.582563	3.57576	2.07916	-2.60825	2.16356	-1.20554	0.227996	0.380216	chrX	135208687	135210687	.	-	Tceal6	C2
ENSMUSG00000054034	2.59799	8.06644	5.33221	-1.64323	1.41802	-1.15882	0.246528	0.403433	chrX	136200948	136203876	.	-	Tceal5	C2
ENSMUSG00000044550	136.469	167.059	151.764	-0.289856	0.256656	-1.12936	0.258747	0.417693	chrX	136590842	136668378	.	+	Tceal3	C2
ENSMUSG00000049536	165.467	150.205	157.836	0.139228	0.246866	0.563982	0.572766	0.716336	chrX	136707982	136711478	.	+	Tceal1	C2
ENSMUSG00000047242	469.902	302.853	386.377	0.629283	0.173473	3.62756	0.000286111	0.00191495	chrX	106206883	106221158	.	-	Taf9b	C2
ENSMUSG00000031216	441.557	397.041	419.299	0.152928	0.153163	0.998467	0.318053	0.483271	chrX	99003248	99074728	.	+	Stard8	C2
ENSMUSG00000091821	0	0.351799	0.175899	-1.33952	4.08047	-0.328277	0.742703	1	chrX	123221399	123222481	.	-	Srsx	C2
ENSMUSG00000031253	4584.32	3643.89	4114.1	0.330559	0.113129	2.92196	0.00347835	0.0156093	chrX	133908426	133932446	.	+	Srpx2	C2
ENSMUSG00000090084	110.291	142.677	126.484	-0.375291	0.277392	-1.35293	0.176078	0.316134	chrX	10037977	10117709	.	-	Srpx	C2
ENSMUSG00000002007	10.4658	5.07904	7.77244	1.0295	1.05985	0.97137	0.331364	0.496583	chrX	73774405	73778925	.	+	Srpk3	C2
ENSMUSG00000095754	0	0	0	NA	NA	NA	NA	1	chrX	31253894	31255381	.	+	Spin2f	C2
ENSMUSG00000079566	0	0	0	NA	NA	NA	NA	1	chrX	73175302	73176989	.	-	Spin2d	C2
ENSMUSG00000037167	0.291131	0	0.145565	0.58403	4.08047	0.143128	0.886189	1	chrX	21068406	21077963	.	+	Spaca5	C2
ENSMUSG00000041476	35.5581	47.2732	41.4157	-0.411256	0.424916	-0.967853	0.333118	0.498625	chrX	157698910	157752591	.	+	Smpx	C2
ENSMUSG00000073094	0	0	0	NA	NA	NA	NA	1	chrX	75146056	75163770	.	-	Smim9	C2
ENSMUSG00000031297	32.6938	96.7606	64.7272	-1.56489	0.384631	-4.06854	4.73e-05	0.00040867	chrX	101079210	101086020	.	-	Slc7a3	C2
ENSMUSG00000037636	193.372	252.275	222.823	-0.385444	0.201349	-1.9143	0.0555814	0.136737	chrX	36743659	36777202	.	+	Slc25a43	C2
ENSMUSG00000005696	0	2.81439	1.40719	-4.13765	3.10904	-1.33084	0.183241	1	chrX	42502453	42529330	.	+	Sh2d1a	C2
ENSMUSG00000000037	68.8337	37.7287	53.2812	0.862712	0.424007	2.03466	0.0418849	0.111066	chrX	161117193	161258213	.	+	Scml2	C2
ENSMUSG00000031101	15.9855	8.06686	12.0262	0.996049	0.873685	1.14005	0.254264	0.412188	chrX	48146436	48161565	.	+	Sash3	C2
ENSMUSG00000035454	0	0	0	NA	NA	NA	NA	1	chrX	86044199	86047313	.	+	Samt3	C2
ENSMUSG00000040808	3.19922	2.08533	2.64228	0.593946	1.9397	0.306204	0.759449	0.853616	chrX	162961992	162964599	.	-	S100g	C2
ENSMUSG00000031293	1.45565	3.44159	2.44862	-1.2564	2.10032	-0.598191	0.549712	0.696563	chrX	160768013	160799663	.	+	Rs1	C2
ENSMUSG00000031309	2608.51	2026.14	2317.33	0.364287	0.0915988	3.97698	6.98e-05	0.000568042	chrX	159210307	159368244	.	+	Rps6ka3	C2
ENSMUSG00000083695	0.294646	1.81677	1.05571	-2.51122	3.21999	-0.779883	0.43546	1	chrX	163760139	163761329	.	-	Rnf138rt1	C2
ENSMUSG00000072945	2.34311	0.678132	1.51062	1.74009	2.54945	0.682535	0.494901	1	chrX	139779549	139782353	.	-	Ripply1	C2
ENSMUSG00000068048	0	0.339066	0.169533	-1.33952	4.08047	-0.328277	0.742703	1	chrX	37899097	37901770	.	-	Rhox9	C2
ENSMUSG00000064137	0	0	0	NA	NA	NA	NA	1	chrX	37874778	37878944	.	-	Rhox8	C2
ENSMUSG00000071767	0	0	0	NA	NA	NA	NA	1	chrX	37831686	37841275	.	+	Rhox7	C2
ENSMUSG00000006200	0	0	0	NA	NA	NA	NA	1	chrX	37826910	37829857	.	+	Rhox6	C2
ENSMUSG00000095180	0.294646	0.351799	0.323222	-0.377751	4.08047	-0.0925753	0.926241	1	chrX	37804842	37808876	.	+	Rhox5	C2
ENSMUSG00000079628	0	1.40719	0.703597	-3.13864	3.97785	-0.78903	0.430094	1	chrX	37646500	37651327	.	-	Rhox4g	C2
ENSMUSG00000079630	0	0.454192	0.227096	-1.33952	4.08047	-0.328277	0.742703	1	chrX	37602894	37607704	.	-	Rhox4f	C2
ENSMUSG00000071770	0	1.0172	0.508599	-2.67806	4.00421	-0.668811	0.503616	1	chrX	37557412	37562283	.	+	Rhox4e	C2
ENSMUSG00000079633	0	0	0	NA	NA	NA	NA	1	chrX	37514359	37519176	.	+	Rhox4d	C2
ENSMUSG00000079635	0	0	0	NA	NA	NA	NA	1	chrX	37480337	37485124	.	+	Rhox4c	C2
ENSMUSG00000071771	0.287917	0	0.143959	0.58403	4.08047	0.143128	0.886189	1	chrX	37432494	37437279	.	+	Rhox4b	C2
ENSMUSG00000079639	0	0	0	NA	NA	NA	NA	1	chrX	37265338	37270132	.	+	Rhox4a	C2
ENSMUSG00000071769	0	0.80599	0.402995	-2.3132	4.03177	-0.573743	0.566142	1	chrX	37657688	37668764	.	-	Rhox3h	C2
ENSMUSG00000080933	0	0.908383	0.454192	-2.46759	4.01928	-0.613939	0.539255	1	chrX	37623318	37628612	.	-	Rhox3g	C2
ENSMUSG00000095510	0	0	0	NA	NA	NA	NA	1	chrX	37580992	37585496	.	+	Rhox3f	C2
ENSMUSG00000059626	0	0.339066	0.169533	-1.33952	4.08047	-0.328277	0.742703	1	chrX	37542019	37551082	.	+	Rhox3e	C2
ENSMUSG00000079636	0	3.96629	1.98314	-4.61828	2.48831	-1.85599	0.0634549	0.150791	chrX	37458585	37473964	.	+	Rhox3c	C2
ENSMUSG00000071772	0	0	0	NA	NA	NA	NA	1	chrX	37249919	37258983	.	+	Rhox3a	C2
ENSMUSG00000079627	0	0	0	NA	NA	NA	NA	1	chrX	37668989	37673277	.	-	Rhox2h	C2
ENSMUSG00000079629	0	0	0	NA	NA	NA	NA	1	chrX	37639115	37643470	.	-	Rhox2g	C2
ENSMUSG00000095741	0	0.351799	0.175899	-1.33952	4.08047	-0.328277	0.742703	1	chrX	37571405	37576163	.	+	Rhox2f	C2
ENSMUSG00000096788	0	0	0	NA	NA	NA	NA	1	chrX	37530452	37541813	.	+	Rhox2e	C2
ENSMUSG00000095698	0	0	0	NA	NA	NA	NA	1	chrX	37493428	37497623	.	+	Rhox2d	C2
ENSMUSG00000079637	0	0.908383	0.454192	-2.46759	4.01928	-0.613939	0.539255	1	chrX	37453680	37469861	.	+	Rhox2c	C2
ENSMUSG00000079638	0.287917	0	0.143959	0.58403	4.08047	0.143128	0.886189	1	chrX	37412067	37424764	.	+	Rhox2b	C2
ENSMUSG00000051827	0	0.80599	0.402995	-2.3132	4.03177	-0.573743	0.566142	1	chrX	37244976	37249686	.	+	Rhox2a	C2
ENSMUSG00000050197	0	0	0	NA	NA	NA	NA	1	chrX	38121219	38129967	.	+	Rhox13	C2
ENSMUSG00000071766	0	0.339066	0.169533	-1.33952	4.08047	-0.328277	0.742703	1	chrX	38104077	38110907	.	-	Rhox12	C2
ENSMUSG00000051038	0	0	0	NA	NA	NA	NA	1	chrX	38076594	38085141	.	-	Rhox11	C2
ENSMUSG00000053909	0	0	0	NA	NA	NA	NA	1	chrX	38066475	38071691	.	+	Rhox10	C2
ENSMUSG00000071773	0	0.454192	0.227096	-1.33952	4.08047	-0.328277	0.742703	1	chrX	37213804	37222258	.	-	Rhox1	C2
ENSMUSG00000023070	0	0	0	NA	NA	NA	NA	1	chrX	20549787	20562089	.	+	Rgn	C2
ENSMUSG00000085584	13.4217	2.50763	7.96469	2.48536	1.14752	2.16586	0.030322	0.0871158	chrX	143099594	143104297	.	+	Rgag1	C2
ENSMUSG00000031387	1826.82	1487.36	1657.09	0.295297	0.109773	2.69007	0.00714372	0.028263	chrX	73922121	73930850	.	-	Renbp	C2
ENSMUSG00000043463	2.31619	2.50132	2.40876	-0.123516	1.8173	-0.0679665	0.945812	0.971791	chrX	136858147	136868755	.	-	Rab9b	C2
ENSMUSG00000031202	49.0561	49.506	49.281	-0.0119324	0.434382	-0.0274699	0.978085	0.989687	chrX	75572046	75578231	.	-	Rab39b	C2
ENSMUSG00000031104	2.91954	3.33278	3.12616	-0.195616	1.59103	-0.122949	0.902148	0.948063	chrX	48519285	48530232	.	+	Rab33a	C2
ENSMUSG00000031145	237.94	375.293	306.616	-0.656325	0.177517	-3.69725	0.000217945	0.00152374	chrX	7657260	7668186	.	+	Prickle3	C2
ENSMUSG00000062168	238.689	186.47	212.58	0.357635	0.209835	1.70436	0.0883133	0.191455	chrX	160623094	160735765	.	-	Ppef1	C2
ENSMUSG00000050424	0	3.51841	1.7592	-4.43452	2.65969	-1.66731	0.0954536	0.202752	chrX	73033981	73037103	.	-	Pnma5	C2
ENSMUSG00000046287	0	0	0	NA	NA	NA	NA	1	chrX	73064787	73068191	.	+	Pnma3	C2
ENSMUSG00000002012	21.225	55.9012	38.5631	-1.40088	0.566243	-2.47399	0.0133615	0.046593	chrX	73655994	73660117	.	-	Pnck	C2
ENSMUSG00000031385	39.2335	53.7982	46.5158	-0.456214	0.416858	-1.09441	0.273775	0.434218	chrX	73757090	73772514	.	+	Plxnb3	C2
ENSMUSG00000031425	25.5885	37.8056	31.697	-0.566233	0.492094	-1.15066	0.249872	0.407465	chrX	136822671	136839733	.	+	Plp1	C2
ENSMUSG00000061082	0.287917	2.16857	1.22824	-2.76974	2.81423	-0.984193	0.325021	1	chrX	53069995	53240111	.	-	Plac1	C2
ENSMUSG00000031379	175.571	193.665	184.618	-0.140334	0.23763	-0.590556	0.554818	0.700733	chrX	164269371	164373011	.	+	Pir	C2
ENSMUSG00000031155	150.037	159.944	154.991	-0.0911754	0.24374	-0.374068	0.708354	0.817457	chrX	7878262	7883432	.	+	Pim2	C2
ENSMUSG00000031212	0.294646	5.68697	2.99081	-4.16246	2.06789	-2.01291	0.0441243	0.11521	chrX	97072596	97082104	.	+	Pgr15l	C2
ENSMUSG00000035246	136.544	175.997	156.271	-0.370104	0.249769	-1.48179	0.138397	0.265612	chrX	93654863	93749951	.	+	Pcyt1b	C2
ENSMUSG00000000003	0	1.35626	0.678132	-3.08947	3.98029	-0.776192	0.437636	1	chrX	77837901	77853623	.	-	Pbsn	C2
ENSMUSG00000044359	1.76788	4.53561	3.15174	-1.34834	1.95482	-0.68975	0.490352	0.647168	chrX	100590154	100594869	.	-	P2ry4	C2
ENSMUSG00000051582	1.17858	0.339066	0.758825	1.53361	3.62701	0.42283	0.67242	1	chrX	100429013	100429885	.	+	Otud6a	C2
ENSMUSG00000031173	0	1.75899	0.879497	-3.46008	3.70407	-0.934128	0.350238	1	chrX	10252305	10321024	.	+	Otc	C2
ENSMUSG00000031394	0	0.339066	0.169533	-1.33952	4.08047	-0.328277	0.742703	1	chrX	74127464	74150760	.	+	Opn1mw	C2
ENSMUSG00000043715	0	0	0	NA	NA	NA	NA	1	chrX	74570639	74571574	.	-	Olfr1326-ps1	C2
ENSMUSG00000051706	0	0	0	NA	NA	NA	NA	1	chrX	74594328	74595275	.	+	Olfr1325	C2
ENSMUSG00000048173	0	0	0	NA	NA	NA	NA	1	chrX	50425496	50426494	.	-	Olfr1324	C2
ENSMUSG00000050504	0	0	0	NA	NA	NA	NA	1	chrX	50009306	50010235	.	-	Olfr1323	C2
ENSMUSG00000056281	0	0	0	NA	NA	NA	NA	1	chrX	49885469	49886401	.	-	Olfr1322	C2
ENSMUSG00000067971	0	0	0	NA	NA	NA	NA	1	chrX	49726973	49727932	.	-	Olfr1321	C2
ENSMUSG00000071764	0	0	0	NA	NA	NA	NA	1	chrX	49683504	49684463	.	+	Olfr1320	C2
ENSMUSG00000051228	4.05715	6.57589	5.31652	-0.702962	1.18369	-0.593874	0.552597	0.699183	chrX	13466110	13489313	.	+	Nyx	C2
ENSMUSG00000031410	0	1.24745	0.623725	-2.94245	3.86743	-0.760828	0.44676	1	chrX	135579555	135598777	.	-	Nxf7	C2
ENSMUSG00000009941	13.669	6.33291	10.001	1.08433	0.947001	1.14502	0.252202	0.409791	chrX	134944526	134964754	.	-	Nxf2	C2
ENSMUSG00000031257	0.579048	4.87467	2.72686	-3.05719	2.0043	-1.52532	0.127179	0.249811	chrX	134086421	134221956	.	-	Nox1	C2
ENSMUSG00000031302	2.02828	20.1885	11.1084	-3.30244	1.0719	-3.08092	0.00206362	0.0100841	chrX	101299168	101325963	.	+	Nlgn3	C2
ENSMUSG00000040138	4.93145	0.339066	2.63526	3.60045	2.04975	1.75653	0.0789978	0.176419	chrX	16885521	16911774	.	-	Ndp	C2
ENSMUSG00000082229	43.1451	44.6836	43.9144	-0.041874	0.463337	-0.090375	0.927989	0.962109	chrX	103184176	103186640	.	-	Nap1l2	C2
ENSMUSG00000031337	310.111	231.907	271.009	0.41569	0.208494	1.99378	0.0461763	0.119044	chrX	71210767	71315691	.	+	Mtm1	C2
ENSMUSG00000067878	77.1488	90.0821	83.6154	-0.22797	0.316372	-0.720577	0.47117	0.630059	chrX	56797858	56822326	.	-	Mtap7d3	C2
ENSMUSG00000031422	18128.2	14635.7	16382	0.308787	0.0634112	4.8696	1.12e-06	1.55e-05	chrX	136732942	136743690	.	-	Morf4l2	C2
ENSMUSG00000008035	798.133	1034.28	916.205	-0.373506	0.118284	-3.15772	0.00159011	0.00810235	chrX	10715013	10719690	.	+	Mid1ip1	C2
ENSMUSG00000031393	2309.07	1605.11	1957.09	0.523206	0.0951534	5.49855	3.83e-08	7.39e-07	chrX	74026592	74135363	.	-	Mecp2	C2
ENSMUSG00000031147	2.30655	5.89134	4.09895	-1.34348	1.66371	-0.807519	0.419368	0.583949	chrX	7673164	7681251	.	-	Magix	C2
ENSMUSG00000031224	7.25929	1.47139	4.36534	2.29274	1.55572	1.47374	0.140551	0.268347	chrX	104854952	104857267	.	-	Magee2	C2
ENSMUSG00000025268	3994.38	3233.42	3613.9	0.304238	0.0938127	3.24304	0.00118261	0.00633898	chrX	150806370	150814345	.	-	Maged2	C2
ENSMUSG00000035427	0	0.339066	0.169533	-1.33952	4.08047	-0.328277	0.742703	1	chrX	86250254	86305093	.	-	Mageb4	C2
ENSMUSG00000073069	0	0	0	NA	NA	NA	NA	1	chrX	91331755	91332897	.	+	Mageb2	C2
ENSMUSG00000062162	0	0	0	NA	NA	NA	NA	1	chrX	92015191	92016333	.	-	Mageb1	C2
ENSMUSG00000033343	0	0.339066	0.169533	-1.33952	4.08047	-0.328277	0.742703	1	chrX	72222017	72222964	.	+	Magea4	C2
ENSMUSG00000094196	0	0.351799	0.175899	-1.33952	4.08047	-0.328277	0.742703	1	chrX	154948543	154949505	.	-	Magea3	C2
ENSMUSG00000043453	0	0.454192	0.227096	-1.33952	4.08047	-0.328277	0.742703	1	chrX	72381870	72386858	.	-	Magea10	C2
ENSMUSG00000049929	38.9769	47.1713	43.0741	-0.271409	0.440209	-0.616545	0.537535	0.687627	chrX	106920625	106933900	.	+	Lpar4	C2
ENSMUSG00000041700	0.876907	3.97271	2.42481	-2.18893	1.87914	-1.16486	0.244076	0.400514	chrX	145290359	145349089	.	-	Lhfpl1	C2
ENSMUSG00000031391	228.54	382.949	305.744	-0.742238	0.18641	-3.98176	6.84e-05	0.000557409	chrX	73853778	73896105	.	-	L1cam	C2
ENSMUSG00000047485	1.76788	0.80599	1.28693	1.1567	2.76646	0.418114	0.675864	1	chrX	157818435	157820369	.	+	Klhl34	C2
ENSMUSG00000041649	54.1903	126.455	90.3226	-1.21846	0.31694	-3.84444	0.000120827	0.000904961	chrX	153237466	153396132	.	+	Klf8	C2
ENSMUSG00000057439	0	1.74626	0.87313	-3.45216	3.37919	-1.02159	0.306973	1	chrX	136448107	136544056	.	-	Kir3dl2	C2
ENSMUSG00000031424	0	1.38173	0.690865	-3.11604	3.68198	-0.846295	0.397388	1	chrX	136517999	136534309	.	+	Kir3dl1	C2
ENSMUSG00000041633	131.804	130.275	131.039	0.0112744	0.278335	0.0405066	0.967689	0.984661	chrX	153685154	153696391	.	-	Kctd12b	C2
ENSMUSG00000009731	710.458	344.006	527.232	1.04368	0.158896	6.56832	5.09e-11	1.84e-09	chrX	7822289	7838280	.	+	Kcnd1	C2
ENSMUSG00000031312	37.5069	61.3598	49.4333	-0.707474	0.411142	-1.72075	0.0852957	0.18666	chrX	101449088	101453541	.	+	Itgb1bp2	C2
ENSMUSG00000031304	34.379	23.771	29.075	0.517877	0.531493	0.974382	0.329867	0.495031	chrX	101264378	101268255	.	-	Il2rg	C2
ENSMUSG00000052372	0.294646	2.76977	1.53221	-3.13743	2.57294	-1.21939	0.222695	1	chrX	86740870	88115645	.	-	Il1rapl1	C2
ENSMUSG00000017057	2496.72	1294.14	1895.43	0.946501	0.10054	9.41413	4.77e-21	6.4e-19	chrX	36112110	36171259	.	+	Il13ra1	C2
ENSMUSG00000031111	5.50317	13.2166	9.3599	-1.27615	1.04617	-1.21983	0.222528	0.373513	chrX	49782536	49797749	.	-	Igsf1	C2
ENSMUSG00000045802	2.02828	2.3862	2.20724	-0.257476	2.02029	-0.127446	0.898588	0.945914	chrX	96306178	96456294	.	-	Hsf3	C2
ENSMUSG00000031209	805.206	672.228	738.717	0.257156	0.159393	1.61334	0.10667	0.219709	chrX	96455359	96574485	.	+	Heph	C2
ENSMUSG00000042282	1.43959	0.690865	1.06523	1.02931	2.94989	0.348933	0.72714	1	chrX	142081160	142196931	.	-	Gucy2f	C2
ENSMUSG00000031364	9.32714	6.79405	8.0606	0.434414	1.24026	0.350261	0.726143	0.830046	chrX	163513904	163549677	.	-	Grpr	C2
ENSMUSG00000047678	0	0	0	NA	NA	NA	NA	1	chrX	13661363	13667433	.	+	Gpr82	C2
ENSMUSG00000040229	0	0.454192	0.227096	-1.33952	4.08047	-0.328277	0.742703	1	chrX	13632089	13640858	.	+	Gpr34	C2
ENSMUSG00000031210	2.31007	2.78892	2.5495	-0.288072	1.94572	-0.148054	0.8823	0.934998	chrX	96713441	96719388	.	+	Gpr165	C2
ENSMUSG00000025333	3.23086	0.793258	2.01206	2.05775	2.10248	0.978726	0.327715	0.492963	chrX	152781921	152808646	.	+	Gpr143	C2
ENSMUSG00000051209	0	0	0	NA	NA	NA	NA	1	chrX	48667979	48674478	.	-	Gpr119	C2
ENSMUSG00000053852	0	5.22647	2.61324	-5.01347	2.12525	-2.359	0.0183243	0.0592039	chrX	56870163	57001558	.	+	Gpr112	C2
ENSMUSG00000079479	0	0	0	NA	NA	NA	NA	1	chrX	102706890	102707635	.	-	Gm9112	C2
ENSMUSG00000073243	0	0	0	NA	NA	NA	NA	1	chrX	37209348	37211041	.	-	Gm9	C2
ENSMUSG00000096508	0	0	0	NA	NA	NA	NA	1	chrX	135433835	135443830	.	+	Gm7903	C2
ENSMUSG00000091863	0	0.351799	0.175899	-1.33952	4.08047	-0.328277	0.742703	1	chrX	152563334	152563969	.	+	Gm7157	C2
ENSMUSG00000079532	0	0	0	NA	NA	NA	NA	1	chrX	74740927	74742188	.	+	Gm6890	C2
ENSMUSG00000079536	12.2118	21.6861	16.949	-0.828776	0.668549	-1.23966	0.2151	0.364192	chrX	74480287	74481399	.	-	Gm6880	C2
ENSMUSG00000064016	1.1584	2.27096	1.71468	-0.936335	2.45454	-0.381471	0.702854	0.813229	chrX	56543874	56549606	.	-	Gm648	C2
ENSMUSG00000079642	0	0	0	NA	NA	NA	NA	1	chrX	36403477	36404655	.	+	Gm6268	C2
ENSMUSG00000090141	0	0	0	NA	NA	NA	NA	1	chrX	101261376	101263992	.	-	Gm614	C2
ENSMUSG00000079606	0	0.351799	0.175899	-1.33952	4.08047	-0.328277	0.742703	1	chrX	48841466	48877713	.	-	Gm595	C2
ENSMUSG00000079531	0	1.35626	0.678132	-3.08947	3.98029	-0.776192	0.437636	1	chrX	74837196	74843355	.	+	Gm5936	C2
ENSMUSG00000079534	1.15167	0	0.575835	2.46463	3.9735	0.620268	0.535082	1	chrX	74639119	74645635	.	-	Gm5640	C2
ENSMUSG00000061065	0	0	0	NA	NA	NA	NA	1	chrX	9571901	9572409	.	-	Gm5382	C2
ENSMUSG00000073010	19.9495	29.1771	24.5633	-0.543901	0.73254	-0.742487	0.457792	0.618918	chrX	106583186	106710557	.	+	Gm5127	C2
ENSMUSG00000071738	0	0	0	NA	NA	NA	NA	1	chrX	76264304	76267738	.	+	Gm4937	C2
ENSMUSG00000069038	0	0	0	NA	NA	NA	NA	1	chrX	11327822	11328151	.	+	Gm4906	C2
ENSMUSG00000079584	0.287917	0.351799	0.319858	-0.377751	4.08047	-0.0925753	0.926241	1	chrX	57409154	57488767	.	+	Gm364	C2
ENSMUSG00000098078	0	0	0	NA	NA	NA	NA	1	chrX	103422010	103481705	.	+	Gm26992	C2
ENSMUSG00000094564	0	0.339066	0.169533	-1.33952	4.08047	-0.328277	0.742703	1	chrX	33985639	33986816	.	-	Gm21870	C2
ENSMUSG00000058932	0	0	0	NA	NA	NA	NA	1	chrX	56447965	56448366	.	+	Gm2174	C2
ENSMUSG00000094945	0	0.351799	0.175899	-1.33952	4.08047	-0.328277	0.742703	1	chrX	37390848	37395621	.	+	Gm21098	C2
ENSMUSG00000095601	0	0	0	NA	NA	NA	NA	1	chrX	37380028	37384493	.	+	Gm21085	C2
ENSMUSG00000092463	0	0	0	NA	NA	NA	NA	1	chrX	101261405	101269023	.	-	Gm20489	C2
ENSMUSG00000072930	0	1.35626	0.678132	-3.08947	3.98029	-0.776192	0.437636	1	chrX	148180724	148224710	.	+	Gm15107	C2
ENSMUSG00000072931	0	0	0	NA	NA	NA	NA	1	chrX	147992993	148033174	.	+	Gm15080	C2
ENSMUSG00000079432	0	0	0	NA	NA	NA	NA	1	chrX	135167624	135177632	.	-	Gm15023	C2
ENSMUSG00000067771	0	0	0	NA	NA	NA	NA	1	chrX	73117047	73129262	.	+	Gm14685	C2
ENSMUSG00000091556	0	0.339066	0.169533	-1.33952	4.08047	-0.328277	0.742703	1	chrX	36423601	36491830	.	-	Gm14569	C2
ENSMUSG00000079626	0	0	0	NA	NA	NA	NA	1	chrX	37886439	37897232	.	-	Gm14543	C2
ENSMUSG00000095413	0	0	0	NA	NA	NA	NA	1	chrX	11311934	11312427	.	+	Gm14484	C2
ENSMUSG00000100626	0	0	0	NA	NA	NA	NA	1	chrX	11299257	11299757	.	+	Gm14483	C2
ENSMUSG00000095662	0	0	0	NA	NA	NA	NA	1	chrX	11318256	11318764	.	+	Gm14482	C2
ENSMUSG00000095655	0	0	0	NA	NA	NA	NA	1	chrX	11315158	11315475	.	+	Gm14479	C2
ENSMUSG00000099443	0	0	0	NA	NA	NA	NA	1	chrX	11321492	11321809	.	+	Gm14478	C2
ENSMUSG00000096097	0	0	0	NA	NA	NA	NA	1	chrX	11305655	11305972	.	+	Gm14477	C2
ENSMUSG00000094904	0	0	0	NA	NA	NA	NA	1	chrX	11308824	11309141	.	+	Gm14476	C2
ENSMUSG00000095445	0	0	0	NA	NA	NA	NA	1	chrX	11324659	11324976	.	+	Gm14475	C2
ENSMUSG00000101819	0	0	0	NA	NA	NA	NA	1	chrX	11302432	11302926	.	+	Gm14474	C2
ENSMUSG00000073130	11.047	16.8751	13.961	-0.617241	0.724527	-0.851923	0.394257	0.56094	chrX	71928816	71940870	.	+	Gm1141	C2
ENSMUSG00000073290	0	2.71884	1.35942	-4.07576	2.83951	-1.43538	0.15118	1	chrX	7909542	7909927	.	+	Gm10490	C2
ENSMUSG00000073173	0	0	0	NA	NA	NA	NA	1	chrX	56524742	56525432	.	+	Gm10477	C2
ENSMUSG00000018595	2.33286	10.2226	6.27772	-2.11265	1.30452	-1.61948	0.105343	0.217794	chrX	136757674	136780141	.	-	Glra4	C2
ENSMUSG00000031163	0	2.61002	1.30501	-4.0038	2.93326	-1.36496	0.172264	1	chrX	8004200	8018492	.	-	Glod5	C2
ENSMUSG00000047797	0.294646	0.454192	0.374419	-0.377751	4.08047	-0.0925753	0.926241	1	chrX	101376378	101385629	.	+	Gjb1	C2
ENSMUSG00000055691	6.46142	3.12157	4.79149	1.06082	1.46607	0.723586	0.46932	0.628359	chrX	160902116	160907052	.	-	Gja6	C2
ENSMUSG00000019359	13.9487	14.4444	14.1965	-0.061841	0.733082	-0.0843575	0.932772	0.96434	chrX	100729873	100738895	.	+	Gdpd2	C2
ENSMUSG00000031162	0	0	0	NA	NA	NA	NA	1	chrX	7959260	7978071	.	-	Gata1	C2
ENSMUSG00000031343	21.1691	18.4675	19.8183	0.187767	0.696726	0.269499	0.787546	0.873257	chrX	72432681	72656848	.	-	Gabra3	C2
ENSMUSG00000032750	22.415	29.7593	26.0871	-0.404098	0.552134	-0.731885	0.464239	0.62418	chrX	74966843	75085458	.	-	Gab3	C2
ENSMUSG00000049176	3.51466	10.9327	7.22368	-1.63813	1.15009	-1.42435	0.154345	0.287364	chrX	167471309	168577231	.	-	Frmpd4	C2
ENSMUSG00000042425	0	1.81046	0.905228	-3.49832	3.33536	-1.04886	0.294244	1	chrX	140367494	140394540	.	+	Frmpd3	C2
ENSMUSG00000036131	0.287917	1.47139	0.879654	-2.23613	3.14524	-0.710955	0.477112	1	chrX	50895180	50942710	.	-	Frmd7	C2
ENSMUSG00000071665	0	2.4949	1.24745	-3.94339	2.94508	-1.33898	0.180578	1	chrX	153118786	153132861	.	+	Foxr2	C2
ENSMUSG00000039521	6.40669	5.48219	5.94444	0.259853	1.1834	0.219581	0.826197	0.899052	chrX	7579676	7595243	.	+	Foxp3	C2
ENSMUSG00000073012	0.291131	3.95945	2.12529	-3.66861	2.22324	-1.65012	0.0989183	0.207773	chrX	106235246	106255376	.	-	Fnd3c2	C2
ENSMUSG00000053593	0	0	0	NA	NA	NA	NA	1	chrX	71972986	71989046	.	+	Fate1	C2
ENSMUSG00000036013	0	0	0	NA	NA	NA	NA	1	chrX	53273424	53331185	.	+	Fam122c	C2
ENSMUSG00000060967	0	0	0	NA	NA	NA	NA	1	chrX	53434918	53443576	.	+	Etd	C2
ENSMUSG00000051220	641.382	344.171	492.776	0.899281	0.140216	6.41354	1.42e-10	4.75e-09	chrX	102141716	102157091	.	-	Ercc6l	C2
ENSMUSG00000031103	1924.9	2190.95	2057.93	-0.185298	0.127494	-1.45339	0.146115	0.276152	chrX	48411046	48463132	.	-	Elf4	C2
ENSMUSG00000071745	0	0.339066	0.169533	-1.33952	4.08047	-0.328277	0.742703	1	chrX	73137232	73149450	.	-	DXBay18	C2
ENSMUSG00000025043	0	0	0	NA	NA	NA	NA	1	chrX	18145857	18146701	.	+	Dusp21	C2
ENSMUSG00000000223	179.764	117.551	148.657	0.611835	0.232915	2.62685	0.00861781	0.0327538	chrX	134404551	134456573	.	+	Drp2	C2
ENSMUSG00000067561	0	0	0	NA	NA	NA	NA	1	chrX	102847639	102854616	.	-	Dmrtc1c2	C2
ENSMUSG00000067562	0	0	0	NA	NA	NA	NA	1	chrX	102802963	102809942	.	+	Dmrtc1c1	C2
ENSMUSG00000073027	0	0	0	NA	NA	NA	NA	1	chrX	102707865	102715209	.	+	Dmrtc1b	C2
ENSMUSG00000031323	0.880422	0	0.440211	2.07502	3.99396	0.519538	0.603385	1	chrX	102903216	102908687	.	-	Dmrtc1a	C2
ENSMUSG00000067597	0	1.14506	0.572528	-2.83007	3.66121	-0.772989	0.439529	1	chrX	100524838	100546144	.	+	Dgat2l6	C2
ENSMUSG00000031285	1.46299	4.0751	2.76904	-1.48179	1.76221	-0.840873	0.400419	0.566821	chrX	143855842	143933311	.	-	Dcx	C2
ENSMUSG00000050926	7.02289	10.0811	8.55202	-0.532737	1.03566	-0.514393	0.606977	0.742748	chrX	44365458	44368342	.	-	Dcaf12l2	C2
ENSMUSG00000045284	126.459	170.736	148.597	-0.427566	0.272359	-1.56986	0.116447	0.23433	chrX	44786570	44790197	.	-	Dcaf12l1	C2
ENSMUSG00000025592	10.2143	11.0414	10.6279	-0.0992772	0.899163	-0.110411	0.912084	0.953865	chrX	113297510	113836386	.	+	Dach2	C2
ENSMUSG00000042498	20.9408	18.7941	19.8675	0.169322	0.63566	0.266372	0.789953	0.87503	chrX	139480367	139554582	.	+	D330045A20Rik	C2
ENSMUSG00000052821	57.2128	17.2587	37.2357	1.72824	0.525127	3.29109	0.000997996	0.00549599	chrX	106574346	106603679	.	-	Cysltr1	C2
ENSMUSG00000048573	0	1.81677	0.908383	-3.47946	3.6685	-0.948469	0.342891	1	chrX	153558593	153559429	.	+	Cypt3	C2
ENSMUSG00000090132	0	0	0	NA	NA	NA	NA	1	chrX	105499772	105500639	.	+	Cypt2	C2
ENSMUSG00000050232	0.582563	0	0.291282	1.4802	4.03773	0.366592	0.713923	1	chrX	101731535	101734269	.	-	Cxcr3	C2
ENSMUSG00000031273	61.1437	159.26	110.202	-1.38504	0.3023	-4.58167	4.61e-06	5.39e-05	chrX	141165403	141474076	.	-	Col4a6	C2
ENSMUSG00000005864	1.74357	0.454192	1.09888	2.10031	2.91412	0.720733	0.471074	1	chrX	71991849	72010218	.	+	Cnga2	C2
ENSMUSG00000047230	1.76084	1.74626	1.75355	-0.0111549	2.19871	-0.00507339	0.995952	0.998057	chrX	139800828	139811386	.	+	Cldn2	C2
ENSMUSG00000031262	449.513	288.951	369.232	0.633626	0.163019	3.88682	0.000101566	0.000780482	chrX	134308084	134362639	.	+	Cenpi	C2
ENSMUSG00000031132	0	0	0	NA	NA	NA	NA	1	chrX	57212143	57224042	.	+	Cd40lg	C2
ENSMUSG00000073207	0.287917	1.81046	1.04919	-2.53791	2.95517	-0.858802	0.39045	1	chrX	52791200	52799468	.	+	Ccdc160	C2
ENSMUSG00000031373	650.698	705.178	677.938	-0.115049	0.138283	-0.831984	0.405418	0.571832	chrX	163976822	164027997	.	-	Car5b	C2
ENSMUSG00000067276	106.573	86.5453	96.5591	0.291321	0.330225	0.88219	0.377674	0.544068	chrX	143802231	143827414	.	-	Capn6	C2
ENSMUSG00000031142	0.291131	1.92558	1.10836	-2.61611	2.87716	-0.909269	0.363208	1	chrX	7607083	7635196	.	+	Cacna1f	C2
ENSMUSG00000031264	10.2157	22.095	16.1554	-1.10329	0.744486	-1.48195	0.138354	0.265596	chrX	134542336	134583570	.	-	Btk	C2
ENSMUSG00000031130	0	0	0	NA	NA	NA	NA	1	chrX	57043074	57048758	.	+	Brs3	C2
ENSMUSG00000031377	0.589292	2.29011	1.4397	-1.96022	2.3872	-0.821139	0.411567	1	chrX	164192842	164258193	.	-	Bmx	C2
ENSMUSG00000096153	0	0	0	NA	NA	NA	NA	1	chrX	93183227	93183946	.	+	BC061195	C2
ENSMUSG00000031220	17.7188	16.4596	17.0892	0.099036	0.680441	0.145547	0.884279	0.936395	chrX	100402221	100442717	.	-	Awat2	C2
ENSMUSG00000015665	0	0	0	NA	NA	NA	NA	1	chrX	100572251	100578205	.	+	Awat1	C2
ENSMUSG00000031390	2.05579	0.351799	1.2038	2.33662	2.83102	0.825364	0.409165	1	chrX	73892102	73895502	.	+	Avpr2	C2
ENSMUSG00000054994	0	0	0	NA	NA	NA	NA	1	chrX	135494588	135504594	.	+	AV320801	C2
ENSMUSG00000081044	0	0	0	NA	NA	NA	NA	1	chrX	93968659	93975470	.	+	AU015836	C2
ENSMUSG00000016327	0	1.70164	0.85082	-3.38812	3.42476	-0.989302	0.322515	1	chrX	38316184	38336769	.	+	Atp1b4	C2
ENSMUSG00000031384	0	2.16857	1.08428	-3.73644	3.13107	-1.19334	0.232735	1	chrX	164506327	164539752	.	+	Asb9	C2
ENSMUSG00000031204	0	3.28816	1.64408	-4.34342	2.6618	-1.63176	0.10273	0.213841	chrX	95470201	95478129	.	-	Asb12	C2
ENSMUSG00000060890	0.575835	5.27109	2.92346	-3.18586	1.85486	-1.71758	0.085874	0.187614	chrX	100605497	100618493	.	+	Arr3	C2
ENSMUSG00000052549	0	3.40328	1.70164	-4.38943	2.6491	-1.65695	0.0975298	0.205683	chrX	134187501	134208028	.	+	Arl13a	C2
ENSMUSG00000025656	301.289	205.571	253.43	0.549066	0.198867	2.76097	0.00576294	0.0236635	chrX	95048935	95196821	.	-	Arhgef9	C2
ENSMUSG00000031133	488.429	339.72	414.075	0.52199	0.162971	3.20295	0.00136027	0.00714183	chrX	57231485	57338729	.	-	Arhgef6	C2
ENSMUSG00000036198	0.579048	8.75783	4.66844	-3.9251	1.64126	-2.39151	0.0167792	0.0555334	chrX	49463945	49500244	.	+	Arhgap36	C2
ENSMUSG00000001127	3257.96	2900.86	3079.41	0.167259	0.0763329	2.19118	0.0284386	0.0827427	chrX	20797814	20860519	.	+	Araf	C2
ENSMUSG00000025269	632.271	714.965	673.618	-0.175741	0.136786	-1.28479	0.198865	0.344282	chrX	150519519	150589868	.	-	Apex2	C2
ENSMUSG00000025270	4.09722	7.15847	5.62785	-0.80506	1.21528	-0.662449	0.507684	0.662113	chrX	150547375	150570638	.	+	Alas2	C2
ENSMUSG00000050089	0	0.351799	0.175899	-1.33952	4.08047	-0.328277	0.742703	1	chrX	7067519	7078609	.	+	Akap4	C2
ENSMUSG00000036551	1.44632	1.70164	1.57398	-0.20056	2.32665	-0.0862009	0.931307	1	chrX	37150698	37168842	.	-	Akap14	C2
ENSMUSG00000015405	4.92994	12.8326	8.88127	-1.36295	1.24526	-1.09451	0.273732	0.434218	chrX	164139332	164188420	.	+	Ace2	C2
ENSMUSG00000044150	361.157	276.993	319.075	0.383098	0.170192	2.25098	0.0243868	0.0734596	chrX	159526688	159593081	.	+	A830080D01Rik	C2
ENSMUSG00000046774	0	0	0	NA	NA	NA	NA	1	chrX	101794656	101798642	.	+	8030474K03Rik	C2
ENSMUSG00000051361	0	0	0	NA	NA	NA	NA	1	chrX	38772671	38962686	.	+	6030498E09Rik	C2
ENSMUSG00000025058	3.22032	4.54845	3.88438	-0.517783	1.43811	-0.360044	0.718814	0.824721	chrX	85870354	85891499	.	+	5430427O19Rik	C2
ENSMUSG00000073141	0	2.94278	1.47139	-4.19691	2.77051	-1.51485	0.129811	1	chrX	70393901	70394740	.	-	4930567H17Rik	C2
ENSMUSG00000048994	0	0.339066	0.169533	-1.33952	4.08047	-0.328277	0.742703	1	chrX	9849703	9850255	.	+	4930557A04Rik	C2
ENSMUSG00000068173	0	0	0	NA	NA	NA	NA	1	chrX	38013173	38018815	.	-	4930525M21Rik	C2
ENSMUSG00000055555	5.00225	2.16857	3.58541	1.24822	1.84234	0.67752	0.498076	0.653976	chrX	53724826	53738441	.	+	4930502E18Rik	C2
ENSMUSG00000079525	0	0	0	NA	NA	NA	NA	1	chrX	76582610	76602924	.	-	4930468A15Rik	C2
ENSMUSG00000098348	0	0	0	NA	NA	NA	NA	1	chrX	38038199	38043114	.	-	4930430D24Rik	C2
ENSMUSG00000073085	0	0	0	NA	NA	NA	NA	1	chrX	76393350	76397979	.	+	4930428D18Rik	C2
ENSMUSG00000031118	0	0.454192	0.227096	-1.33952	4.08047	-0.328277	0.742703	1	chrX	51968695	51972772	.	-	1700080O16Rik	C2
ENSMUSG00000040456	0	1.24745	0.623725	-2.94245	3.86743	-0.760828	0.44676	1	chrX	9846928	9847508	.	+	1700054O13Rik	C2
ENSMUSG00000032894	0	0.339066	0.169533	-1.33952	4.08047	-0.328277	0.742703	1	chrX	102859186	102867971	.	-	1700031F05Rik	C2
ENSMUSG00000079476	0	0	0	NA	NA	NA	NA	1	chrX	102908905	102909651	.	+	1700011M02Rik	C2
ENSMUSG00000058252	4.9671	1.14506	3.05608	2.12702	1.66742	1.27564	0.202083	0.348422	chrX	135654698	135693790	.	-	1700008I05Rik	C2
ENSMUSG00000035491	0	0	0	NA	NA	NA	NA	1	chrX	85249679	85270288	.	+	1600014K23Rik	C2
ENSMUSG00000050379	283.379	320.091	301.735	-0.175184	0.178819	-0.97967	0.327249	0.492503	chrX	36911326	36991794	.	-	2024-09-06	C2
ENSMUSG00000054737	138.862	59.486	99.1739	1.21246	0.312694	3.87747	0.000105548	0.000806267	chrX	21028939	21062316	.	-	Zfp182	C3
ENSMUSG00000091736	0	0	0	NA	NA	NA	NA	1	chrX	157566119	157568985	.	-	Yy2	C3
ENSMUSG00000025860	2539.44	1488.81	2014.12	0.76908	0.0996497	7.71783	1.18e-14	7.41e-13	chrX	42059679	42109656	.	+	Xiap	C3
ENSMUSG00000041245	114.597	172.758	143.677	-0.589763	0.275443	-2.14114	0.0322626	0.0913778	chrX	151198078	151320152	.	+	Wnk3	C3
ENSMUSG00000044206	0	1.0172	0.508599	-2.67806	4.00421	-0.668811	0.503616	1	chrX	96247203	96293438	.	-	Vsig4	C3
ENSMUSG00000072049	0	4.97022	2.48511	-4.94847	2.15587	-2.29535	0.0217133	0.0672545	chrX	124127339	124135910	.	-	Vmn2r121	C3
ENSMUSG00000047079	0	0	0	NA	NA	NA	NA	1	chrX	114907582	114908510	.	+	Ube2dnl2	C3
ENSMUSG00000050435	0	0	0	NA	NA	NA	NA	1	chrX	114905012	114905941	.	+	Ube2dnl1	C3
ENSMUSG00000035522	0	0	0	NA	NA	NA	NA	1	chrX	83486678	83487924	.	-	Tsga8	C3
ENSMUSG00000051257	0	0	0	NA	NA	NA	NA	1	chrX	139333683	139338169	.	+	Trap1a	C3
ENSMUSG00000040522	14.5625	0.793258	7.67786	4.25419	1.43427	2.9661	0.00301599	0.0138684	chrX	167242696	167264329	.	-	Tlr8	C3
ENSMUSG00000044583	48.5263	24.2639	36.3951	0.98745	0.507751	1.94475	0.0518045	0.129763	chrX	167304929	167330558	.	-	Tlr7	C3
ENSMUSG00000100194	0	0	0	NA	NA	NA	NA	1	chrX	118427227	118428256	.	+	Tgif2lx2	C3
ENSMUSG00000100133	0	0	0	NA	NA	NA	NA	1	chrX	118479708	118480737	.	-	Tgif2lx1	C3
ENSMUSG00000034555	2.34341	1.59925	1.97133	0.57589	1.8556	0.310353	0.756293	0.851853	chrX	112011007	112127326	.	+	Tex16	C3
ENSMUSG00000031241	0	2.94278	1.47139	-4.19691	2.77051	-1.51485	0.129811	1	chrX	107667964	107688978	.	+	Tbx22	C3
ENSMUSG00000009596	1.45244	4.7787	3.11557	-1.72112	1.6524	-1.04159	0.297601	0.461419	chrX	134460118	134476490	.	-	Taf7l	C3
ENSMUSG00000054453	16.848	45.1761	31.0121	-1.43189	0.610284	-2.34627	0.0189626	0.0607655	chrX	9885622	9994543	.	+	Sytl5	C3
ENSMUSG00000068218	0	1.26018	0.630091	-2.95616	3.85235	-0.767364	0.442865	1	chrX	8366978	8375390	.	+	Ssxb9	C3
ENSMUSG00000079703	0	0	0	NA	NA	NA	NA	1	chrX	8684887	8690844	.	-	Ssxb8	C3
ENSMUSG00000079702	0	0.351799	0.175899	-1.33952	4.08047	-0.328277	0.742703	1	chrX	8542705	8548255	.	-	Ssxb6	C3
ENSMUSG00000071816	0	1.36257	0.681287	-3.06229	3.98167	-0.769096	0.441837	1	chrX	8803691	8809386	.	+	Ssxb5	C3
ENSMUSG00000079701	0	0.80599	0.402995	-2.3132	4.03177	-0.573743	0.566142	1	chrX	8583404	8591816	.	-	Ssxb3	C3
ENSMUSG00000023165	0	2.81439	1.40719	-4.13765	3.10904	-1.33084	0.183241	1	chrX	8454345	8461726	.	-	Ssxb2	C3
ENSMUSG00000068219	0	1.82319	0.911594	-3.50848	3.04632	-1.15171	0.24944	1	chrX	8327424	8336237	.	+	Ssxb10	C3
ENSMUSG00000079705	0	0	0	NA	NA	NA	NA	1	chrX	8413305	8422157	.	+	Ssxb1	C3
ENSMUSG00000062814	0	0	0	NA	NA	NA	NA	1	chrX	21115820	21121192	.	+	Ssxa1	C3
ENSMUSG00000035371	0	0	0	NA	NA	NA	NA	1	chrX	8748432	8754587	.	+	Ssx9	C3
ENSMUSG00000094115	0	0	0	NA	NA	NA	NA	1	chrX	33234869	33235393	.	+	Spin2-ps6	C3
ENSMUSG00000095659	0	0	0	NA	NA	NA	NA	1	chrX	34237100	34237786	.	-	Spin2-ps5	C3
ENSMUSG00000096645	0	0.454192	0.227096	-1.33952	4.08047	-0.328277	0.742703	1	chrX	31618216	31618920	.	-	Spin2e	C3
ENSMUSG00000067909	0	0	0	NA	NA	NA	NA	1	chrX	55226876	55243723	.	+	Slxl1	C3
ENSMUSG00000095063	0	0	0	NA	NA	NA	NA	1	chrX	26522656	26545565	.	-	Slx	C3
ENSMUSG00000031089	1.45947	4.10688	2.78317	-1.47141	1.61459	-0.911324	0.362125	0.52816	chrX	21714896	21742355	.	+	Slc6a14	C3
ENSMUSG00000031271	0	0.454192	0.227096	-1.33952	4.08047	-0.328277	0.742703	1	chrX	139079257	139085236	.	-	Serpina7	C3
ENSMUSG00000025527	0	0.339066	0.169533	-1.33952	4.08047	-0.328277	0.742703	1	chrX	112384303	112406779	.	-	Satl1	C3
ENSMUSG00000025051	0	0	0	NA	NA	NA	NA	1	chrX	154482002	154484682	.	+	Samt4	C3
ENSMUSG00000072888	0	0.351799	0.175899	-1.33952	4.08047	-0.328277	0.742703	1	chrX	154575228	154579360	.	-	Samt2	C3
ENSMUSG00000094802	0	0	0	NA	NA	NA	NA	1	chrX	154001590	154012640	.	-	Samt1	C3
ENSMUSG00000025665	55.9521	27.2256	41.5889	1.04247	0.43245	2.41061	0.015926	0.0532917	chrX	111388192	111537959	.	-	Rps6ka6	C3
ENSMUSG00000031438	91.8327	156.439	124.136	-0.771794	0.276285	-2.79348	0.00521451	0.0218381	chrX	139563316	139673145	.	+	Rnf128	C3
ENSMUSG00000037086	13.9689	44.8876	29.4282	-1.6826	0.507999	-3.31222	0.000925595	0.00516423	chrX	45090904	45092791	.	+	Prr32	C3
ENSMUSG00000025289	3378.84	2256.18	2817.51	0.581349	0.0978268	5.94263	2.8e-09	7.04e-08	chrX	155323918	155340754	.	-	Prdx4	C3
ENSMUSG00000067360	0	4.99611	2.49805	-4.94228	2.59205	-1.9067	0.056559	0.138507	chrX	135302307	135312652	.	+	Pramel3	C3
ENSMUSG00000031411	0	0.351799	0.175899	-1.33952	4.08047	-0.328277	0.742703	1	chrX	135613002	135627705	.	-	Prame	C3
ENSMUSG00000034607	1.45917	4.28578	2.87247	-1.56608	1.72903	-0.905757	0.365065	0.531043	chrX	112638431	112698651	.	-	Pof1b	C3
ENSMUSG00000057457	0.870179	7.93204	4.40111	-3.17628	1.53807	-2.06511	0.038913	0.104978	chrX	157162075	157415312	.	-	Phex	C3
ENSMUSG00000035395	0	1.35626	0.678132	-3.08947	3.98029	-0.776192	0.437636	1	chrX	89403848	89409689	.	-	Pet2	C3
ENSMUSG00000034732	3.49739	7.35642	5.4269	-1.07783	1.22394	-0.880626	0.37852	0.544805	chrX	119927196	119930165	.	+	Pabpc5	C3
ENSMUSG00000050921	1.16452	0	0.582261	2.47952	3.97282	0.624121	0.532548	1	chrX	107088492	107104974	.	+	P2ry10	C3
ENSMUSG00000094885	0	0	0	NA	NA	NA	NA	1	chrX	149074282	149138152	.	+	Ott	C3
ENSMUSG00000067679	0	0	0	NA	NA	NA	NA	1	chrX	78186777	78192292	.	+	Obp1b	C3
ENSMUSG00000067684	0	0	0	NA	NA	NA	NA	1	chrX	78085505	78091374	.	-	Obp1a	C3
ENSMUSG00000042271	453.543	381.853	417.698	0.245734	0.179931	1.36571	0.172029	0.310587	chrX	142226770	142239692	.	+	Nxt2	C3
ENSMUSG00000057000	0	5.61647	2.80823	-5.1175	2.04414	-2.5035	0.0122971	0.0435851	chrX	136072099	136085255	.	-	Nxf3	C3
ENSMUSG00000044597	0	2.0344	1.0172	-3.67311	3.50013	-1.04942	0.293984	1	chrX	5466898	5469265	.	-	Mycs	C3
ENSMUSG00000035299	1948.62	938.232	1443.43	1.05347	0.109116	9.65456	4.7e-22	6.52e-20	chrX	169685199	170005736	.	+	Mid1	C3
ENSMUSG00000040147	235.7	307.203	271.452	-0.384149	0.18355	-2.09289	0.0363594	0.0997414	chrX	16709282	16817366	.	-	Maob	C3
ENSMUSG00000061392	0	0	0	NA	NA	NA	NA	1	chrX	91779544	91783018	.	-	Mageb5	C3
ENSMUSG00000067649	0	0.339066	0.169533	-1.33952	4.08047	-0.328277	0.742703	1	chrX	92118879	92599572	.	-	Mageb18	C3
ENSMUSG00000046942	0	0.454192	0.227096	-1.33952	4.08047	-0.328277	0.742703	1	chrX	79623231	79671435	.	-	Mageb16	C3
ENSMUSG00000079350	0	0	0	NA	NA	NA	NA	1	chrX	154985775	154995850	.	-	Magea8	C3
ENSMUSG00000063728	0	0	0	NA	NA	NA	NA	1	chrX	154924012	154935987	.	-	Magea6	C3
ENSMUSG00000079349	0	4.13234	2.06617	-4.67319	2.46249	-1.89775	0.0577286	0.140628	chrX	155053061	155063145	.	-	Magea5	C3
ENSMUSG00000055746	0	2.84039	1.42019	-4.15186	2.61364	-1.58854	0.112165	1	chrX	155027201	155093666	.	-	Magea2	C3
ENSMUSG00000096644	0	4.08772	2.04386	-4.65197	2.75524	-1.68841	0.0913323	0.196496	chrX	155088686	155089793	.	-	Magea1	C3
ENSMUSG00000079387	0	0	0	NA	NA	NA	NA	1	chrX	148857640	148924139	.	+	Luzp4	C3
ENSMUSG00000057615	0.294646	0	0.147323	0.58403	4.08047	0.143128	0.886189	1	chrX	61709497	61710955	.	+	Ldoc1	C3
ENSMUSG00000025597	0.291131	3.1985	1.74481	-3.34133	2.28184	-1.46431	0.143109	0.271781	chrX	114474333	114560829	.	+	Klhl4	C3
ENSMUSG00000031289	19.828	10.0944	14.9612	0.95907	0.78506	1.22165	0.221839	0.372632	chrX	147383476	147429192	.	-	Il13ra2	C3
ENSMUSG00000034551	80.3693	48.2388	64.3041	0.740715	0.356388	2.07839	0.0376731	0.102583	chrX	111569931	111697079	.	-	Hdx	C3
ENSMUSG00000048155	0	2.16225	1.08113	-3.75631	2.86467	-1.31125	0.189773	1	chrX	136927325	136928376	.	+	H2bfm	C3
ENSMUSG00000083616	0	0	0	NA	NA	NA	NA	1	chrX	120312748	120313095	.	-	H2afb3	C3
ENSMUSG00000082482	0	0	0	NA	NA	NA	NA	1	chrX	116681178	116681525	.	+	H2afb2	C3
ENSMUSG00000073008	2.02215	7.91289	4.96752	-1.95227	1.58174	-1.23425	0.217109	0.366678	chrX	107255878	107296769	.	+	Gpr174	C3
ENSMUSG00000094309	0.291131	0	0.145565	0.58403	4.08047	0.143128	0.886189	1	chrX	32560055	32562009	.	+	Gmcl1l	C3
ENSMUSG00000096072	0	0	0	NA	NA	NA	NA	1	chrX	91480126	91481160	.	+	Gm8914	C3
ENSMUSG00000079517	0	0.454192	0.227096	-1.33952	4.08047	-0.328277	0.742703	1	chrX	79330513	79358068	.	-	Gm8787	C3
ENSMUSG00000079374	0	0	0	NA	NA	NA	NA	1	chrX	148613253	148615153	.	-	Gm8334	C3
ENSMUSG00000073177	0	1.0172	0.508599	-2.67806	4.00421	-0.668811	0.503616	1	chrX	56189827	56212881	.	-	Gm773	C3
ENSMUSG00000073006	0	0	0	NA	NA	NA	NA	1	chrX	107945735	107948465	.	-	Gm732	C3
ENSMUSG00000073077	0	4.31178	2.15589	-4.75187	2.26974	-2.09357	0.0362981	0.0996376	chrX	79482568	79517285	.	-	Gm7173	C3
ENSMUSG00000079583	0	2.97456	1.48728	-4.1952	2.77079	-1.51408	0.130005	1	chrX	60436052	60539249	.	-	Gm7073	C3
ENSMUSG00000056815	0	0	0	NA	NA	NA	NA	1	chrX	68892375	68893053	.	-	Gm6812	C3
ENSMUSG00000079579	0	0	0	NA	NA	NA	NA	1	chrX	64151405	64152198	.	-	Gm6760	C3
ENSMUSG00000095474	0	0	0	NA	NA	NA	NA	1	chrX	123581700	123602134	.	+	Gm6604	C3
ENSMUSG00000079699	4.93115	4.22843	4.57979	0.23141	1.24425	0.185983	0.852458	0.91623	chrX	8843994	8849607	.	+	Gm6592	C3
ENSMUSG00000048621	2.6483	3.8639	3.2561	-0.540409	1.66789	-0.324008	0.745932	0.844147	chrX	109196756	109200439	.	+	Gm6377	C3
ENSMUSG00000080725	0	0	0	NA	NA	NA	NA	1	chrX	26912743	26935697	.	-	Gm6121	C3
ENSMUSG00000071726	0	1.40719	0.703597	-3.13864	3.97785	-0.78903	0.430094	1	chrX	92489949	92490681	.	+	Gm5941	C3
ENSMUSG00000079521	0	0.351799	0.175899	-1.33952	4.08047	-0.328277	0.742703	1	chrX	78125467	78130403	.	+	Gm5938	C3
ENSMUSG00000093923	0	0.454192	0.227096	-1.33952	4.08047	-0.328277	0.742703	1	chrX	24753162	24775164	.	-	Gm5935	C3
ENSMUSG00000084063	0.287917	4.43952	2.36372	-3.80518	2.32752	-1.63486	0.102079	0.212898	chrX	24474308	24500760	.	-	Gm5934	C3
ENSMUSG00000094601	0	0	0	NA	NA	NA	NA	1	chrX	32650716	32651426	.	+	Gm5926	C3
ENSMUSG00000079697	7.55514	7.29275	7.42395	0.042401	0.996222	0.0425618	0.966051	0.983661	chrX	8874253	8880750	.	+	Gm5751	C3
ENSMUSG00000072249	0	0	0	NA	NA	NA	NA	1	chrX	9063015	9063861	.	+	Gm5635	C3
ENSMUSG00000078208	0	0	0	NA	NA	NA	NA	1	chrX	8962134	8962975	.	-	Gm5634	C3
ENSMUSG00000096620	0	1.0554	0.527698	-2.72606	4.00107	-0.681332	0.495661	1	chrX	25277605	25301455	.	-	Gm5169	C3
ENSMUSG00000079655	0	0	0	NA	NA	NA	NA	1	chrX	26028214	26051041	.	-	Gm5168	C3
ENSMUSG00000094620	0	0.351799	0.175899	-1.33952	4.08047	-0.328277	0.742703	1	chrX	123793665	123813765	.	+	Gm5167	C3
ENSMUSG00000078346	0	0	0	NA	NA	NA	NA	1	chrX	14211148	14211661	.	+	Gm5132	C3
ENSMUSG00000094004	0	0.351799	0.175899	-1.33952	4.08047	-0.328277	0.742703	1	chrX	135373284	135383393	.	+	Gm5128	C3
ENSMUSG00000094861	0	0	0	NA	NA	NA	NA	1	chrX	91392500	91393534	.	+	Gm5072	C3
ENSMUSG00000090102	0	0.339066	0.169533	-1.33952	4.08047	-0.328277	0.742703	1	chrX	23957702	23958934	.	-	Gm4985	C3
ENSMUSG00000068113	0	3.5121	1.75605	-4.44468	2.59213	-1.71468	0.0864037	0.188417	chrX	23882553	23907607	.	+	Gm4907	C3
ENSMUSG00000094624	0	0	0	NA	NA	NA	NA	1	chrX	28270710	28293632	.	-	Gm4836	C3
ENSMUSG00000091497	0	0	0	NA	NA	NA	NA	1	chrX	90892142	90893134	.	+	Gm44	C3
ENSMUSG00000081218	0	2.15583	1.07792	-3.72843	3.13737	-1.18839	0.234679	1	chrX	24552250	24574895	.	-	Gm4297	C3
ENSMUSG00000101818	0	0	0	NA	NA	NA	NA	1	chrX	21743440	21745097	.	-	Gm4281	C3
ENSMUSG00000062791	0	0.351799	0.175899	-1.33952	4.08047	-0.328277	0.742703	1	chrX	127039972	127063986	.	+	Gm382	C3
ENSMUSG00000093916	1.15167	2.72515	1.93841	-1.21425	2.55549	-0.475154	0.634677	0.763868	chrX	108664004	108664891	.	-	Gm379	C3
ENSMUSG00000094860	0	0	0	NA	NA	NA	NA	1	chrX	4952135	4954077	.	+	Gm3763	C3
ENSMUSG00000078213	0	0	0	NA	NA	NA	NA	1	chrX	4800496	4801986	.	+	Gm3750	C3
ENSMUSG00000078218	0	0	0	NA	NA	NA	NA	1	chrX	4037674	4039616	.	+	Gm3706	C3
ENSMUSG00000101381	0	0	0	NA	NA	NA	NA	1	chrX	3955054	3957002	.	-	Gm3701	C3
ENSMUSG00000078320	0	0	0	NA	NA	NA	NA	1	chrX	43590989	43593532	.	+	Gm362	C3
ENSMUSG00000096915	0	0	0	NA	NA	NA	NA	1	chrX	33955044	33956540	.	-	Gm2964	C3
ENSMUSG00000078324	0	0	0	NA	NA	NA	NA	1	chrX	33700649	33702349	.	-	Gm2933	C3
ENSMUSG00000095934	0	0.454192	0.227096	-1.33952	4.08047	-0.328277	0.742703	1	chrX	33657172	33658872	.	+	Gm2927	C3
ENSMUSG00000101294	0	0	0	NA	NA	NA	NA	1	chrX	33575398	33577314	.	-	Gm2913	C3
ENSMUSG00000101500	0	0	0	NA	NA	NA	NA	1	chrX	33313379	33315286	.	+	Gm2863	C3
ENSMUSG00000095264	0	0	0	NA	NA	NA	NA	1	chrX	33399414	33400124	.	+	Gm2854	C3
ENSMUSG00000094727	0	0	0	NA	NA	NA	NA	1	chrX	32973897	32975846	.	+	Gm2825	C3
ENSMUSG00000096194	0	0	0	NA	NA	NA	NA	1	chrX	32278394	32280342	.	+	Gm2799	C3
ENSMUSG00000095229	0	0	0	NA	NA	NA	NA	1	chrX	31336454	31337950	.	+	Gm2784	C3
ENSMUSG00000094352	0	0	0	NA	NA	NA	NA	1	chrX	31381959	31383918	.	-	Gm2777	C3
ENSMUSG00000099711	0	0	0	NA	NA	NA	NA	1	chrX	32726109	32728051	.	+	Gm21951	C3
ENSMUSG00000100249	0	0	0	NA	NA	NA	NA	1	chrX	3076875	3078817	.	+	Gm21950	C3
ENSMUSG00000094351	0	0.339066	0.169533	-1.33952	4.08047	-0.328277	0.742703	1	chrX	31573106	31574283	.	-	Gm21883	C3
ENSMUSG00000095316	0	0	0	NA	NA	NA	NA	1	chrX	21174439	21175653	.	-	Gm21876	C3
ENSMUSG00000094211	0	0	0	NA	NA	NA	NA	1	chrX	32941768	32942945	.	+	Gm21789	C3
ENSMUSG00000094155	0	0	0	NA	NA	NA	NA	1	chrX	34450524	34452020	.	+	Gm21699	C3
ENSMUSG00000095558	0	0	0	NA	NA	NA	NA	1	chrX	34160003	34161499	.	-	Gm21681	C3
ENSMUSG00000094361	0	0	0	NA	NA	NA	NA	1	chrX	32894625	32896121	.	+	Gm21657	C3
ENSMUSG00000093857	0	0	0	NA	NA	NA	NA	1	chrX	32047829	32049325	.	+	Gm21645	C3
ENSMUSG00000095770	0	0	0	NA	NA	NA	NA	1	chrX	31962044	31962821	.	+	Gm21637	C3
ENSMUSG00000094147	0	0	0	NA	NA	NA	NA	1	chrX	125435542	125436039	.	+	Gm21616	C3
ENSMUSG00000095637	0	0.351799	0.175899	-1.33952	4.08047	-0.328277	0.742703	1	chrX	31715660	31717156	.	-	Gm21608	C3
ENSMUSG00000094391	0	0	0	NA	NA	NA	NA	1	chrX	31117674	31119170	.	+	Gm21447	C3
ENSMUSG00000096426	0	0	0	NA	NA	NA	NA	1	chrX	3193887	3195827	.	-	Gm21364	C3
ENSMUSG00000083628	0	0	0	NA	NA	NA	NA	1	chrX	26286977	26310044	.	-	Gm2030	C3
ENSMUSG00000082639	0.575835	0.351799	0.463817	0.503876	4.03903	0.124752	0.90072	1	chrX	26200678	26231355	.	-	Gm2012	C3
ENSMUSG00000073267	0	0.339066	0.169533	-1.33952	4.08047	-0.328277	0.742703	1	chrX	25548296	25570452	.	-	Gm1993	C3
ENSMUSG00000095965	0	0	0	NA	NA	NA	NA	1	chrX	125705444	125705941	.	+	Gm17693	C3
ENSMUSG00000079600	0	0	0	NA	NA	NA	NA	1	chrX	165003765	165004829	.	-	Gm17604	C3
ENSMUSG00000094044	0	0	0	NA	NA	NA	NA	1	chrX	124500563	124501060	.	+	Gm17584	C3
ENSMUSG00000095034	0	0	0	NA	NA	NA	NA	1	chrX	123246440	123246907	.	-	Gm17577	C3
ENSMUSG00000094864	0	0	0	NA	NA	NA	NA	1	chrX	123029202	123029669	.	-	Gm17521	C3
ENSMUSG00000094252	0	0	0	NA	NA	NA	NA	1	chrX	124629893	124630390	.	+	Gm17469	C3
ENSMUSG00000095108	0	0	0	NA	NA	NA	NA	1	chrX	123704324	123704791	.	-	Gm17467	C3
ENSMUSG00000095850	0	0	0	NA	NA	NA	NA	1	chrX	125004163	125004660	.	+	Gm17361	C3
ENSMUSG00000094203	0	0	0	NA	NA	NA	NA	1	chrX	126017557	126018055	.	+	Gm17267	C3
ENSMUSG00000094714	0	0	0	NA	NA	NA	NA	1	chrX	54622211	54639019	.	+	Gm16430	C3
ENSMUSG00000096468	0	0	0	NA	NA	NA	NA	1	chrX	54531208	54548016	.	+	Gm16405	C3
ENSMUSG00000072100	0	0	0	NA	NA	NA	NA	1	chrX	154886805	154890267	.	-	Gm16390	C3
ENSMUSG00000081607	0	0.703597	0.351799	-2.14558	4.04687	-0.530183	0.595985	1	chrX	141873409	141875235	.	-	Gm15294	C3
ENSMUSG00000094592	0	0	0	NA	NA	NA	NA	1	chrX	154109633	154120685	.	-	Gm15140	C3
ENSMUSG00000095872	0	0	0	NA	NA	NA	NA	1	chrX	147765991	147833456	.	+	Gm15128	C3
ENSMUSG00000096834	0	0	0	NA	NA	NA	NA	1	chrX	148663598	148703849	.	+	Gm15127	C3
ENSMUSG00000079395	0	0	0	NA	NA	NA	NA	1	chrX	148488949	148521446	.	+	Gm15114	C3
ENSMUSG00000094378	0	0	0	NA	NA	NA	NA	1	chrX	149784473	149826694	.	+	Gm15097	C3
ENSMUSG00000094941	0	0	0	NA	NA	NA	NA	1	chrX	149272377	149305003	.	+	Gm15093	C3
ENSMUSG00000095082	0	0	0	NA	NA	NA	NA	1	chrX	149941655	149984982	.	+	Gm15091	C3
ENSMUSG00000095621	0	0	0	NA	NA	NA	NA	1	chrX	149447617	149487784	.	+	Gm15085	C3
ENSMUSG00000098559	2.01864	0.690865	1.35475	1.50773	2.52285	0.597631	0.550086	1	chrX	139713681	139714481	.	-	Gm15013	C3
ENSMUSG00000067441	0	0	0	NA	NA	NA	NA	1	chrX	117014757	117015104	.	+	Gm14920	C3
ENSMUSG00000079694	2.06252	3.41601	2.73927	-0.706571	1.95545	-0.361334	0.71785	0.824264	chrX	9250928	9256899	.	-	Gm14862	C3
ENSMUSG00000073245	0	0	0	NA	NA	NA	NA	1	chrX	35404183	35427093	.	+	Gm14819	C3
ENSMUSG00000064129	0	0	0	NA	NA	NA	NA	1	chrX	91632194	91635671	.	+	Gm14781	C3
ENSMUSG00000079522	0	0.690865	0.345432	-2.12281	4.04905	-0.524272	0.600089	1	chrX	77864758	77870033	.	+	Gm14744	C3
ENSMUSG00000079519	0	0	0	NA	NA	NA	NA	1	chrX	78240462	78245921	.	-	Gm14743	C3
ENSMUSG00000079577	0	0	0	NA	NA	NA	NA	1	chrX	67695698	67706350	.	+	Gm14692	C3
ENSMUSG00000073255	0	0	0	NA	NA	NA	NA	1	chrX	30329772	30352645	.	+	Gm14632	C3
ENSMUSG00000071788	0	0	0	NA	NA	NA	NA	1	chrX	26672777	26702638	.	-	Gm14525	C3
ENSMUSG00000060685	0	0	0	NA	NA	NA	NA	1	chrX	8975710	8976559	.	-	Gm14511	C3
ENSMUSG00000100448	0	0	0	NA	NA	NA	NA	1	chrX	9350627	9351136	.	+	Gm14501	C3
ENSMUSG00000079704	0	0	0	NA	NA	NA	NA	1	chrX	8514052	8524954	.	-	Gm14459	C3
ENSMUSG00000078206	0	0	0	NA	NA	NA	NA	1	chrX	8985900	8986755	.	-	Gm14458	C3
ENSMUSG00000095814	0	0	0	NA	NA	NA	NA	1	chrX	5669067	5671026	.	+	Gm14374	C3
ENSMUSG00000095716	0	0	0	NA	NA	NA	NA	1	chrX	3750934	3752885	.	-	Gm14351	C3
ENSMUSG00000094307	0	0	0	NA	NA	NA	NA	1	chrX	4196576	4198535	.	+	Gm14347	C3
ENSMUSG00000094558	0	0	0	NA	NA	NA	NA	1	chrX	3441731	3443690	.	-	Gm14346	C3
ENSMUSG00000094876	0	1.81677	0.908383	-3.47946	3.6685	-0.948469	0.342891	1	chrX	3700233	3702192	.	+	Gm14345	C3
ENSMUSG00000079578	0	0	0	NA	NA	NA	NA	1	chrX	67682900	67693562	.	-	Gm1140	C3
ENSMUSG00000094273	0	0	0	NA	NA	NA	NA	1	chrX	4370636	4372595	.	+	Gm10922	C3
ENSMUSG00000094596	0	0	0	NA	NA	NA	NA	1	chrX	4289286	4291245	.	-	Gm10921	C3
ENSMUSG00000073291	0	0	0	NA	NA	NA	NA	1	chrX	7907693	7907835	.	-	Gm10491	C3
ENSMUSG00000073257	0	0	0	NA	NA	NA	NA	1	chrX	29976314	29999162	.	+	Gm10488	C3
ENSMUSG00000094759	0	0	0	NA	NA	NA	NA	1	chrX	30820542	30843469	.	-	Gm10487	C3
ENSMUSG00000073247	0	0	0	NA	NA	NA	NA	1	chrX	35067384	35090316	.	+	Gm10486	C3
ENSMUSG00000072923	0	0.703597	0.351799	-2.14558	4.04687	-0.530183	0.595985	1	chrX	149594570	149636764	.	+	Gm10439	C3
ENSMUSG00000095546	0	0	0	NA	NA	NA	NA	1	chrX	27472031	27494882	.	-	Gm10230	C3
ENSMUSG00000096457	0	0	0	NA	NA	NA	NA	1	chrX	28584992	28607842	.	-	Gm10147	C3
ENSMUSG00000062226	0	1.81677	0.908383	-3.47946	3.6685	-0.948469	0.342891	1	chrX	111168340	111168693	.	+	Gm10112	C3
ENSMUSG00000095887	0	0	0	NA	NA	NA	NA	1	chrX	28931821	28954702	.	-	Gm10096	C3
ENSMUSG00000095293	0	0	0	NA	NA	NA	NA	1	chrX	27924017	27946885	.	-	Gm10058	C3
ENSMUSG00000096867	0	0	0	NA	NA	NA	NA	1	chrX	154043986	154055039	.	-	Gm10057	C3
ENSMUSG00000018589	0	3.24312	1.62156	-4.34156	2.47084	-1.75712	0.0788972	0.176242	chrX	165129017	165327393	.	-	Glra2	C3
ENSMUSG00000071815	0	0	0	NA	NA	NA	NA	1	chrX	9033493	9034333	.	+	Fthl17	C3
ENSMUSG00000062170	1.17858	4.08784	2.63321	-1.80006	1.91561	-0.939682	0.347381	0.513974	chrX	68761839	68804567	.	+	Fmr1nb	C3
ENSMUSG00000031380	5238.77	1816.9	3527.83	1.52644	0.0918028	16.6274	4.42e-62	4.09e-59	chrX	164373378	164402650	.	+	Figf	C3
ENSMUSG00000078315	0	0	0	NA	NA	NA	NA	1	chrX	78737763	78739401	.	+	Fam47c	C3
ENSMUSG00000073007	2.01864	0	1.00932	3.27405	3.21242	1.01918	0.308116	1	chrX	107792590	107872909	.	+	Fam46d	C3
ENSMUSG00000031138	0	0	0	NA	NA	NA	NA	1	chrX	59999464	60030759	.	+	F9	C3
ENSMUSG00000025038	6.13022	4.98991	5.56006	0.282491	1.29974	0.217345	0.82794	0.900211	chrX	17132049	17319368	.	-	Efhc2	C3
ENSMUSG00000045103	496.556	612.796	554.676	-0.306279	0.15388	-1.99037	0.0465497	0.119809	chrX	82948870	85206141	.	+	Dmd	C3
ENSMUSG00000079619	0	2.71253	1.35626	-4.08769	3.14831	-1.29838	0.194158	1	chrX	39346267	39346963	.	+	Cypt15	C3
ENSMUSG00000095240	0	0	0	NA	NA	NA	NA	1	chrX	39862919	39863604	.	-	Cypt14	C3
ENSMUSG00000023257	0	0	0	NA	NA	NA	NA	1	chrX	16522869	16523689	.	+	Cypt1	C3
ENSMUSG00000073001	0	0.454192	0.227096	-1.33952	4.08047	-0.328277	0.742703	1	chrX	111110458	111123874	.	+	Cylc1	C3
ENSMUSG00000015340	129.713	38.6638	84.1882	1.72742	0.376698	4.58571	4.52e-06	5.3e-05	chrX	9435252	9487771	.	-	Cybb	C3
ENSMUSG00000031095	2466.42	1507.87	1987.14	0.707948	0.116466	6.07857	1.21e-09	3.31e-08	chrX	38533274	38576196	.	-	Cul4b	C3
ENSMUSG00000031181	0	4.33713	2.16857	-4.7381	2.45744	-1.92806	0.0538474	0.133665	chrX	65047644	65049014	.	+	Ctag2	C3
ENSMUSG00000072995	0	0	0	NA	NA	NA	NA	1	chrX	116448944	116478783	.	+	Cpxcr1	C3
ENSMUSG00000094900	0.582563	1.74626	1.16441	-1.6008	2.63407	-0.60773	0.543367	1	chrX	79401625	79434418	.	-	Chdc2	C3
ENSMUSG00000001128	146.626	203.653	175.14	-0.470176	0.244171	-1.9256	0.054154	0.134246	chrX	20925454	20931555	.	-	Cfp	C3
ENSMUSG00000090546	0	0	0	NA	NA	NA	NA	1	chrX	61183246	61185558	.	-	Cdr1	C3
ENSMUSG00000051592	0	0.908383	0.454192	-2.46759	4.01928	-0.613939	0.539255	1	chrX	6979652	7041619	.	-	Ccnb3	C3
ENSMUSG00000031012	2466.62	1704.31	2085.47	0.532293	0.0902998	5.89474	3.75e-09	9.21e-08	chrX	13517080	13851367	.	-	Cask	C3
ENSMUSG00000023279	2.89524	0.703597	1.79942	2.00648	2.39957	0.836182	0.403053	0.569442	chrX	6314107	6320721	.	-	Bmp15	C3
ENSMUSG00000068149	0	0	0	NA	NA	NA	NA	1	chrX	19479420	19481319	.	-	BC049702	C3
ENSMUSG00000073294	0	0	0	NA	NA	NA	NA	1	chrX	6081219	6083419	.	-	AU022751	C3
ENSMUSG00000062949	504.476	383.75	444.113	0.391906	0.161363	2.42873	0.0151518	0.0512272	chrX	60223290	60592698	.	-	Atp11c	C3
ENSMUSG00000093806	2.88912	1.61198	2.25055	0.869589	1.91746	0.45351	0.650181	0.775251	chrX	170672644	170678054	.	+	Asmt	C3
ENSMUSG00000031382	0	9.85721	4.9286	-5.94294	1.76357	-3.36984	0.000752119	0.00433271	chrX	164436994	164459170	.	+	Asb11	C3
ENSMUSG00000031354	0	2.96182	1.48091	-4.18678	2.59168	-1.61547	0.106208	1	chrX	169176114	169187200	.	-	Amelx	C3
ENSMUSG00000068122	0	0.454192	0.227096	-1.33952	4.08047	-0.328277	0.742703	1	chrX	21484544	21489164	.	+	Agtr2	C3
ENSMUSG00000046615	0	0	0	NA	NA	NA	NA	1	chrX	46329007	46330345	.	+	Actrt1	C3
ENSMUSG00000054293	448.553	242.421	345.487	0.881845	0.186593	4.72604	2.29e-06	2.9e-05	chrX	107148927	107173661	.	+	A630033H20Rik	C3
ENSMUSG00000044121	0	0	0	NA	NA	NA	NA	1	chrX	77919786	77925062	.	-	5430402E10Rik	C3
ENSMUSG00000025288	0	0	0	NA	NA	NA	NA	1	chrX	67919864	67921450	.	-	4933436I01Rik	C3
ENSMUSG00000042525	0	3.63353	1.81677	-4.48161	2.86143	-1.56621	0.117299	0.234978	chrX	139179228	139181009	.	+	4933428M09Rik	C3
ENSMUSG00000079460	0	0.351799	0.175899	-1.33952	4.08047	-0.328277	0.742703	1	chrX	112239049	112243852	.	+	4933403O08Rik	C3
ENSMUSG00000045330	0	1.35626	0.678132	-3.08947	3.98029	-0.776192	0.437636	1	chrX	62283499	62292078	.	+	4933402E13Rik	C3
ENSMUSG00000055357	4.37751	1.26018	2.81884	1.84675	1.93375	0.955011	0.339572	0.505614	chrX	169776257	169779635	.	-	4933400A11Rik	C3
ENSMUSG00000079513	0	0	0	NA	NA	NA	NA	1	chrX	89752268	89755491	.	+	4932429P05Rik	C3
ENSMUSG00000058670	0	1.59925	0.799624	-3.3047	3.20914	-1.02978	0.303114	1	chrX	126812462	126815868	.	-	4932411N23Rik	C3
ENSMUSG00000031194	0	0	0	NA	NA	NA	NA	1	chrX	62467991	62468812	.	+	4931400O07Rik	C3
ENSMUSG00000060673	0	0	0	NA	NA	NA	NA	1	chrX	81419575	81458121	.	-	4930595M18Rik	C3
ENSMUSG00000037358	0	0	0	NA	NA	NA	NA	1	chrX	18414881	18461397	.	-	4930578C19Rik	C3
ENSMUSG00000046180	0	1.36257	0.681287	-3.06229	3.98167	-0.769096	0.441837	1	chrX	58909360	58920304	.	+	4930550L24Rik	C3
ENSMUSG00000059663	0	0.908383	0.454192	-2.46759	4.01928	-0.613939	0.539255	1	chrX	154339225	154343392	.	-	4930524N10Rik	C3
ENSMUSG00000031270	0	0	0	NA	NA	NA	NA	1	chrX	139086243	139093405	.	+	4930513O06Rik	C3
ENSMUSG00000035651	0	0	0	NA	NA	NA	NA	1	chrX	78369643	78371128	.	+	4930480E11Rik	C3
ENSMUSG00000031182	0	1.81677	0.908383	-3.47946	3.6685	-0.948469	0.342891	1	chrX	66303361	66304224	.	-	4930447F04Rik	C3
ENSMUSG00000035387	0	0	0	NA	NA	NA	NA	1	chrX	89930098	89932852	.	-	4930415L06Rik	C3
ENSMUSG00000043569	0	0.351799	0.175899	-1.33952	4.08047	-0.328277	0.742703	1	chrX	127721182	127736554	.	-	4930412D23Rik	C3
ENSMUSG00000045797	0	0	0	NA	NA	NA	NA	1	chrX	9104562	9106342	.	+	4930402K13Rik	C3
ENSMUSG00000094577	0	0	0	NA	NA	NA	NA	1	chrX	154022780	154033827	.	-	4921511M17Rik	C3
ENSMUSG00000049815	0	0	0	NA	NA	NA	NA	1	chrX	127394293	127395898	.	+	4921511C20Rik	C3
ENSMUSG00000031179	8.10206	4.01722	6.05964	1.03306	1.37071	0.753668	0.451049	0.61324	chrX	64173548	64178778	.	+	3830417A13Rik	C3
ENSMUSG00000031125	2.02215	0.351799	1.18697	2.31485	2.84293	0.814248	0.415503	1	chrX	56136572	56153498	.	+	3830403N18Rik	C3
ENSMUSG00000025528	0	0	0	NA	NA	NA	NA	1	chrX	112495274	112558343	.	+	2010106E10Rik	C3
ENSMUSG00000057805	0	0	0	NA	NA	NA	NA	1	chrX	91575210	91575911	.	-	1700084M14Rik	C3
ENSMUSG00000057402	0	2.11079	1.0554	-3.72293	3.45383	-1.07791	0.281072	1	chrX	155124917	155128412	.	-	1700042B14Rik	C3
ENSMUSG00000059690	0	0	0	NA	NA	NA	NA	1	chrX	69945300	69945978	.	+	1700020N15Rik	C3
ENSMUSG00000054727	0	0	0	NA	NA	NA	NA	1	chrX	53742901	53757831	.	-	1700013H16Rik	C3
ENSMUSG00000100200	0.291131	1.70164	0.996386	-2.4211	3.01885	-0.801993	0.422557	1	chrX	9283764	9284298	.	+	1700012L04Rik	C3
ENSMUSG00000071721	0	0.690865	0.345432	-2.12281	4.04905	-0.524272	0.600089	1	chrX	95732586	95733265	.	-	1700010D01Rik	C3
ENSMUSG00000095110	0	0.339066	0.169533	-1.33952	4.08047	-0.328277	0.742703	1	chrX	93156154	93156873	.	+	1700003E24Rik	C3
ENSMUSG00000025529	0.579048	8.38688	4.48296	-3.85588	1.68275	-2.29141	0.0219398	0.0677193	chrX	112600526	112635070	.	+	Zfp711	C4
ENSMUSG00000031428	9.91643	25.8615	17.8889	-1.38384	0.848964	-1.63004	0.103093	0.214334	chrX	136993155	136998472	.	+	Zcchc18	C4
ENSMUSG00000071679	0.585777	1.04266	0.81422	-0.855434	2.98822	-0.286269	0.774672	1	chrX	144688907	145122411	.	+	Zcchc16	C4
ENSMUSG00000031431	1225.11	761.698	993.405	0.684498	0.119684	5.71919	1.07e-08	2.35e-07	chrX	140539528	140600659	.	-	Tsc22d3	C4
ENSMUSG00000041710	0.294646	3.06422	1.67943	-3.26928	2.55467	-1.27972	0.200642	0.34674	chrX	144381671	144688180	.	-	Trpc5	C4
ENSMUSG00000033578	22.0858	52.4615	37.2736	-1.24612	0.464926	-2.68026	0.00735652	0.028864	chrX	134295225	134305969	.	+	Tmem35	C4
ENSMUSG00000071719	12.5869	23.7585	18.1727	-0.907286	0.733236	-1.23737	0.215949	0.365175	chrX	99821021	99848790	.	+	Tmem28	C4
ENSMUSG00000036502	4.05424	9.31335	6.6838	-1.20747	1.23809	-0.975266	0.329428	0.494446	chrX	38196573	38252439	.	-	Tmem255a	C4
ENSMUSG00000016150	0.294646	4.61842	2.45653	-3.87919	2.08308	-1.86224	0.0625694	0.149333	chrX	42527866	43429126	.	-	Tenm1	C4
ENSMUSG00000079428	2.62369	6.14128	4.38248	-1.22265	1.47885	-0.826757	0.408375	0.574608	chrX	136214779	136226100	.	+	Tceal7	C4
ENSMUSG00000031144	3.18316	5.13692	4.16004	-0.707034	1.58644	-0.445674	0.655832	0.779307	chrX	7638471	7653256	.	+	Syp	C4
ENSMUSG00000045179	0	2.96182	1.48091	-4.18678	2.59168	-1.61547	0.106208	1	chrX	60891366	60893430	.	-	Sox3	C4
ENSMUSG00000044400	0	0	0	NA	NA	NA	NA	1	chrX	37048845	37050418	.	+	Sowahd	C4
ENSMUSG00000031099	41.2614	36.5656	38.9135	0.168362	0.564274	0.29837	0.765421	0.857586	chrX	47809368	47892974	.	-	Smarca1	C4
ENSMUSG00000046699	1.15167	0.678132	0.914901	0.735396	3.36621	0.218464	0.827068	1	chrX	64264885	64276996	.	-	Slitrk4	C4
ENSMUSG00000036790	11.064	6.46708	8.76553	0.779295	0.955454	0.815628	0.414713	0.579768	chrX	66649318	66661393	.	+	Slitrk2	C4
ENSMUSG00000037341	36.0705	20.8355	28.453	0.795572	0.565418	1.40705	0.159412	0.294271	chrX	20105755	20291807	.	-	Slc9a7	C4
ENSMUSG00000031170	0	0	0	NA	NA	NA	NA	1	chrX	8271133	8280179	.	+	Slc38a5	C4
ENSMUSG00000043518	87.876	98.9601	93.4181	-0.171611	0.319205	-0.537621	0.590839	0.730306	chrX	161717069	161779496	.	+	Rai2	C4
ENSMUSG00000041552	2.63102	3.63995	3.13549	-0.447691	1.52561	-0.29345	0.769178	0.859811	chrX	155573455	155623814	.	-	Ptchd1	C4
ENSMUSG00000033361	320.733	288.03	304.381	0.157577	0.200311	0.786662	0.43148	0.595449	chrX	71962624	71972722	.	+	Prrg3	C4
ENSMUSG00000056854	126.54	91.0672	108.804	0.475265	0.276711	1.71755	0.0858792	0.187614	chrX	110814280	110817207	.	+	Pou3f4	C4
ENSMUSG00000039278	3.79003	5.19416	4.49209	-0.458159	1.39084	-0.329413	0.741844	0.841389	chrX	7919822	7924410	.	+	Pcsk1n	C4
ENSMUSG00000034755	0.582261	10.1395	5.36086	-4.12159	1.56496	-2.63367	0.00844668	0.0322537	chrX	120290259	120910619	.	+	Pcdh11x	C4
ENSMUSG00000072944	67.7427	148.101	107.922	-1.12542	0.325449	-3.45805	0.000544102	0.00331519	chrX	140006805	140062712	.	-	Nup62cl	C4
ENSMUSG00000073295	8.44139	32.6048	20.5231	-1.94183	0.701314	-2.76884	0.00562559	0.0232399	chrX	6047453	6055110	.	+	Nudt11	C4
ENSMUSG00000073293	6.42808	14.6751	10.5516	-1.186	0.941727	-1.25939	0.207891	0.355321	chrX	6168696	6173015	.	-	Nudt10	C4
ENSMUSG00000052854	9.0582	25.8569	17.4576	-1.50155	0.761882	-1.97085	0.0487414	0.123902	chrX	138914430	139010532	.	+	Nrk	C4
ENSMUSG00000025056	0	0.351799	0.175899	-1.33952	4.08047	-0.328277	0.742703	1	chrX	86191764	86195947	.	+	Nr0b1	C4
ENSMUSG00000079481	57.5078	130.551	94.0294	-1.1871	0.345879	-3.43213	0.000598849	0.00357818	chrX	101849385	102092055	.	+	Nhsl2	C4
ENSMUSG00000031139	0.287917	6.26229	3.2751	-4.3259	1.91948	-2.25368	0.0242164	0.0731514	chrX	60055956	60179089	.	-	Mcf2	C4
ENSMUSG00000041020	70.086	61.6028	65.8444	0.190643	0.345792	0.551321	0.581413	0.723511	chrX	159414572	159498757	.	+	Map7d2	C4
ENSMUSG00000031303	117.256	229.78	173.518	-0.96715	0.240983	-4.01335	5.99e-05	0.000497922	chrX	159988433	160123351	.	+	Map3k15	C4
ENSMUSG00000016239	101.079	238.442	169.761	-1.23291	0.274827	-4.48613	7.25e-06	8.01e-05	chrX	36328353	36362341	.	+	Lonrf3	C4
ENSMUSG00000090122	1.15488	1.74626	1.45057	-0.613363	2.38073	-0.257637	0.796687	1	chrX	142304752	142306294	.	-	Kcne1l	C4
ENSMUSG00000054667	0.287917	5.58458	2.93625	-4.13752	2.03763	-2.03056	0.0423001	0.111818	chrX	141710998	141725263	.	-	Irs4	C4
ENSMUSG00000059203	1.74678	4.89371	3.32025	-1.46492	2.00037	-0.732321	0.463973	0.623961	chrX	137570608	138846946	.	+	Il1rapl2	C4
ENSMUSG00000041380	3.46786	5.62289	4.54538	-0.695584	1.36388	-0.510004	0.610049	0.745443	chrX	146962513	147197277	.	+	Htr2c	C4
ENSMUSG00000072966	2.92949	9.94098	6.43523	-1.76122	1.13714	-1.54881	0.121426	0.24109	chrX	135839034	135844730	.	+	Gprasp2	C4
ENSMUSG00000056380	2.3168	29.5034	15.9101	-3.66208	0.918465	-3.98717	6.69e-05	0.000547469	chrX	71663667	71669257	.	+	Gpr50	C4
ENSMUSG00000036357	0	0	0	NA	NA	NA	NA	1	chrX	57496668	57503757	.	-	Gpr101	C4
ENSMUSG00000055653	45.4581	167.096	106.277	-1.87727	0.282736	-6.63967	3.14e-11	1.17e-09	chrX	52272426	52613950	.	-	Gpc3	C4
ENSMUSG00000095562	4.98849	0.908383	2.94844	2.57074	1.92524	1.33528	0.181784	0.323079	chrX	170009659	170019281	.	+	Gm21887	C4
ENSMUSG00000055109	0	1.36257	0.681287	-3.06229	3.98167	-0.769096	0.441837	1	chrX	155624741	156345887	.	+	Gm15155	C4
ENSMUSG00000031344	0	2.97456	1.48728	-4.1952	2.77079	-1.51408	0.130005	1	chrX	72825178	72842602	.	+	Gabrq	C4
ENSMUSG00000033737	7.29735	10.8882	9.09278	-0.585012	1.00274	-0.583414	0.559615	0.704595	chrX	106420041	106485401	.	-	Fndc3c1	C4
ENSMUSG00000031230	13.1384	28.0062	20.5723	-1.09072	0.626004	-1.74236	0.0814454	0.180599	chrX	105764279	105774939	.	+	Fgf16	C4
ENSMUSG00000031137	119.698	106.395	113.047	0.166343	0.310361	0.535965	0.591983	0.731193	chrX	59062145	59568071	.	-	Fgf13	C4
ENSMUSG00000023443	0	4.52929	2.26465	-4.81579	2.3845	-2.01962	0.043423	0.113963	chrX	137115397	137122083	.	-	Esx1	C4
ENSMUSG00000031160	0	2.15583	1.07792	-3.72843	3.13737	-1.18839	0.234679	1	chrX	7924276	7928607	.	-	Eras	C4
ENSMUSG00000000402	6.11144	8.03455	7.07299	-0.402111	1.05546	-0.380981	0.703217	0.81351	chrX	166523007	166585720	.	-	Egfl6	C4
ENSMUSG00000042433	0	2.0344	1.0172	-3.67311	3.50013	-1.04942	0.293984	1	chrX	140062879	140106797	.	+	E230019M04Rik	C4
ENSMUSG00000031383	121.773	195.179	158.476	-0.677529	0.237387	-2.85411	0.00431574	0.0187043	chrX	73639419	73643514	.	+	Dusp9	C4
ENSMUSG00000062393	2.31328	14.5658	8.43955	-2.65149	1.05562	-2.51179	0.012012	0.0427231	chrX	6779306	6948363	.	+	Dgkk	C4
ENSMUSG00000025658	1.74709	10.1006	5.92385	-2.51882	1.28605	-1.95857	0.0501635	0.126711	chrX	157821436	158043294	.	-	Cnksr2	C4
ENSMUSG00000051159	0.291131	9.39766	4.84439	-4.90753	1.87711	-2.6144	0.00893844	0.0337085	chrX	102247381	102252181	.	-	Cited1	C4
ENSMUSG00000031283	476.742	291.222	383.982	0.711524	0.153913	4.62289	3.78e-06	4.53e-05	chrX	143285674	143394262	.	-	Chrdl1	C4
ENSMUSG00000031326	0	0.339066	0.169533	-1.33952	4.08047	-0.328277	0.742703	1	chrX	103321398	103330592	.	+	Cdx4	C4
ENSMUSG00000047844	0.287917	2.15583	1.22187	-2.76185	2.81863	-0.979857	0.327157	1	chrX	136138996	136140443	.	+	Bex4	C4
ENSMUSG00000042750	1.1581	10.184	5.67103	-3.12458	1.31955	-2.36792	0.0178885	0.0581926	chrX	136066564	136068236	.	-	Bex2	C4
ENSMUSG00000050071	15.8046	29.8043	22.8045	-0.9107	0.696055	-1.30837	0.190746	0.3342	chrX	136213972	136215513	.	-	Bex1	C4
ENSMUSG00000040363	2104.8	3995.78	3050.29	-0.923872	0.11845	-7.79965	6.21e-15	4.11e-13	chrX	12036740	12160355	.	-	Bcor	C4
ENSMUSG00000031376	2.62108	8.53336	5.57722	-1.7157	1.18528	-1.44751	0.147754	0.278423	chrX	73503086	73571005	.	+	Atp2b3	C4
ENSMUSG00000035277	3.46847	1.26018	2.36432	1.50765	2.04664	0.736645	0.461339	0.621752	chrX	93286445	93298357	.	+	Arx	C4
ENSMUSG00000031355	208.955	218.078	213.517	-0.062766	0.199897	-0.313991	0.753528	0.850383	chrX	168795099	169304435	.	+	Arhgap6	C4
ENSMUSG00000037010	235.293	200.349	217.821	0.232261	0.2218	1.04716	0.295024	0.458597	chrX	48025146	48034853	.	-	Apln	C4
ENSMUSG00000054850	7.01295	17.4067	12.2098	-1.31512	0.847797	-1.55122	0.120849	0.240353	chrX	56374610	56377799	.	+	6330419J24Rik	C4
ENSMUSG00000031079	18.1047	1.49686	9.8008	3.5929	1.10972	3.23765	0.00120517	0.00643863	chrX	21079174	21089527	.	-	Zfp300	C5
ENSMUSG00000031166	1810.2	1217.18	1513.69	0.571111	0.0994581	5.74223	9.34e-09	2.09e-07	chrX	8123301	8132892	.	-	Wdr13	C5
ENSMUSG00000001134	154.96	140.075	147.518	0.147545	0.238465	0.618728	0.536096	0.68626	chrX	20941722	20962017	.	-	Uxt	C5
ENSMUSG00000031066	252.382	222.718	237.55	0.184655	0.204122	0.90463	0.365661	0.531722	chrX	20703906	20720539	.	+	Usp11	C5
ENSMUSG00000001924	37410.8	24801.2	31106	0.592962	0.065935	8.99314	2.4e-19	2.65e-17	chrX	20658326	20683179	.	+	Uba1	C5
ENSMUSG00000041353	542.309	428.891	485.6	0.334266	0.163462	2.04492	0.0408629	0.109084	chrX	150397773	150459154	.	-	Tmem29	C5
ENSMUSG00000031158	1155.84	606.909	881.376	0.931014	0.118597	7.85022	4.15e-15	2.82e-13	chrX	7899357	7908351	.	+	Timm17b	C5
ENSMUSG00000039201	651.609	430.611	541.11	0.599228	0.13449	4.45558	8.37e-06	9.07e-05	chrX	8154472	8176181	.	-	Tbc1d25	C5
ENSMUSG00000031357	3001.37	1691.09	2346.23	0.826445	0.0898079	9.20236	3.5e-20	4.27e-18	chrX	162857057	162888447	.	-	Syap1	C5
ENSMUSG00000046550	63.1599	52.7624	57.9612	0.261144	0.356115	0.733314	0.463367	0.623582	chrX	153832225	153834243	.	+	Spin2c	C5
ENSMUSG00000031246	3858.21	2321.54	3089.88	0.731439	0.140405	5.2095	1.89e-07	3.12e-06	chrX	109095365	109197873	.	+	Sh3bgrl	C5
ENSMUSG00000025283	5200.35	6290.97	5745.66	-0.274882	0.0779066	-3.52835	0.000418157	0.0026508	chrX	155213132	155216449	.	-	Sat1	C5
ENSMUSG00000031167	12206.6	9214.15	10710.4	0.405432	0.0787468	5.14855	2.63e-07	4.2e-06	chrX	8138975	8145880	.	-	Rbm3	C5
ENSMUSG00000031157	1922.75	987.495	1455.12	0.959373	0.108614	8.83283	1.02e-18	1.04e-16	chrX	7894519	7899269	.	-	Pqbp1	C5
ENSMUSG00000031226	1970.94	1314.14	1642.54	0.583458	0.0956538	6.09968	1.06e-09	2.94e-08	chrX	105079756	105117090	.	+	Pbdc1	C5
ENSMUSG00000055733	74.8498	48.0984	61.4741	0.635328	0.350133	1.81453	0.0695959	0.161325	chrX	122394565	122397401	.	-	Nap1l3	C5
ENSMUSG00000042515	364.483	332.913	348.698	0.132175	0.166262	0.794984	0.426623	0.590867	chrX	139210042	139238335	.	+	Mum1l1	C5
ENSMUSG00000061778	1294.88	877.984	1086.43	0.557733	0.126084	4.4235	9.71e-06	0.000102636	chrX	164936169	164980375	.	-	Mospd2	C5
ENSMUSG00000000355	1047.53	676.869	862.199	0.627485	0.122172	5.13607	2.81e-07	4.45e-06	chrX	38600578	38613426	.	+	Mcts1	C5
ENSMUSG00000025037	3522.35	3186.27	3354.31	0.143861	0.0974331	1.47652	0.139805	0.267574	chrX	16619698	16687818	.	+	Maoa	C5
ENSMUSG00000036782	661.289	512.738	587.013	0.363287	0.171131	2.12286	0.0337658	0.0943896	chrX	23219271	23365082	.	-	Klhl13	C5
ENSMUSG00000037369	1049.28	1165.83	1107.55	-0.150118	0.130514	-1.1502	0.250061	0.407643	chrX	18162575	18279936	.	+	Kdm6a	C5
ENSMUSG00000025332	7914.26	6567.67	7240.96	0.269158	0.0675978	3.98176	6.84e-05	0.000557409	chrX	152233020	152274535	.	+	Kdm5c	C5
ENSMUSG00000037315	276.417	253.984	265.2	0.126144	0.19556	0.645039	0.518902	0.672186	chrX	20425688	20519939	.	+	Jade3	C5
ENSMUSG00000031352	1503.63	929.408	1216.52	0.693775	0.101097	6.86244	6.77e-12	2.77e-10	chrX	169250193	169320372	.	-	Hccs	C5
ENSMUSG00000031198	1968.3	1566.27	1767.28	0.328435	0.0946979	3.46824	0.000523878	0.00321115	chrX	75382399	75396459	.	+	Fundc2	C5
ENSMUSG00000025040	1305.63	727.21	1016.42	0.842461	0.135299	6.22665	4.77e-10	1.42e-08	chrX	17556564	17572325	.	-	Fundc1	C5
ENSMUSG00000031171	1046.94	790.226	918.582	0.405273	0.111276	3.64206	0.000270468	0.00182765	chrX	8238668	8252406	.	-	Ftsj1	C5
ENSMUSG00000047757	229.66	91.202	160.431	1.32014	0.288628	4.57386	4.79e-06	5.55e-05	chrX	164980592	164997272	.	+	Fancb	C5
ENSMUSG00000031196	60.8207	18.0196	39.4201	1.74484	0.500373	3.48708	0.000488327	0.00301759	chrX	75172715	75382615	.	-	F8	C5
ENSMUSG00000035150	8558.45	6879.14	7718.79	0.314731	0.083607	3.76442	0.000166939	0.00120133	chrX	94188707	94212862	.	-	Eif2s3x	C5
ENSMUSG00000031168	1800.4	1286.89	1543.65	0.484086	0.0902828	5.36188	8.24e-08	1.47e-06	chrX	8185329	8193512	.	-	Ebp	C5
ENSMUSG00000034480	1095.75	1010.71	1053.23	0.114996	0.110518	1.04052	0.2981	0.461877	chrX	129749742	130465834	.	+	Diap2	C5
ENSMUSG00000025531	1288.26	631.701	959.98	1.02515	0.156626	6.5452	5.94e-11	2.13e-09	chrX	113040593	113185517	.	-	Chm	C5
ENSMUSG00000063663	501.634	359.508	430.571	0.477783	0.158892	3.00696	0.00263876	0.0124184	chrX	108737016	108834372	.	-	Brwd3	C5
ENSMUSG00000025287	2798.35	2425.7	2612.02	0.205218	0.0992473	2.06775	0.0386637	0.104582	chrX	155262443	155297654	.	+	Acot9	C5
ENSMUSG00000079450	38.6939	23.1637	30.9288	0.756596	0.525652	1.43935	0.150052	0.281813	chrX	123103495	123188795	.	+	3110007F17Rik	C5
