# Supplementary material for: Deletion of Xist repeat B disrupts cell cycle and asymmetric cell division through Usp9x hyperactivation in mice
Source: Nucleic Acids Res. 2025 Mar 5;53(5):gkaf142. doi: 10.1093/nar/gkaf142 (PMC11880805; doi:10.1093/nar/gkaf142)
Supplement: gkaf142_Supplemental_Files [file gkaf142_supplemental_files.zip › Table S6_All_DESeq2.RepBKO_vs_WT.results.xlsx]

## Sheet: MEF.DESeq2.RepBKO_vs_WT
ID	RepBKO	WT	baseMean	log2FoldChange	lfcSE	stat	pvalue	padj	V1	V2	V3	V4	V5	V7
0610010K14Rik	29.622	69.1495	49.3858	-1.2128	0.460071	-2.63613	0.00838585	0.0297069	11	70126032	70128740	-	ENSMUSG00000020831	protein_coding
0610030E20Rik	564.059	627.401	595.73	-0.151062	0.137554	-1.0982	0.272116	0.413223	6	72324300	72330131	+	ENSMUSG00000058706	protein_coding
0610040J01Rik	126.968	82.1207	104.544	0.620981	0.297527	2.08714	0.0368754	0.0955474	5	63969706	64056968	+	ENSMUSG00000060512	protein_coding
1110002E22Rik	74.9696	74.4095	74.6896	0.00237279	0.366382	0.00647626	0.994833	0.996835	3	137770813	137787267	+	ENSMUSG00000090066	protein_coding
1110004F10Rik	3260.41	3555.71	3408.06	-0.124836	0.0763121	-1.63586	0.101868	0.205197	7	115638632	115704445	+	ENSMUSG00000030663	protein_coding
1110032F04Rik	0.290752	5.32192	2.80634	-4.07832	2.02457	-2.01441	0.0439663	0.1096	3	68776919	68779496	+	ENSMUSG00000046999	protein_coding
1110038F14Rik	758.276	666.105	712.191	0.188653	0.13067	1.44375	0.148811	0.270032	15	76832706	76835179	+	ENSMUSG00000063236	protein_coding
1110059E24Rik	270.894	275.277	273.086	-0.021614	0.18318	-0.117993	0.906073	0.941975	19	21558566	21630340	-	ENSMUSG00000035171	protein_coding
1110059G10Rik	370.558	301.793	336.176	0.29437	0.167358	1.75892	0.0785908	0.169331	9	122774154	122780065	-	ENSMUSG00000032551	protein_coding
1110065P20Rik	567.284	522.311	544.797	0.122208	0.166232	0.735169	0.462236	0.59679	4	124742873	124744989	-	ENSMUSG00000078570	protein_coding
1190005I06Rik	4.36918	0.679029	2.5241	2.61571	2.03701	1.28409	0.19911	0.333544	8	121335341	121374371	-	ENSMUSG00000043687	protein_coding
1500009L16Rik	41.3126	74.7402	58.0264	-0.855576	0.402765	-2.12425	0.033649	0.0889758	10	83558729	83598626	+	ENSMUSG00000087651	protein_coding
1600012H06Rik	1931.82	1835.66	1883.74	0.0728961	0.0968117	0.752968	0.451469	0.587548	17	15163446	15179832	+	ENSMUSG00000050088	protein_coding
1600014C10Rik	1668.04	1222.99	1445.52	0.445891	0.100415	4.44049	8.98e-06	8.82e-05	7	37882642	37896992	+	ENSMUSG00000054676	protein_coding
1600014C23Rik	0.577955	9.08794	4.83295	-3.97533	1.7676	-2.249	0.0245125	0.069644	17	46043790	46044770	-	ENSMUSG00000094690	protein_coding
1600025M17Rik	0	1.7657	0.88285	-3.4691	3.75087	-0.924877	0.35503	1	X	55362968	55366024	+	ENSMUSG00000085114	protein_coding
1700001F09Rik	0	0.45953	0.229765	-1.35112	4.08047	-0.331118	0.740556	1	14	43199840	43205268	-	ENSMUSG00000095384	protein_coding
1700001J03Rik	0.581504	4.01557	2.29853	-2.79425	2.03528	-1.37291	0.169781	0.298479	5	146119251	146122114	-	ENSMUSG00000095040	protein_coding
1700001K19Rik	1.15522	25.7505	13.4528	-4.47025	1.08644	-4.11457	3.88e-05	0.000314321	12	110634122	110649053	-	ENSMUSG00000056508	protein_coding
1700001O22Rik	88.9269	96.7861	92.8565	-0.117304	0.299825	-0.391241	0.695619	0.790669	2	30684781	30693673	-	ENSMUSG00000044320	protein_coding
1700003E16Rik	82.1279	83.2641	82.696	-0.0289375	0.363451	-0.0796187	0.936541	0.961712	6	83133386	83139927	+	ENSMUSG00000030030	protein_coding
1700003F12Rik	63.8189	36.5873	50.2031	0.802507	0.441826	1.81634	0.0693179	0.154511	2	154389005	154391923	+	ENSMUSG00000038523	protein_coding
1700003H04Rik	0	0.70628	0.35314	-2.15502	4.04713	-0.53248	0.594394	1	3	124350001	124374750	-	ENSMUSG00000039174	protein_coding
1700006A11Rik	0	0.35314	0.17657	-1.35112	4.08047	-0.331118	0.740556	1	3	124194638	124219689	-	ENSMUSG00000027973	protein_coding
1700008O03Rik	1.16301	3.49743	2.33022	-1.5844	2.17867	-0.727231	0.467084	0.600823	7	44009467	44035244	-	ENSMUSG00000008028	protein_coding
1700009N14Rik	2.63611	16.9839	9.81002	-2.69494	1.08899	-2.47471	0.0133344	0.0430047	4	39450295	39451776	+	ENSMUSG00000028287	protein_coding
1700010I14Rik	78.8632	96.6386	87.7509	-0.290681	0.316695	-0.917856	0.358694	0.498061	17	9207165	9230781	+	ENSMUSG00000023873	protein_coding
1700011L22Rik	0	1.37859	0.689295	-3.08201	3.98129	-0.774124	0.438857	1	8	79937060	79975199	-	ENSMUSG00000031682	protein_coding
1700012A03Rik	0	0	0	NA	NA	NA	NA	1	6	32027181	32035856	+	ENSMUSG00000029766	protein_coding
1700012B07Rik	3.8077	4.36199	4.08484	-0.184418	1.44763	-0.127393	0.898629	0.93693	11	109678477	109718872	-	ENSMUSG00000020617	protein_coding
1700012B09Rik	5.50734	18.736	12.1217	-1.77151	0.816221	-2.17038	0.0299779	0.0813894	9	14667883	14682326	-	ENSMUSG00000031927	protein_coding
1700013G24Rik	0.287203	3.34344	1.81532	-3.40278	2.30109	-1.47877	0.139202	0.257477	4	137180595	137182772	+	ENSMUSG00000041399	protein_coding
1700013H16Rik	0	0	0	NA	NA	NA	NA	1	X	52744868	52759798	-	ENSMUSG00000054727	protein_coding
1700014B07Rik	0.86161	0	0.430805	2.03829	3.99548	0.51015	0.609946	1	2	6327074	6327891	-	ENSMUSG00000118578	protein_coding
1700016H13Rik	0.581504	0.35314	0.467322	0.507616	4.03766	0.12572	0.899953	1	5	103795905	103803876	-	ENSMUSG00000029320	protein_coding
1700017B05Rik	2210.25	2740.29	2475.27	-0.308893	0.118196	-2.6134	0.00896473	0.0313019	9	57160400	57169895	-	ENSMUSG00000032300	protein_coding
1700017N19Rik	0	2.77752	1.38876	-4.10721	2.61484	-1.57073	0.116246	0.225502	10	100426346	100454263	+	ENSMUSG00000056912	protein_coding
1700018B08Rik	0.293613	2.17073	1.23217	-2.80546	2.6021	-1.07815	0.280966	0.423076	8	122257519	122271059	-	ENSMUSG00000031809	protein_coding
1700018F24Rik	0	0.91906	0.45953	-2.48702	4.01873	-0.618857	0.53601	1	5	144979800	144982491	+	ENSMUSG00000029620	protein_coding
1700019A02Rik	0	0	0	NA	NA	NA	NA	1	1	53197736	53226795	-	ENSMUSG00000060715	protein_coding
1700019D03Rik	2.92686	13.2153	8.07108	-2.1732	1.1273	-1.9278	0.0538796	0.127939	1	52961483	53059338	-	ENSMUSG00000043629	protein_coding
1700020A23Rik	1.74382	13.1063	7.42506	-2.90595	1.12593	-2.58094	0.00985317	0.0337055	2	130247179	130247994	+	ENSMUSG00000027409	protein_coding
1700020L24Rik	6.41943	10.0096	8.21452	-0.645285	1.11346	-0.57953	0.562232	0.68589	11	83328503	83332059	+	ENSMUSG00000035085	protein_coding
1700020N01Rik	0	2.1571	1.07855	-3.75597	3.15679	-1.18981	0.234122	0.371854	10	21468047	21498276	+	ENSMUSG00000050844	protein_coding
1700020N15Rik	0	0	0	NA	NA	NA	NA	1	X	68988906	68989584	+	ENSMUSG00000059690	protein_coding
1700024B05Rik	0	1.05942	0.52971	-2.73537	4.00126	-0.683628	0.49421	1	14	41765952	41825778	+	ENSMUSG00000052334	protein_coding
1700024G13Rik	0	0	0	NA	NA	NA	NA	1	14	32098025	32110348	-	ENSMUSG00000072473	protein_coding
1700025B11Rik	0	0	0	NA	NA	NA	NA	1	15	77442439	77446092	-	ENSMUSG00000101113	protein_coding
1700025C18Rik	0	0.339514	0.169757	-1.35112	4.08047	-0.331118	0.740556	1	2	164920613	164932670	-	ENSMUSG00000078935	protein_coding
1700025G04Rik	1386.79	1076.52	1231.65	0.36605	0.100954	3.62589	0.000287966	0.00176467	1	151728154	151965876	-	ENSMUSG00000032666	protein_coding
1700028J19Rik	37.542	54.9271	46.2345	-0.545561	0.458257	-1.19051	0.233844	0.371717	7	43879235	43896119	-	ENSMUSG00000038782	protein_coding
1700028K03Rik	0	0.679029	0.339514	-2.10613	4.05187	-0.519791	0.603209	1	5	107682575	107699408	+	ENSMUSG00000089798	protein_coding
1700029F12Rik	0	0	0	NA	NA	NA	NA	1	13	97158372	97170870	-	ENSMUSG00000052075	protein_coding
1700029H14Rik	5.79169	5.06155	5.42662	0.229519	1.22459	0.187426	0.851327	0.90482	8	13600733	13612461	-	ENSMUSG00000031452	protein_coding
1700030J22Rik	24.7451	46.806	35.7756	-0.921092	0.545081	-1.68983	0.0910612	0.188739	8	117696333	117705698	-	ENSMUSG00000031847	protein_coding
1700030K09Rik	345.869	313.381	329.625	0.137405	0.19859	0.6919	0.489	0.620041	8	73197724	73214845	+	ENSMUSG00000052794	protein_coding
1700031F05Rik	0	0.339514	0.169757	-1.35112	4.08047	-0.331118	0.740556	1	X	101902792	101911577	-	ENSMUSG00000032894	protein_coding
1700031L13Rik	0	0	0	NA	NA	NA	NA	1	5	82270255	82272560	-	ENSMUSG00000099863	protein_coding
1700034E13Rik	1.73604	5.51398	3.62501	-1.68177	1.68764	-0.996519	0.318998	0.461121	18	52779281	52796805	+	ENSMUSG00000024532	protein_coding
1700034J05Rik	1.46165	3.33654	2.3991	-1.19708	1.80111	-0.664637	0.506283	0.636121	6	146851827	146855920	-	ENSMUSG00000040163	protein_coding
1700037C18Rik	62.9811	50.2258	56.6034	0.33611	0.394066	0.852929	0.393699	0.532284	16	3713043	3726553	-	ENSMUSG00000005983	protein_coding
1700047F07Rik	0	0	0	NA	NA	NA	NA	1	4	107546898	107616182	+	ENSMUSG00000085549	protein_coding
1700049E17Rik1	0	0	0	NA	NA	NA	NA	1	14	41746906	41754998	+	ENSMUSG00000079271	protein_coding
1700049E17Rik2	0	0	0	NA	NA	NA	NA	1	14	41295168	41303262	+	ENSMUSG00000090440	protein_coding
1700056E22Rik	46.1723	89.0713	67.6218	-0.943785	0.354264	-2.66407	0.00772009	0.0277261	1	183765227	183766498	-	ENSMUSG00000044854	protein_coding
1700066M21Rik	231.281	167.791	199.536	0.459807	0.207828	2.21244	0.0269365	0.075062	1	57416779	57424582	+	ENSMUSG00000038323	protein_coding
1700067K01Rik	12.1968	24.259	18.2279	-0.983505	0.819048	-1.20079	0.229832	0.368095	8	84728131	84731399	+	ENSMUSG00000046408	protein_coding
1700067P10Rik	0	0	0	NA	NA	NA	NA	1	17	48399839	48401438	+	ENSMUSG00000021545	protein_coding
1700084M14Rik	0	0	0	NA	NA	NA	NA	1	X	90618816	90619517	-	ENSMUSG00000057805	protein_coding
1700088E04Rik	26.7179	68.6764	47.6971	-1.35194	0.464083	-2.91313	0.00357822	0.0148706	15	79013549	79025453	-	ENSMUSG00000033029	protein_coding
1700093K21Rik	3.49189	2.27712	2.8845	0.619038	1.91519	0.323225	0.746525	0.829832	11	23466203	23471155	-	ENSMUSG00000020286	protein_coding
1700102P08Rik	15.6669	30.3823	23.0246	-0.947407	0.593701	-1.59576	0.110541	0.217807	9	108270004	108288133	+	ENSMUSG00000032611	protein_coding
1700109H08Rik	76.8183	124.735	100.776	-0.695857	0.300554	-2.31524	0.0205996	0.0606534	5	3621566	3634356	+	ENSMUSG00000008307	protein_coding
1700113H08Rik	0	1.05942	0.52971	-2.73537	4.00126	-0.683628	0.49421	1	10	86893909	87066451	+	ENSMUSG00000047129	protein_coding
1700122O11Rik	0.287203	0	0.143602	0.572436	4.08047	0.140287	0.888433	1	17	48347554	48349102	-	ENSMUSG00000094928	protein_coding
1700123K08Rik	0.293613	0.81267	0.553141	-1.36442	3.79072	-0.359937	0.718894	1	5	138560102	138562974	-	ENSMUSG00000029526	protein_coding
1700123O20Rik	1305.36	1520.93	1413.15	-0.218867	0.108186	-2.02306	0.0430674	0.107882	14	54923673	54928198	+	ENSMUSG00000040822	protein_coding
1700129C05Rik	0	0	0	NA	NA	NA	NA	1	14	59370489	59380342	-	ENSMUSG00000021977	protein_coding
1810009A15Rik	1.45238	1.96485	1.70862	-0.422328	1.9205	-0.219906	0.825945	0.887535	19	8866217	8868245	+	ENSMUSG00000071653	protein_coding
1810009J06Rik	0	0.45953	0.229765	-1.35112	4.08047	-0.331118	0.740556	1	6	40941688	40945369	+	ENSMUSG00000094808	protein_coding
1810010H24Rik	42.4053	38.4133	40.4093	0.142274	0.428011	0.332407	0.739582	0.824553	11	106916507	106921269	+	ENSMUSG00000078607	protein_coding
1810024B03Rik	18.3144	38.5561	28.4352	-1.08077	0.531222	-2.0345	0.0419017	0.105891	2	127028275	127050200	-	ENSMUSG00000044145	protein_coding
1810030O07Rik	2769.44	1478.95	2124.2	0.90288	0.110425	8.17644	2.92e-16	2.32e-14	X	12521118	12539907	-	ENSMUSG00000044148	protein_coding
1810037I17Rik	1407.6	1413.7	1410.65	-0.00699408	0.110809	-0.0631183	0.949672	0.970905	3	122717852	122719833	+	ENSMUSG00000054091	protein_coding
1810049J17Rik	0	0	0	NA	NA	NA	NA	1	15	12321524	12321985	-	ENSMUSG00000097221	protein_coding
1810055G02Rik	4578.02	4305.93	4441.98	0.088522	0.0733753	1.20643	0.227653	0.365635	19	3758293	3767881	+	ENSMUSG00000035372	protein_coding
1810062G17Rik	13.9928	33.9927	23.9928	-1.28144	0.589122	-2.17516	0.0296178	0.0806377	3	36530086	36536448	+	ENSMUSG00000027713	protein_coding
1810065E05Rik	15.0504	19.4942	17.2723	-0.378954	0.702979	-0.539069	0.589839	0.709191	11	58311937	58316850	+	ENSMUSG00000013653	protein_coding
2010003K11Rik	1.72322	0.679029	1.20112	1.30856	3.0873	0.423855	0.671672	0.773064	19	4546816	4548611	-	ENSMUSG00000042041	protein_coding
2010106E10Rik	0	0	0	NA	NA	NA	NA	1	X	111404971	111468040	+	ENSMUSG00000025528	protein_coding
2010109A12Rik	0	4.84877	2.42438	-4.90855	2.14902	-2.28409	0.0223663	0.0648255	5	93354377	93361334	+	ENSMUSG00000029384	protein_coding
2010315B03Rik	210.312	122.359	166.336	0.785281	0.230397	3.40838	0.000653494	0.00359041	9	124054434	124075326	-	ENSMUSG00000074829	protein_coding
2200002D01Rik	39.4966	63.4838	51.4902	-0.688132	0.440237	-1.56309	0.118031	0.228151	7	28945986	28947891	-	ENSMUSG00000030587	protein_coding
2200002J24Rik	0	0	0	NA	NA	NA	NA	1	7	30398351	30399961	+	ENSMUSG00000013083	protein_coding
2210016L21Rik	955.576	937.774	946.675	0.0250809	0.113395	0.221181	0.824952	0.886906	5	115080217	115087842	+	ENSMUSG00000029559	protein_coding
2210017I01Rik	0	0	0	NA	NA	NA	NA	1	3	92512025	92514799	-	ENSMUSG00000103523	protein_coding
2210408I21Rik	167.529	134.356	150.942	0.315043	0.232776	1.35342	0.175922	0.306062	13	77283659	77761903	+	ENSMUSG00000071252	protein_coding
2210418O10Rik	3.18408	1.03217	2.10812	1.58214	2.09881	0.753829	0.450952	0.587021	2	175968362	175982121	+	ENSMUSG00000078894	protein_coding
2300002M23Rik	0	1.01854	0.509271	-2.68416	4.00463	-0.670264	0.50269	1	17	35878347	35879849	+	ENSMUSG00000039269	protein_coding
2300009A05Rik	23.8894	9.08645	16.4879	1.39479	0.793583	1.75759	0.0788171	0.169755	9	63301729	63306528	-	ENSMUSG00000032403	protein_coding
2310002L09Rik	0	0	0	NA	NA	NA	NA	1	4	73857608	73869083	-	ENSMUSG00000028396	protein_coding
2310003L06Rik	0	0	0	NA	NA	NA	NA	1	5	88117318	88120729	+	ENSMUSG00000007457	protein_coding
2310009B15Rik	223.602	239.761	231.681	-0.106324	0.227385	-0.467596	0.640074	0.748715	1	138779721	138784590	-	ENSMUSG00000079283	protein_coding
2310011J03Rik	1402.18	1477.12	1439.65	-0.0746677	0.109053	-0.68469	0.493539	0.624342	10	80154088	80156371	-	ENSMUSG00000020133	protein_coding
2310022A10Rik	924.773	984.312	954.543	-0.0880669	0.118421	-0.743679	0.457071	0.592315	7	27252658	27281524	+	ENSMUSG00000049643	protein_coding
2310022B05Rik	9194.96	7212.98	8203.97	0.349836	0.0786526	4.44786	8.67e-06	8.59e-05	8	125362495	125390108	-	ENSMUSG00000031983	protein_coding
2310030G06Rik	31.0009	43.9682	37.4845	-0.506472	0.479814	-1.05556	0.291169	0.432423	9	50650991	50657836	-	ENSMUSG00000032062	protein_coding
2310033P09Rik	250.699	362.314	306.507	-0.528865	0.195161	-2.7099	0.0067304	0.0248163	11	59099147	59101564	+	ENSMUSG00000020441	protein_coding
2310034G01Rik	15.3725	11.8544	13.6135	0.368654	0.729879	0.505089	0.613496	0.728628	19	46336640	46338741	-	ENSMUSG00000099655	protein_coding
2310039H08Rik	188.111	248.917	218.514	-0.40201	0.212443	-1.89232	0.0584487	0.135664	17	47083561	47084322	+	ENSMUSG00000062619	protein_coding
2310057J18Rik	0	0	0	NA	NA	NA	NA	1	10	28848284	28862299	-	ENSMUSG00000015519	protein_coding
2310057M21Rik	627.286	701.457	664.372	-0.159246	0.147918	-1.07658	0.281667	0.423692	7	130939949	130964488	-	ENSMUSG00000040177	protein_coding
2310061I04Rik	509.338	511.997	510.668	-0.00876873	0.14777	-0.0593403	0.952681	0.972914	17	36203569	36208323	-	ENSMUSG00000050705	protein_coding
2310079G19Rik	0	0	0	NA	NA	NA	NA	1	16	88423674	88424554	-	ENSMUSG00000045331	protein_coding
2410002F23Rik	1705.13	1846.92	1776.03	-0.114403	0.0926675	-1.23455	0.216997	0.35309	7	43896146	43901743	+	ENSMUSG00000045411	protein_coding
2410004B18Rik	638.367	660.039	649.203	-0.0455527	0.135088	-0.337207	0.735961	0.822023	3	145643769	145650584	+	ENSMUSG00000036873	protein_coding
2410004P03Rik	121.972	135.475	128.724	-0.145979	0.259381	-0.562797	0.573573	0.695538	12	17053320	17061728	-	ENSMUSG00000071398	protein_coding
2410137M14Rik	0	0.81267	0.406335	-2.32805	4.03154	-0.577458	0.56363	1	17	37288593	37292129	-	ENSMUSG00000064308	protein_coding
2510002D24Rik	118.344	89.6985	104.021	0.40486	0.283376	1.4287	0.153089	0.276263	16	18655328	18658910	+	ENSMUSG00000071632	protein_coding
2510009E07Rik	1179.43	1100.7	1140.07	0.099613	0.0992046	1.00412	0.315323	0.457529	16	21467795	21513415	-	ENSMUSG00000043391	protein_coding
2510039O18Rik	3424.32	4367.4	3895.86	-0.350492	0.0779076	-4.49882	6.83e-06	6.95e-05	4	148025352	148031771	+	ENSMUSG00000044496	protein_coding
2610008E11Rik	818.159	528.954	673.557	0.625081	0.166786	3.74781	0.000178386	0.00115964	10	78900208	78933434	-	ENSMUSG00000060301	protein_coding
2610021A01Rik	280.843	187.515	234.179	0.583616	0.193878	3.01023	0.00261054	0.0114503	7	41248654	41277957	+	ENSMUSG00000091474	protein_coding
2610028H24Rik	0	6.29959	3.14979	-5.28983	1.98423	-2.66594	0.00767742	0.0276298	10	76284915	76296944	+	ENSMUSG00000009114	protein_coding
2610042L04Rik	0.574407	5.0343	2.80435	-3.11087	2.11927	-1.4679	0.142132	0.260902	14	18115085	18135010	-	ENSMUSG00000079388	protein_coding
2610318N02Rik	25.7794	60.1825	42.981	-1.21686	0.483028	-2.51924	0.011761	0.0388701	16	16931262	16943031	-	ENSMUSG00000049916	protein_coding
2610528J11Rik	0	0.35314	0.17657	-1.35112	4.08047	-0.331118	0.740556	1	4	118384196	118387425	+	ENSMUSG00000028536	protein_coding
2700049A03Rik	399.88	279.211	339.546	0.518868	0.16703	3.10643	0.00189358	0.0087206	12	71183622	71290077	+	ENSMUSG00000034601	protein_coding
2700062C07Rik	453.202	354.093	403.648	0.357874	0.148522	2.40956	0.0159716	0.0497422	18	24603907	24610855	+	ENSMUSG00000024273	protein_coding
2700097O09Rik	174.958	159.009	166.983	0.144805	0.255983	0.565683	0.571609	0.694026	12	55092446	55126895	-	ENSMUSG00000062198	protein_coding
2810004N23Rik	1238.94	1392.06	1315.5	-0.169557	0.101544	-1.66978	0.0949621	0.194719	8	125563684	125589859	-	ENSMUSG00000031984	protein_coding
2810021J22Rik	213.597	257.072	235.334	-0.264458	0.192608	-1.37303	0.169742	0.29844	11	58758042	58774114	+	ENSMUSG00000020491	protein_coding
2810408A11Rik	27.3734	53.8156	40.5945	-0.975027	0.473713	-2.05827	0.0395645	0.101173	11	69788178	69791813	-	ENSMUSG00000018570	protein_coding
2810459M11Rik	0.581504	4.40286	2.49218	-2.91115	2.02632	-1.43667	0.150811	0.272895	1	85973585	85983178	+	ENSMUSG00000026227	protein_coding
2900026A02Rik	6637.71	6891.44	6764.58	-0.0545638	0.087263	-0.625281	0.531787	0.658461	5	113234189	113369102	-	ENSMUSG00000051339	protein_coding
2900092C05Rik	1.16301	0.91906	1.04103	0.386344	3.24004	0.11924	0.905085	0.941172	7	12246444	12290250	+	ENSMUSG00000030385	protein_coding
3110009E18Rik	40.3856	36.9716	38.6786	0.118156	0.464924	0.254141	0.799387	0.868912	1	120048917	120115919	+	ENSMUSG00000026388	protein_coding
3110040M04Rik	1.14881	2.51715	1.83298	-1.10975	2.38054	-0.466175	0.64109	0.749301	1	151079872	151081545	+	ENSMUSG00000114582	protein_coding
3110040N11Rik	595.235	460.579	527.907	0.368349	0.136702	2.69453	0.00704882	0.025747	7	81431930	81439226	-	ENSMUSG00000025102	protein_coding
3110082I17Rik	866.906	809.684	838.295	0.0997961	0.125115	0.797635	0.425082	0.562792	5	139345494	139446282	-	ENSMUSG00000053553	protein_coding
3300002I08Rik	39.2611	17.0155	28.1383	1.20737	0.529059	2.28211	0.0224829	0.0650659	2	150152855	150204685	-	ENSMUSG00000063364	protein_coding
3425401B19Rik	23.7712	10.5892	17.1802	1.16823	0.687433	1.69941	0.0892417	0.186155	14	32381076	32407250	-	ENSMUSG00000071540	protein_coding
3830403N18Rik	1.15522	0	0.577611	2.46042	3.97316	0.619261	0.535744	1	X	55181932	55198858	+	ENSMUSG00000031125	protein_coding
4833420G17Rik	592.701	518.914	555.808	0.194176	0.134177	1.44716	0.147851	0.268655	13	119599304	119622656	+	ENSMUSG00000062822	protein_coding
4833439L19Rik	4125.66	6011.88	5068.77	-0.543415	0.0734856	-7.39485	1.42e-13	7.34e-12	13	54699031	54713248	-	ENSMUSG00000025871	protein_coding
4921504E06Rik	0	3.09651	1.54825	-4.2837	2.7277	-1.57044	0.116312	0.22558	2	19467648	19558725	-	ENSMUSG00000026734	protein_coding
4921509C19Rik	0	0	0	NA	NA	NA	NA	1	2	151312462	151318073	-	ENSMUSG00000061525	protein_coding
4921517D22Rik	0	0	0	NA	NA	NA	NA	1	13	59835216	59841922	-	ENSMUSG00000049902	protein_coding
4921524J17Rik	472.432	473.86	473.146	-0.0076961	0.172778	-0.0445432	0.964471	0.979368	8	86135388	86159462	-	ENSMUSG00000036934	protein_coding
4921524L21Rik	0	4.06335	2.03167	-4.65509	2.49494	-1.86581	0.0620677	0.141797	18	6603629	6638970	+	ENSMUSG00000039540	protein_coding
4921536K21Rik	78.4518	124.661	101.556	-0.664324	0.301245	-2.20526	0.0274355	0.0761056	11	3836088	3845098	-	ENSMUSG00000020434	protein_coding
4921539E11Rik	0	1.37859	0.689295	-3.08201	3.98129	-0.774124	0.438857	1	4	103087642	103148060	-	ENSMUSG00000028520	protein_coding
4930402F06Rik	0.293613	0.45953	0.376571	-0.389344	4.08047	-0.0954164	0.923984	1	2	35265574	35287187	-	ENSMUSG00000079421	protein_coding
4930402K13Rik	0	0	0	NA	NA	NA	NA	1	X	8970801	8972581	+	ENSMUSG00000045797	protein_coding
4930407I10Rik	0.293613	69.6479	34.9708	-7.79706	1.2779	-6.10145	1.05e-09	2.7e-08	15	81943352	81950741	+	ENSMUSG00000075524	protein_coding
4930433I11Rik	0	0	0	NA	NA	NA	NA	1	7	40636967	40644859	+	ENSMUSG00000091692	protein_coding
4930438A08Rik	1.45376	0.91906	1.18641	0.712297	3.09194	0.230372	0.817803	0.881996	11	58165625	58185115	+	ENSMUSG00000069873	protein_coding
4930444P10Rik	2.60257	0.81267	1.70762	1.71595	2.30242	0.745282	0.456101	0.591328	1	16136203	16163549	-	ENSMUSG00000067795	protein_coding
4930447C04Rik	68.2862	55.2634	61.7748	0.298486	0.388268	0.768763	0.442034	0.579119	12	72927883	72987548	-	ENSMUSG00000021098	protein_coding
4930447F04Rik	0	1.83812	0.91906	-3.49967	3.7044	-0.944734	0.344795	0.484593	X	65346967	65347830	-	ENSMUSG00000031182	protein_coding
4930449I24Rik	0	0.35314	0.17657	-1.35112	4.08047	-0.331118	0.740556	1	5	146439209	146441993	+	ENSMUSG00000079093	protein_coding
4930451I11Rik	0.293613	0	0.146806	0.572436	4.08047	0.140287	0.888433	1	7	126429640	126430811	-	ENSMUSG00000045989	protein_coding
4930453N24Rik	819.953	821.72	820.836	-0.00355024	0.124878	-0.0284296	0.97732	0.986568	16	64572114	64591524	-	ENSMUSG00000059920	protein_coding
4930455H04Rik	0	0	0	NA	NA	NA	NA	1	3	116761916	116778055	+	ENSMUSG00000080907	protein_coding
4930469K13Rik	0	0	0	NA	NA	NA	NA	1	11	33923961	34053738	-	ENSMUSG00000085684	protein_coding
4930474N05Rik	0	0.45953	0.229765	-1.35112	4.08047	-0.331118	0.740556	1	14	35816874	35822071	+	ENSMUSG00000096405	protein_coding
4930480E11Rik	0	0	0	NA	NA	NA	NA	1	X	77413249	77414734	+	ENSMUSG00000035651	protein_coding
4930486L24Rik	0	0	0	NA	NA	NA	NA	1	13	60990426	61012289	-	ENSMUSG00000050345	protein_coding
4930503B20Rik	0	0	0	NA	NA	NA	NA	1	3	146350948	146357072	-	ENSMUSG00000090202	protein_coding
4930503E14Rik	0	0	0	NA	NA	NA	NA	1	14	44400626	44450711	-	ENSMUSG00000072595	protein_coding
4930503L19Rik	497.028	494.709	495.868	0.00599426	0.154324	0.038842	0.969016	0.981752	18	70585283	70605580	-	ENSMUSG00000044906	protein_coding
4930505A04Rik	6.99818	4.84858	5.92338	0.500873	1.23054	0.407037	0.683981	0.782578	11	30376006	30421827	-	ENSMUSG00000040919	protein_coding
4930512M02Rik	0	0.45953	0.229765	-1.35112	4.08047	-0.331118	0.740556	1	11	11539223	11577835	-	ENSMUSG00000062511	protein_coding
4930516K23Rik	0	0	0	NA	NA	NA	NA	1	7	103648007	103786612	-	ENSMUSG00000109824	protein_coding
4930519G04Rik	0.290752	4.41649	2.35362	-3.81367	2.26693	-1.68231	0.0925094	0.190937	5	114991725	115021941	+	ENSMUSG00000029564	protein_coding
4930522H14Rik	0	4.69478	2.34739	-4.85814	2.40364	-2.02116	0.043263	0.108279	4	109362534	109388494	-	ENSMUSG00000060491	protein_coding
4930522L14Rik	27.3358	13.9841	20.66	0.942303	0.715345	1.31727	0.187748	0.32003	5	109883856	109899752	-	ENSMUSG00000072762	protein_coding
4930522L14Rik	27.3358	13.9841	20.66	0.942303	0.715345	1.31727	0.187748	0.32003	5	109844839	109899584	-	ENSMUSG00000121595	lncRNA
4930523C07Rik	161.006	193.101	177.054	-0.258308	0.249709	-1.03443	0.300933	0.442354	1	159871952	159907778	+	ENSMUSG00000090394	protein_coding
4930524B15Rik	0	0	0	NA	NA	NA	NA	1	11	31915592	31929651	+	ENSMUSG00000020299	protein_coding
4930544D05Rik	0	0	0	NA	NA	NA	NA	1	11	70506674	70507716	+	ENSMUSG00000087279	protein_coding
4930544G11Rik	0	0	0	NA	NA	NA	NA	1	6	65929593	65930998	+	ENSMUSG00000036463	protein_coding
4930550C14Rik	19.9713	21.7239	20.8476	-0.112819	0.641527	-0.175859	0.860404	0.911355	9	53313625	53345702	+	ENSMUSG00000005131	protein_coding
4930556J24Rik	1.17159	3.54241	2.357	-1.61309	1.86896	-0.863098	0.388084	0.52671	11	3887541	3926778	-	ENSMUSG00000034493	protein_coding
4930558K02Rik	0	0	0	NA	NA	NA	NA	1	1	161769655	161807205	-	ENSMUSG00000086277	protein_coding
4930562C15Rik	10.2222	87.9199	49.071	-3.10126	0.553614	-5.60185	2.12e-08	4.05e-07	16	4653280	4685550	+	ENSMUSG00000022518	protein_coding
4930563E22Rik	15.4351	17.4998	16.4675	-0.169935	0.807678	-0.2104	0.833356	0.89261	11	72105964	72109270	+	ENSMUSG00000053574	protein_coding
4930568D16Rik	0	1.41256	0.70628	-3.14789	3.978	-0.791325	0.428755	1	2	35244230	35257741	-	ENSMUSG00000026882	protein_coding
4930571K23Rik	0	0	0	NA	NA	NA	NA	1	7	124968128	124970179	+	ENSMUSG00000090457	protein_coding
4930578I06Rik	0	1.03217	0.516084	-2.7014	4.00348	-0.674762	0.499827	1	14	64206788	64225239	-	ENSMUSG00000021961	protein_coding
4930579F01Rik	0	3.24377	1.62189	-4.34608	2.46913	-1.76016	0.0783799	0.16896	3	137869839	137945424	-	ENSMUSG00000012042	protein_coding
4930579G24Rik	250.748	206.485	228.616	0.279166	0.190451	1.46581	0.142699	0.261585	3	79536386	79540127	+	ENSMUSG00000027811	protein_coding
4930583I09Rik	0	0	0	NA	NA	NA	NA	1	17	65139518	65143066	-	ENSMUSG00000024088	protein_coding
4930590J08Rik	16.8114	45.3374	31.0744	-1.42995	0.526032	-2.71836	0.00656061	0.0242982	6	91879790	91927706	+	ENSMUSG00000034063	protein_coding
4930596D02Rik	0	0.339514	0.169757	-1.35112	4.08047	-0.331118	0.740556	1	14	35531445	35533935	-	ENSMUSG00000041068	protein_coding
4931406C07Rik	1108.23	876.431	992.328	0.335744	0.126417	2.65585	0.00791095	0.0283182	9	15194633	15217744	-	ENSMUSG00000031938	protein_coding
4931414P19Rik	112.641	123.394	118.018	-0.125508	0.272595	-0.460418	0.645216	0.752608	14	54821120	54843450	-	ENSMUSG00000022179	protein_coding
4931429L15Rik	1.16518	1.51895	1.34207	-0.382156	2.28831	-0.167004	0.867367	0.916112	9	46214659	46231284	-	ENSMUSG00000056617	protein_coding
4932414N04Rik	0.293613	0.45953	0.376571	-0.389344	4.08047	-0.0954164	0.923984	1	2	68486830	68578811	+	ENSMUSG00000079324	protein_coding
4933402J07Rik	0	0.45953	0.229765	-1.35112	4.08047	-0.331118	0.740556	1	8	88290481	88316052	+	ENSMUSG00000069971	protein_coding
4933402N03Rik	1.14881	1.83812	1.49347	-0.6441	2.82794	-0.227763	0.819831	0.88362	7	130739442	130748043	-	ENSMUSG00000013668	protein_coding
4933405L10Rik	1.74028	10.9765	6.35837	-2.64837	1.17343	-2.25696	0.0240107	0.0684863	8	106434287	106436878	+	ENSMUSG00000013158	protein_coding
4933405O20Rik	0	0	0	NA	NA	NA	NA	1	7	50248938	50250278	+	ENSMUSG00000084234	protein_coding
4933407L21Rik	0.868708	8.08582	4.47726	-3.20415	1.52048	-2.10733	0.0350891	0.0919834	1	85856204	85868346	+	ENSMUSG00000026224	protein_coding
4933409G03Rik	0	1.03217	0.516084	-2.7014	4.00348	-0.674762	0.499827	1	2	68412757	68446807	+	ENSMUSG00000053896	protein_coding
4933411K16Rik	10.4431	15.9697	13.2064	-0.609887	0.741076	-0.822975	0.410522	0.54856	19	42040687	42042066	+	ENSMUSG00000090369	protein_coding
4933412E24Rik	0	4.13577	2.06788	-4.67228	2.78483	-1.67776	0.0933932	0.192169	15	59886715	59888462	-	ENSMUSG00000071749	protein_coding
4933414I15Rik	0	0.339514	0.169757	-1.35112	4.08047	-0.331118	0.740556	1	11	50831538	50834592	-	ENSMUSG00000072983	protein_coding
4933416I08Rik	90.947	66.7171	78.8321	0.44162	0.338878	1.30318	0.192512	0.325499	X	52576568	52610946	-	ENSMUSG00000079593	protein_coding
4933421I07Rik	0	0	0	NA	NA	NA	NA	1	7	42094886	42097544	-	ENSMUSG00000030463	protein_coding
4933424G06Rik	4.62799	8.69934	6.66366	-0.899195	1.14393	-0.786055	0.431835	0.569127	1	36749230	36797034	+	ENSMUSG00000102416	protein_coding
4933427D14Rik	8.71351	16.1716	12.4426	-0.87652	0.827808	-1.05884	0.289671	0.430969	11	72044923	72097852	-	ENSMUSG00000107877	protein_coding
4933427D14Rik	8.71351	16.1716	12.4426	-0.87652	0.827808	-1.05884	0.289671	0.430969	11	72044755	72098285	-	ENSMUSG00000020807	protein_coding
4933428M09Rik	0	3.67624	1.83812	-4.5019	2.89171	-1.55683	0.11951	0.229823	X	138079977	138081758	+	ENSMUSG00000042525	protein_coding
4933430I17Rik	5.23227	16.8914	11.0618	-1.68722	0.839581	-2.0096	0.0444734	0.110609	4	62443606	62466230	+	ENSMUSG00000058046	protein_coding
4933434E20Rik	212.761	243.739	228.25	-0.193815	0.202493	-0.957144	0.338495	0.481251	3	89958943	89970648	+	ENSMUSG00000027942	protein_coding
4933436I01Rik	0	0	0	NA	NA	NA	NA	1	X	66963470	66965056	-	ENSMUSG00000025288	protein_coding
5031410I06Rik	0	0	0	NA	NA	NA	NA	1	5	26303666	26310360	-	ENSMUSG00000051940	protein_coding
5031439G07Rik	3926.97	4383.22	4155.09	-0.158174	0.0740689	-2.13551	0.0327197	0.0871329	15	84828137	84872752	-	ENSMUSG00000036046	protein_coding
5430401F13Rik	0	3.22343	1.61171	-4.31948	2.46526	-1.75214	0.0797499	0.17132	6	131463363	131530726	+	ENSMUSG00000094113	protein_coding
5430402E10Rik	0	0	0	NA	NA	NA	NA	1	X	76963392	76968668	-	ENSMUSG00000044121	protein_coding
5530400C23Rik	0	0	0	NA	NA	NA	NA	1	6	133269179	133272755	+	ENSMUSG00000055594	protein_coding
5730409E04Rik	1601.84	1100.26	1351.05	0.540247	0.115102	4.69364	2.68e-06	3.08e-05	4	126503611	126508164	+	ENSMUSG00000073755	protein_coding
5730455P16Rik	858.057	714.11	786.083	0.264997	0.113834	2.32793	0.0199156	0.0591189	11	80251319	80268860	-	ENSMUSG00000057181	protein_coding
5730480H06Rik	386.559	362.038	374.299	0.0961289	0.154778	0.621077	0.534549	0.66082	5	48485294	48571636	+	ENSMUSG00000029089	protein_coding
5730507C01Rik	16.2904	6.43323	11.3618	1.37005	0.854386	1.60355	0.108814	0.215231	12	18564511	18585255	+	ENSMUSG00000073197	protein_coding
5730522E02Rik	0	0.91906	0.45953	-2.48702	4.01873	-0.618857	0.53601	1	11	25552763	26160763	-	ENSMUSG00000032985	protein_coding
6030458C11Rik	902.505	915.721	909.113	-0.0218144	0.108756	-0.200581	0.841026	0.897801	15	12808263	12824735	-	ENSMUSG00000022195	protein_coding
6030468B19Rik	2.62111	3.61054	3.11583	-0.476768	1.50993	-0.315756	0.752188	0.834476	11	117688486	117698127	+	ENSMUSG00000025573	protein_coding
6030498E09Rik	0	0	0	NA	NA	NA	NA	1	X	37861548	38051563	+	ENSMUSG00000051361	protein_coding
6330403K07Rik	1.73318	8.53844	5.13581	-2.29157	1.27292	-1.80025	0.0718218	0.158701	11	70922767	70924339	-	ENSMUSG00000018451	protein_coding
6330411D24Rik	0	0.339514	0.169757	-1.35112	4.08047	-0.331118	0.740556	1	4	142325011	142801409	-	ENSMUSG00000110067	protein_coding
6430548M08Rik	645.75	534.999	590.375	0.270563	0.133022	2.03396	0.0419552	0.10598	8	120840891	120892045	+	ENSMUSG00000031824	protein_coding
6430550D23Rik	22.6758	51.0533	36.8646	-1.16857	0.458852	-2.54672	0.0108741	0.0364814	2	155815199	155849897	-	ENSMUSG00000074646	protein_coding
6430571L13Rik	25.8714	31.1198	28.4956	-0.26802	0.547346	-0.489672	0.624366	0.736128	9	107217801	107229621	+	ENSMUSG00000037977	protein_coding
6820408C15Rik	3.75848	36.1026	19.9305	-3.25433	0.807828	-4.02849	5.61e-05	0.000431416	2	152257507	152286250	+	ENSMUSG00000032680	protein_coding
7530416G11Rik	0	1.59809	0.799044	-3.30938	3.51805	-0.940688	0.346865	1	15	85376937	85387428	-	ENSMUSG00000096607	protein_coding
8030474K03Rik	0	0	0	NA	NA	NA	NA	1	X	100838262	100842248	+	ENSMUSG00000046774	protein_coding
9030624G23Rik	3.79843	3.43621	3.61732	0.178738	1.5913	0.112322	0.910568	0.944715	12	24093203	24147247	-	ENSMUSG00000073158	protein_coding
9130008F23Rik	297.93	179.491	238.71	0.725609	0.201759	3.59642	0.000322627	0.00194492	17	41186373	41191450	-	ENSMUSG00000054951	protein_coding
9130401M01Rik	290.488	259.427	274.957	0.162107	0.175102	0.925788	0.354556	0.494008	15	57885655	57897721	-	ENSMUSG00000101892	protein_coding
9230112D13Rik	0.86802	1.61171	1.23987	-0.872878	2.36689	-0.368787	0.712287	0.804346	14	34233578	34244758	-	ENSMUSG00000021797	protein_coding
9330159F19Rik	4.08494	1.39893	2.74194	1.5119	1.91797	0.788282	0.430532	0.567864	10	29087602	29106775	+	ENSMUSG00000004360	protein_coding
9330182O14Rik	0	1.7112	0.855599	-3.42921	3.43656	-0.997863	0.318346	1	15	39997761	40013406	+	ENSMUSG00000094112	protein_coding
9430015G10Rik	710.585	615.236	662.91	0.209449	0.141682	1.47831	0.139326	0.257564	4	156194439	156211722	+	ENSMUSG00000059939	protein_coding
9430038I01Rik	84.4279	59.5629	71.9954	0.505223	0.353633	1.42866	0.153101	0.276263	7	136977303	137012491	-	ENSMUSG00000040139	protein_coding
9430069I07Rik	0	1.7657	0.88285	-3.4691	3.75087	-0.924877	0.35503	1	15	34349197	34358018	-	ENSMUSG00000094447	protein_coding
9530002B09Rik	0	0.81267	0.406335	-2.32805	4.03154	-0.577458	0.56363	1	4	122583068	122598922	+	ENSMUSG00000023263	protein_coding
9530068E07Rik	10532	9354.23	9943.11	0.17074	0.0748059	2.28244	0.0224634	0.0650203	11	52287255	52299555	+	ENSMUSG00000036275	protein_coding
9930012K11Rik	59.0798	107.07	83.0748	-0.855375	0.329115	-2.59902	0.00934915	0.0323497	14	70391854	70396951	-	ENSMUSG00000044551	protein_coding
9930022D16Rik	0.287203	3.43621	1.86171	-3.44144	2.46073	-1.39854	0.16195	0.288053	11	109304743	109311231	+	ENSMUSG00000045065	protein_coding
9930111J21Rik1	13.09	32.8297	22.9598	-1.32241	0.632696	-2.09012	0.0366067	0.0950324	11	48836977	48870225	-	ENSMUSG00000069893	protein_coding
9930111J21Rik2	2.91118	4.12867	3.51993	-0.528683	1.52889	-0.345796	0.729496	0.817317	11	48906701	48942069	-	ENSMUSG00000069892	protein_coding
a	0.587226	0.679029	0.633127	-0.236104	3.92892	-0.0600939	0.952081	1	2	154633322	154892932	+	ENSMUSG00000027596	protein_coding
A030003K21Rik	0	1.69757	0.848786	-3.4159	3.80693	-0.897287	0.369566	1	1	82920280	82921109	-	ENSMUSG00000113084	protein_coding
A030005K14Rik	0	2.75718	1.37859	-4.08586	3.1884	-1.28148	0.200027	0.333544	1	83036007	83037099	-	ENSMUSG00000104423	protein_coding
A030005L19Rik	11.6411	13.0204	12.3308	-0.148426	0.783404	-0.189463	0.84973	0.904129	1	82891046	82891851	+	ENSMUSG00000113880	protein_coding
A030014E15Rik	0	9.01851	4.50925	-5.80303	1.82464	-3.18037	0.00147088	0.00703523	1	82902638	82903433	+	ENSMUSG00000113973	protein_coding
A130010J15Rik	189.653	190.239	189.946	0.000469304	0.222309	0.00211105	0.998316	0.999	1	192850354	192860140	+	ENSMUSG00000079144	protein_coding
A1bg	0	0	0	NA	NA	NA	NA	1	15	60768708	60794861	-	ENSMUSG00000022347	protein_coding
A1cf	0.293613	4.9686	2.6311	-4.00288	2.03645	-1.96562	0.0493423	0.119727	19	31846164	31926395	+	ENSMUSG00000052595	protein_coding
A2m	71.3269	62.3874	66.8572	0.199539	0.44451	0.448896	0.653507	0.758773	6	121612335	121656186	+	ENSMUSG00000030111	protein_coding
A2ml1	0	6.90881	3.45441	-5.43465	2.03471	-2.67097	0.00756315	0.0272975	6	128516784	128558571	-	ENSMUSG00000047228	protein_coding
A330040F15Rik	4.06137	8.87124	6.4663	-1.11015	1.08109	-1.02688	0.304477	0.445877	19	12495276	12574192	-	ENSMUSG00000086213	protein_coding
A3galt2	6.69965	127.094	66.8967	-4.24403	0.48439	-8.76159	1.93e-18	1.91e-16	4	128649157	128663091	+	ENSMUSG00000028794	protein_coding
A430005L14Rik	554.053	524.134	539.094	0.082107	0.146531	0.560337	0.575249	0.696857	4	154041694	154046382	+	ENSMUSG00000047613	protein_coding
A430033K04Rik	164.652	133.483	149.067	0.30721	0.239657	1.28187	0.199887	0.333544	5	138621121	138650676	+	ENSMUSG00000056014	protein_coding
A4galt	385.636	314.491	350.063	0.292579	0.159627	1.8329	0.0668181	0.15019	15	83110923	83135975	-	ENSMUSG00000047878	protein_coding
A4gnt	7.53493	3.06925	5.30209	1.26061	1.44417	0.872894	0.382721	0.521836	9	99494555	99504420	+	ENSMUSG00000037953	protein_coding
A530016L24Rik	3.22688	6.17957	4.70323	-0.93494	1.47012	-0.635964	0.5248	0.652563	12	112455882	112466361	+	ENSMUSG00000043122	protein_coding
A630001G21Rik	66.8273	46.8944	56.8609	0.507262	0.408928	1.24047	0.214802	0.350303	1	85644804	85706364	-	ENSMUSG00000052760	protein_coding
A630023A22Rik	1.75527	19.7346	10.7449	-3.48661	1.09503	-3.18404	0.00145236	0.00696862	14	33773083	33824711	-	ENSMUSG00000095493	protein_coding
A630073D07Rik	0	0	0	NA	NA	NA	NA	1	6	132602074	132628489	-	ENSMUSG00000067541	protein_coding
A630089N07Rik	172.797	102.655	137.726	0.741696	0.305136	2.43071	0.0150694	0.047407	16	97802510	97883650	-	ENSMUSG00000116673	protein_coding
A630095N17Rik	0.293613	15.1229	7.70824	-5.60129	1.53931	-3.63882	0.000273887	0.00168848	1	75196739	75208746	-	ENSMUSG00000096094	protein_coding
A830018L16Rik	7.01169	14.7113	10.8615	-1.06044	0.951944	-1.11398	0.265289	0.406042	1	11484329	12046125	+	ENSMUSG00000057715	protein_coding
A830031A19Rik	0	0	0	NA	NA	NA	NA	1	11	23998955	24025054	-	ENSMUSG00000055010	protein_coding
A930003A15Rik	0.287203	0	0.143602	0.572436	4.08047	0.140287	0.888433	1	16	19695317	19703024	-	ENSMUSG00000075330	protein_coding
A930007A09Rik	282.247	299.781	291.014	-0.0855327	0.17325	-0.493694	0.621522	0.734013	16	13572430	13576401	+	ENSMUSG00000118559	protein_coding
A930009A15Rik	0	7.33419	3.66709	-5.52479	2.08361	-2.65154	0.00801251	0.0286523	10	115405891	115418353	+	ENSMUSG00000092210	protein_coding
A930018P22Rik	0.875117	1.81759	1.34635	-1.06371	2.47245	-0.430224	0.667033	0.769605	2	103953114	103955094	+	ENSMUSG00000032671	protein_coding
AA467197	14.2402	35.3877	24.814	-1.30725	0.595486	-2.19527	0.0281442	0.0774854	2	122478906	122483111	+	ENSMUSG00000033213	protein_coding
AA986860	69.2736	99.2013	84.2375	-0.511958	0.344312	-1.4869	0.137041	0.254345	1	130659713	130672359	+	ENSMUSG00000042510	protein_coding
Aaas	2399.04	1870.69	2134.87	0.357686	0.0928356	3.8529	0.000116729	0.000805104	15	102246687	102259206	-	ENSMUSG00000036678	protein_coding
Aacs	4495.08	4327.79	4411.44	0.0542009	0.0752296	0.720474	0.471233	0.604642	5	125552878	125594474	+	ENSMUSG00000029482	protein_coding
Aadac	1.16301	1.83812	1.50056	-0.628602	2.82376	-0.222612	0.823838	0.886255	3	59933138	59947581	+	ENSMUSG00000027761	protein_coding
Aadacl2	0	0.339514	0.169757	-1.35112	4.08047	-0.331118	0.740556	1	3	59914164	59932841	+	ENSMUSG00000091376	protein_coding
Aadacl2fm1	0	0.35314	0.17657	-1.35112	4.08047	-0.331118	0.740556	1	3	59832635	59845370	+	ENSMUSG00000036951	protein_coding
Aadacl2fm2	0.293613	0.35314	0.323376	-0.389344	4.08047	-0.0954164	0.923984	1	3	59637211	59659754	+	ENSMUSG00000090527	protein_coding
Aadacl2fm3	0	0.799044	0.399522	-2.30584	4.03345	-0.571679	0.567539	1	3	59768472	59784734	+	ENSMUSG00000095522	protein_coding
Aadacl3	0	2.27712	1.13856	-3.82704	3.06648	-1.24802	0.212023	0.346939	4	144180341	144190326	-	ENSMUSG00000078507	protein_coding
Aadacl4	0	0	0	NA	NA	NA	NA	1	4	144340277	144349968	+	ENSMUSG00000070609	protein_coding
Aadacl4fm1	0	2.87701	1.4385	-4.17321	2.57003	-1.6238	0.104419	0.20883	4	144246392	144255923	+	ENSMUSG00000028593	protein_coding
Aadacl4fm2	0	0	0	NA	NA	NA	NA	1	4	144281570	144291704	-	ENSMUSG00000078506	protein_coding
AAdacl4fm3	4.64081	3.78935	4.21508	0.328602	1.37471	0.239034	0.811079	0.877297	4	144429761	144447974	-	ENSMUSG00000041735	protein_coding
Aadacl4fm4	0	0	0	NA	NA	NA	NA	1	4	144396507	144412938	-	ENSMUSG00000078505	protein_coding
Aadacl4fm5	0.581504	0	0.290752	1.4694	4.03766	0.363923	0.715915	1	4	144503774	144513153	-	ENSMUSG00000078504	protein_coding
Aadat	43.4002	29.7483	36.5742	0.552144	0.501531	1.10092	0.270933	0.411956	8	60958966	60998711	+	ENSMUSG00000057228	protein_coding
Aagab	2017.21	1779.9	1898.56	0.179883	0.0881986	2.03953	0.0413974	0.104967	9	63509942	63551870	+	ENSMUSG00000037257	protein_coding
Aak1	5724.77	5175.38	5450.08	0.145308	0.0714291	2.0343	0.0419213	0.105925	6	86826499	86980205	+	ENSMUSG00000057230	protein_coding
Aamdc	235.404	228.02	231.712	0.0452639	0.194687	0.232495	0.816153	0.880817	7	97199538	97228704	-	ENSMUSG00000035642	protein_coding
Aamp	2385.98	2412.65	2399.31	-0.0162809	0.0920559	-0.176859	0.859619	0.9108	1	74318999	74323897	-	ENSMUSG00000006299	protein_coding
Aanat	0	0.45953	0.229765	-1.35112	4.08047	-0.331118	0.740556	1	11	116477258	116488506	+	ENSMUSG00000020804	protein_coding
Aar2	1143.55	1271.89	1207.72	-0.154739	0.101735	-1.521	0.12826	0.242649	2	156389504	156410892	+	ENSMUSG00000027628	protein_coding
Aard	10.7696	41.8424	26.306	-1.96219	0.596548	-3.28924	0.00100458	0.00515159	15	51903503	51909118	+	ENSMUSG00000068522	protein_coding
Aars1	14360.9	15705.1	15033	-0.128834	0.0778998	-1.65384	0.0981599	0.199364	8	111759776	111784296	+	ENSMUSG00000031960	protein_coding
Aars2	437.244	370.008	403.626	0.239975	0.164747	1.45663	0.145218	0.265351	17	45817767	45831769	+	ENSMUSG00000023938	protein_coding
Aarsd1	9.83965	16.2095	13.0246	-0.724401	0.837577	-0.864876	0.387107	0.525861	11	101297665	101308441	-	ENSMUSG00000075528	protein_coding
Aasdh	327.612	343.108	335.36	-0.0652052	0.182127	-0.35802	0.720328	0.809962	5	77021506	77053361	-	ENSMUSG00000055923	protein_coding
Aasdhppt	711.67	558.075	634.873	0.349313	0.122275	2.85678	0.00427957	0.0171675	9	4294793	4309471	-	ENSMUSG00000025894	protein_coding
Aass	20.0346	12.2867	16.1607	0.700525	0.68	1.03018	0.302924	0.444587	6	23072172	23132985	-	ENSMUSG00000029695	protein_coding
Aatf	1103.15	1171.35	1137.25	-0.0853998	0.131981	-0.647062	0.517592	0.646139	11	84313681	84404348	-	ENSMUSG00000018697	protein_coding
Aatk	41.2745	129.894	85.584	-1.65344	0.310607	-5.32324	1.02e-07	1.66e-06	11	119898139	119937993	-	ENSMUSG00000025375	protein_coding
AB010352	92.4274	47.5356	69.9815	0.965513	0.358733	2.69145	0.00711418	0.025962	5	110014594	110031560	+	ENSMUSG00000121596	protein_coding
AB124611	26.3924	52.0432	39.2178	-0.975926	0.465999	-2.09427	0.0362363	0.0943531	9	21437472	21456629	+	ENSMUSG00000057191	protein_coding
Abat	326.37	553.148	439.759	-0.763129	0.149796	-5.09445	3.5e-07	4.99e-06	16	8331293	8439432	+	ENSMUSG00000057880	protein_coding
Abca1	875.94	725.512	800.726	0.274163	0.170743	1.60571	0.108339	0.21448	4	53030787	53159895	-	ENSMUSG00000015243	protein_coding
Abca12	3.76203	9.66338	6.71271	-1.3549	1.17382	-1.15427	0.248391	0.387383	1	71281435	71454069	-	ENSMUSG00000050296	protein_coding
Abca13	3.21406	18.8041	11.0091	-2.55542	0.981958	-2.60237	0.00925806	0.0320791	11	9141942	9634259	+	ENSMUSG00000004668	protein_coding
Abca14	0	0.799044	0.399522	-2.30584	4.03345	-0.571679	0.567539	1	7	119803184	119924575	+	ENSMUSG00000062017	protein_coding
Abca15	0.574407	5.97389	3.27415	-3.35487	2.27746	-1.47308	0.14073	0.259175	7	119927893	120006910	+	ENSMUSG00000054746	protein_coding
Abca16	0	3.21652	1.60826	-4.33497	2.47499	-1.75151	0.079858	0.171488	7	120008870	120144036	+	ENSMUSG00000051900	protein_coding
Abca17	0	12.7397	6.36986	-6.30101	1.66863	-3.77615	0.000159269	0.00104907	17	24483233	24570042	-	ENSMUSG00000035435	protein_coding
Abca2	1070.45	1088.4	1079.42	-0.0219358	0.128565	-0.170621	0.864522	0.914271	2	25318715	25338552	+	ENSMUSG00000026944	protein_coding
Abca3	2009.28	2284.55	2146.92	-0.185755	0.0868758	-2.13816	0.0325035	0.0867324	17	24570924	24629175	+	ENSMUSG00000024130	protein_coding
Abca4	171.301	147.391	159.346	0.213171	0.278117	0.76648	0.443391	0.580154	3	121838092	121973772	+	ENSMUSG00000028125	protein_coding
Abca5	859.231	796.483	827.857	0.107602	0.132236	0.813707	0.415813	0.553337	11	110160195	110228542	-	ENSMUSG00000018800	protein_coding
Abca6	40.0729	32.8334	36.4532	0.276489	0.467989	0.590802	0.554653	0.678832	11	110067646	110142602	-	ENSMUSG00000044749	protein_coding
Abca7	714.434	883.375	798.904	-0.30347	0.152249	-1.99324	0.046235	0.113925	10	79832328	79851406	+	ENSMUSG00000035722	protein_coding
Abca8a	11.6503	23.9599	17.8051	-1.04254	0.682527	-1.52747	0.126644	0.240165	11	109916460	109986804	-	ENSMUSG00000041828	protein_coding
Abca8b	136.52	125.864	131.192	0.115066	0.249501	0.461183	0.644667	0.752371	11	109823016	109886671	-	ENSMUSG00000020620	protein_coding
Abca9	55.0154	48.2413	51.6283	0.18159	0.451537	0.40216	0.687566	0.784662	11	109991575	110059022	-	ENSMUSG00000041797	protein_coding
Abcb10	942.016	923.187	932.601	0.0298627	0.111554	0.267698	0.788932	0.861309	8	124679198	124709861	-	ENSMUSG00000031974	protein_coding
Abcb11	2.62684	9.07693	5.85188	-1.79903	1.19133	-1.5101	0.131018	0.245898	2	69068626	69172958	-	ENSMUSG00000027048	protein_coding
Abcb1a	187.435	210.508	198.972	-0.164365	0.224187	-0.733158	0.463462	0.597841	5	8710077	8798575	+	ENSMUSG00000040584	protein_coding
Abcb1b	1235.13	1304.56	1269.84	-0.0791458	0.112014	-0.706571	0.479833	0.61216	5	8848147	8916315	+	ENSMUSG00000028970	protein_coding
Abcb4	28.0942	36.7402	32.4172	-0.390182	0.528353	-0.738488	0.460218	0.594889	5	8943717	9009231	+	ENSMUSG00000042476	protein_coding
Abcb5	0	5.51436	2.75718	-5.08851	2.55587	-1.99091	0.0464903	0.114271	12	118831559	118930156	-	ENSMUSG00000072791	protein_coding
Abcb6	4.05713	11.7934	7.92527	-1.52403	1.08002	-1.41112	0.158211	0.282806	1	75148361	75157036	-	ENSMUSG00000026198	protein_coding
Abcb7	506.893	290.109	398.501	0.799344	0.181532	4.40332	1.07e-05	0.00010267	X	103324263	103457462	-	ENSMUSG00000031333	protein_coding
Abcb8	842.562	756.271	799.416	0.154448	0.123225	1.25338	0.210066	0.345163	5	24598661	24615052	+	ENSMUSG00000028973	protein_coding
Abcb9	300.146	399.329	349.737	-0.41203	0.171564	-2.40162	0.0163228	0.0505826	5	124199593	124233861	-	ENSMUSG00000029408	protein_coding
Abcc1	8204.44	8831.01	8517.72	-0.106431	0.0840973	-1.26557	0.205668	0.339829	16	14179422	14293601	+	ENSMUSG00000023088	protein_coding
Abcc10	478.692	542.119	510.406	-0.175999	0.163725	-1.07497	0.282389	0.424411	17	46614147	46639278	-	ENSMUSG00000032842	protein_coding
Abcc12	0.587226	5.69951	3.14337	-3.295	1.89421	-1.73951	0.0819455	0.175022	8	87208889	87307315	-	ENSMUSG00000036872	protein_coding
Abcc2	2.05529	14.0052	8.03025	-2.76036	1.36428	-2.02331	0.0430407	0.107837	19	43770631	43829179	+	ENSMUSG00000025194	protein_coding
Abcc3	226.891	162.5	194.696	0.475539	0.263809	1.80259	0.0714533	0.158158	11	94234121	94283823	-	ENSMUSG00000020865	protein_coding
Abcc4	2017.82	2537.92	2277.87	-0.33122	0.090873	-3.64487	0.000267527	0.00165278	14	118720104	118943631	-	ENSMUSG00000032849	protein_coding
Abcc5	3192.1	2886.07	3039.09	0.145086	0.0814189	1.78197	0.0747537	0.163177	16	20150053	20245144	-	ENSMUSG00000022822	protein_coding
Abcc6	0.581504	12.0562	6.31886	-4.37504	1.5043	-2.90835	0.00363342	0.0150431	7	45616979	45679726	-	ENSMUSG00000030834	protein_coding
Abcc8	0	4.41649	2.20824	-4.77682	2.42689	-1.96829	0.049035	0.119098	7	45753947	45829457	-	ENSMUSG00000040136	protein_coding
Abcc9	2.92182	21.3327	12.1272	-2.86174	0.976561	-2.93043	0.00338499	0.0141899	6	142533588	142648041	-	ENSMUSG00000030249	protein_coding
Abcd1	979.265	753.38	866.322	0.379032	0.114037	3.32378	0.000888077	0.00464766	X	72760203	72782140	+	ENSMUSG00000031378	protein_coding
Abcd2	43.6042	41.277	42.4406	0.0883925	0.446104	0.198143	0.842933	0.89919	15	91030074	91076002	-	ENSMUSG00000055782	protein_coding
Abcd3	2856.66	2291.59	2574.12	0.316688	0.100706	3.14467	0.00166272	0.0078144	3	121552423	121608951	-	ENSMUSG00000028127	protein_coding
Abcd4	725.39	755.569	740.479	-0.0597146	0.123232	-0.484569	0.627982	0.739137	12	84648238	84664187	-	ENSMUSG00000021240	protein_coding
Abce1	6246.12	4466.14	5356.13	0.483121	0.0961752	5.02335	5.08e-07	6.9e-06	8	80410091	80438369	-	ENSMUSG00000058355	protein_coding
Abcf1	4982.33	5003.92	4993.12	-0.00660503	0.0798187	-0.0827504	0.93405	0.959777	17	36267711	36280653	-	ENSMUSG00000038762	protein_coding
Abcf2	6009.49	6040.81	6025.15	-0.00783139	0.0788875	-0.099273	0.920922	0.951354	5	24770343	24782465	-	ENSMUSG00000028953	protein_coding
Abcf3	2631.28	2770.46	2700.87	-0.0738955	0.0848118	-0.871288	0.383597	0.522479	16	20367327	20380129	+	ENSMUSG00000003234	protein_coding
Abcg1	46.4503	128.743	87.5967	-1.46457	0.369088	-3.96808	7.25e-05	0.000535789	17	31276649	31336962	+	ENSMUSG00000024030	protein_coding
Abcg2	1832.93	1537.71	1685.32	0.251582	0.118969	2.11468	0.0344569	0.0907085	6	58561508	58672661	+	ENSMUSG00000029802	protein_coding
Abcg3	0	1.38531	0.692654	-3.12352	3.71227	-0.841404	0.400122	1	5	105082923	105130584	-	ENSMUSG00000029299	protein_coding
Abcg4	7.59113	95.5003	51.5457	-3.65435	0.507626	-7.1989	6.07e-13	2.72e-11	9	44184485	44199912	-	ENSMUSG00000032131	protein_coding
Abcg5	0	16.5016	8.25082	-6.67977	1.5556	-4.29401	1.75e-05	0.000158156	17	84965662	84990439	-	ENSMUSG00000040505	protein_coding
Abcg8	2.04385	7.72988	4.88686	-1.92389	1.55809	-1.23478	0.216913	0.35304	17	84983730	85007761	+	ENSMUSG00000024254	protein_coding
Abhd1	24.4118	24.5106	24.4612	-0.0110893	0.557699	-0.0198841	0.984136	0.99016	5	31107410	31112435	+	ENSMUSG00000006638	protein_coding
Abhd10	291.878	238.653	265.266	0.286938	0.18992	1.51084	0.13083	0.245817	16	45550088	45563318	-	ENSMUSG00000033157	protein_coding
Abhd11	348.34	296.058	322.199	0.235346	0.159127	1.47898	0.139147	0.257402	5	135038006	135041029	+	ENSMUSG00000040532	protein_coding
Abhd12	2977.11	2550.68	2763.89	0.222089	0.101066	2.19746	0.0279877	0.0771766	2	150674413	150746661	-	ENSMUSG00000032046	protein_coding
Abhd12b	0	3.09669	1.54835	-4.25354	2.7989	-1.51972	0.128582	0.242757	12	70200916	70230661	+	ENSMUSG00000090121	protein_coding
Abhd13	1277.04	1551.85	1414.44	-0.279761	0.102744	-2.72289	0.00647135	0.0240392	8	10027707	10042155	+	ENSMUSG00000040396	protein_coding
Abhd14a	469.489	471.443	470.466	-0.0027819	0.150876	-0.0184383	0.985289	0.99058	9	106317253	106324877	-	ENSMUSG00000042210	protein_coding
Abhd14b	203.755	235.239	219.497	-0.202855	0.215712	-0.940398	0.347013	0.486852	9	106324658	106330122	+	ENSMUSG00000042073	protein_coding
Abhd15	55.2374	59.0621	57.1498	-0.103041	0.379452	-0.271551	0.785967	0.859203	11	77405947	77429433	+	ENSMUSG00000000686	protein_coding
Abhd16a	2476.98	2258.98	2367.98	0.13362	0.0888373	1.50409	0.132557	0.247897	17	35308239	35321963	+	ENSMUSG00000007036	protein_coding
Abhd16b	4.9216	17.8211	11.3713	-1.86553	0.917866	-2.03246	0.0421067	0.106178	2	181134999	181136773	+	ENSMUSG00000055882	protein_coding
Abhd17a	2329.05	2478.56	2403.8	-0.090209	0.0915239	-0.985634	0.324313	0.466263	10	80419488	80426175	-	ENSMUSG00000003346	protein_coding
Abhd17b	544.971	605.597	575.284	-0.154118	0.143278	-1.07566	0.282081	0.424023	19	21630549	21663001	+	ENSMUSG00000047368	protein_coding
Abhd17c	1456.31	1117.13	1286.72	0.381782	0.106799	3.57478	0.000350528	0.00208926	7	83758564	83801101	-	ENSMUSG00000038459	protein_coding
Abhd18	139.015	105.706	122.361	0.388442	0.290646	1.33648	0.181393	0.312895	3	40801405	40892573	+	ENSMUSG00000037818	protein_coding
Abhd2	5561.38	6120.94	5841.16	-0.138384	0.0839156	-1.64909	0.0991289	0.200957	7	78922947	79015256	+	ENSMUSG00000039202	protein_coding
Abhd3	88.6624	81.3539	85.0082	0.128907	0.326595	0.394701	0.693064	0.788929	18	10642092	10706771	-	ENSMUSG00000002475	protein_coding
Abhd4	5545.8	5365.38	5455.59	0.0471759	0.077388	0.609603	0.542125	0.667343	14	54491645	54508094	+	ENSMUSG00000040997	protein_coding
Abhd5	1134.33	1421.95	1278.14	-0.325563	0.0938896	-3.46751	0.000525302	0.00297232	9	122180673	122210589	+	ENSMUSG00000032540	protein_coding
Abhd6	195.23	223.723	209.477	-0.198165	0.226012	-0.876791	0.3806	0.520105	14	14413010	14466871	-	ENSMUSG00000025277	protein_coding
Abhd8	1421.1	1426.87	1423.98	-0.00668432	0.105318	-0.063468	0.949394	0.970834	8	71909349	71916299	-	ENSMUSG00000007950	protein_coding
Abi1	2830.5	2964.91	2897.71	-0.0671804	0.0795543	-0.84446	0.398413	0.537115	2	22830085	22930253	-	ENSMUSG00000058835	protein_coding
Abi2	837.227	701.606	769.417	0.254786	0.112875	2.25725	0.0239927	0.0684463	1	60448778	60520317	+	ENSMUSG00000026782	protein_coding
Abi3	12.5169	12.7326	12.6247	-0.0270459	0.786372	-0.0343933	0.972564	0.9843	11	95720900	95733302	-	ENSMUSG00000018381	protein_coding
Abi3bp	9722.14	2098.91	5910.52	2.21131	0.0864977	25.565	3.74e-144	3.26e-140	16	56298241	56510498	+	ENSMUSG00000035258	protein_coding
Abitram	1729.6	1532.33	1630.97	0.173502	0.106175	1.63411	0.102236	0.205605	4	56802345	56809601	+	ENSMUSG00000038827	protein_coding
Abl1	8240.22	8367.93	8304.07	-0.0224442	0.0747314	-0.300331	0.763924	0.842952	2	31578388	31694239	+	ENSMUSG00000026842	protein_coding
Abl2	2920.87	4511.49	3716.18	-0.626351	0.112418	-5.57162	2.52e-08	4.72e-07	1	156386356	156477138	+	ENSMUSG00000026596	protein_coding
Ablim1	3566.6	3315.66	3441.13	0.104616	0.0836382	1.25081	0.211003	0.345963	19	57021165	57303351	-	ENSMUSG00000025085	protein_coding
Ablim2	10.4924	27.306	18.8992	-1.37985	0.666802	-2.06936	0.0385126	0.098846	5	35915224	36042317	+	ENSMUSG00000029095	protein_coding
Ablim3	165.249	288.508	226.879	-0.807228	0.205776	-3.92285	8.75e-05	0.000627132	18	61932463	62044895	-	ENSMUSG00000032735	protein_coding
Abo	0	2.85666	1.42833	-4.14532	2.82106	-1.46942	0.141718	0.260417	2	26732515	26754991	-	ENSMUSG00000015787	protein_coding
Abr	4733.25	4699.64	4716.44	0.0102103	0.0705701	0.144683	0.884962	0.926996	11	76307560	76514384	-	ENSMUSG00000017631	protein_coding
Abra	19.2314	13.038	16.1347	0.54814	0.766652	0.714979	0.474622	0.607782	15	41727472	41733116	-	ENSMUSG00000042895	protein_coding
Abracl	898.596	915.01	906.803	-0.028624	0.150585	-0.190085	0.849242	0.903928	10	17887008	17899036	-	ENSMUSG00000078453	protein_coding
Abraxas1	253.682	195.54	224.611	0.374845	0.217147	1.72623	0.0843065	0.178717	5	100953058	100968831	-	ENSMUSG00000035234	protein_coding
Abraxas2	794.492	772.849	783.671	0.0388527	0.112188	0.346316	0.729105	0.817247	7	132460954	132486840	+	ENSMUSG00000030965	protein_coding
Abt1	681.802	949.873	815.837	-0.476341	0.120599	-3.94978	7.82e-05	0.000569966	13	23602531	23608036	-	ENSMUSG00000036376	protein_coding
Abtb1	318.56	449.401	383.981	-0.493296	0.163585	-3.01553	0.00256529	0.0112831	6	88812896	88818966	-	ENSMUSG00000030083	protein_coding
Abtb2	328.523	577.519	453.021	-0.811003	0.16017	-5.06339	4.12e-07	5.74e-06	2	103396655	103548768	+	ENSMUSG00000032724	protein_coding
Abtb3	456.662	707.258	581.96	-0.630516	0.139904	-4.50677	6.58e-06	6.76e-05	10	85222678	85496156	+	ENSMUSG00000020042	protein_coding
Acaa1a	1743.9	1162.66	1453.28	0.583434	0.100102	5.82841	5.6e-09	1.23e-07	9	119168742	119179365	+	ENSMUSG00000036138	protein_coding
Acaa1b	27.3672	64.3319	45.8495	-1.23889	0.456696	-2.71273	0.00667318	0.0246523	9	118977091	118986161	-	ENSMUSG00000010651	protein_coding
Acaa2	1717.28	1273.13	1495.2	0.429693	0.126446	3.39823	0.000678235	0.00370688	18	74912268	74939279	+	ENSMUSG00000036880	protein_coding
Acaca	3490.06	2784.52	3137.29	0.325204	0.088637	3.66894	0.000243557	0.00152306	11	84020498	84292477	+	ENSMUSG00000020532	protein_coding
Acacb	95.9222	138.248	117.085	-0.523058	0.270494	-1.93372	0.0531477	0.126598	5	114284596	114388822	+	ENSMUSG00000042010	protein_coding
Acad10	156.22	238.916	197.568	-0.609178	0.217467	-2.80124	0.00509059	0.0197832	5	121759089	121798577	-	ENSMUSG00000029456	protein_coding
Acad11	829.593	788.593	809.093	0.0716286	0.115455	0.620402	0.534993	0.66118	9	103940576	104004924	+	ENSMUSG00000090150	protein_coding
Acad12	282.974	288.226	285.6	-0.0276852	0.184478	-0.150073	0.880707	0.92478	5	121734838	121757001	-	ENSMUSG00000042647	protein_coding
Acad8	942.4	822.042	882.221	0.196607	0.109992	1.78746	0.0738635	0.161705	9	26885431	26910862	-	ENSMUSG00000031969	protein_coding
Acad9	1508.7	1417.33	1463.01	0.0893562	0.109594	0.815338	0.414879	0.552474	3	36120128	36147002	+	ENSMUSG00000027710	protein_coding
Acadl	1855.38	1986.98	1921.18	-0.0995306	0.0958249	-1.03867	0.298958	0.441036	1	66869998	66902436	-	ENSMUSG00000026003	protein_coding
Acadm	920.422	991.798	956.11	-0.109184	0.119116	-0.916621	0.359342	0.498761	3	153627994	153650269	-	ENSMUSG00000062908	protein_coding
Acads	1423.06	1296.73	1359.9	0.133473	0.117999	1.13114	0.257998	0.39811	5	115248358	115257405	-	ENSMUSG00000029545	protein_coding
Acadsb	2618.59	2220.16	2419.38	0.236747	0.110147	2.14938	0.0316044	0.0848532	7	131012330	131050673	+	ENSMUSG00000030861	protein_coding
Acadvl	1627.18	3130.55	2378.87	-0.944049	0.079734	-11.84	2.43e-32	7.68e-30	11	69901009	69906237	-	ENSMUSG00000018574	protein_coding
Acan	579.094	697.015	638.054	-0.265215	0.163637	-1.62075	0.10507	0.209774	7	78703231	78764847	+	ENSMUSG00000030607	protein_coding
Acap1	2.89481	63.4539	33.1744	-4.44459	0.704156	-6.31194	2.76e-10	7.96e-09	11	69772393	69786365	-	ENSMUSG00000001588	protein_coding
Acap2	3041.67	2659.39	2850.53	0.19424	0.0777022	2.4998	0.0124264	0.0406482	16	30911230	31020063	-	ENSMUSG00000049076	protein_coding
Acap3	2224.64	2241.85	2233.24	-0.0106546	0.0868825	-0.122632	0.902398	0.939219	4	155976279	155991708	+	ENSMUSG00000029033	protein_coding
Acat1	3095.48	2145.4	2620.44	0.5279	0.0837907	6.30023	2.97e-10	8.56e-09	9	53491822	53521682	-	ENSMUSG00000032047	protein_coding
Acat2	1390.76	1379.15	1384.95	0.0112292	0.100017	0.112272	0.910607	0.944715	17	13161777	13179634	-	ENSMUSG00000023832	protein_coding
Acat3	44.4679	29.2572	36.8626	0.606626	0.459457	1.32031	0.186731	0.318808	17	13142700	13159487	-	ENSMUSG00000062480	protein_coding
Acbd3	4440.87	4191.88	4316.38	0.0837053	0.0782769	1.06935	0.284913	0.427353	1	180553608	180581769	+	ENSMUSG00000026499	protein_coding
Acbd4	772.974	796.446	784.71	-0.0413821	0.121347	-0.341022	0.733087	0.819496	11	102992508	103005229	+	ENSMUSG00000056938	protein_coding
Acbd5	1220.44	956.149	1088.3	0.349836	0.133584	2.61885	0.00882268	0.03089	2	22958179	23005570	+	ENSMUSG00000026781	protein_coding
Acbd6	1276.51	1220.61	1248.56	0.0634933	0.104207	0.609297	0.542327	0.667498	1	155433866	155567076	+	ENSMUSG00000033701	protein_coding
Acbd7	0	2.75718	1.37859	-4.08586	3.1884	-1.28148	0.200027	0.333544	2	3337205	3342030	+	ENSMUSG00000026644	protein_coding
Accs	304.619	227.728	266.174	0.420708	0.182507	2.30516	0.0211578	0.061962	2	93663812	93680288	-	ENSMUSG00000040272	protein_coding
Accsl	0	2.22523	1.11261	-3.79767	3.12284	-1.2161	0.223949	0.361169	2	93685706	93760827	-	ENSMUSG00000075023	protein_coding
Acd	731.717	653.604	692.661	0.161921	0.117085	1.38293	0.166687	0.294346	8	106422492	106427734	-	ENSMUSG00000038000	protein_coding
Ace	292.96	87.4896	190.225	1.74371	0.315385	5.52884	3.22e-08	5.86e-07	11	105858771	105880790	+	ENSMUSG00000020681	protein_coding
Ace2	4.92149	12.9594	8.94045	-1.3796	1.25838	-1.09633	0.272933	0.414202	X	162922328	162971416	+	ENSMUSG00000015405	protein_coding
Ace3	0	2.75718	1.37859	-4.08586	3.1884	-1.28148	0.200027	0.333544	11	105885501	105896269	+	ENSMUSG00000101605	protein_coding
Acer1	0.293613	0	0.146806	0.572436	4.08047	0.140287	0.888433	1	17	57260490	57289126	-	ENSMUSG00000045019	protein_coding
Acer2	19.1637	61.9914	40.5776	-1.69301	0.444981	-3.80469	0.00014198	0.000952844	4	86792633	86853059	+	ENSMUSG00000038007	protein_coding
Acer3	1258.1	1064.69	1161.4	0.241369	0.111814	2.15866	0.0308768	0.0832976	7	97855596	97970415	-	ENSMUSG00000030760	protein_coding
Ache	87.8533	134.699	111.276	-0.608743	0.367158	-1.65799	0.0973198	0.198142	5	137285781	137292728	+	ENSMUSG00000023328	protein_coding
Acin1	4856.73	5151.45	5004.09	-0.0843446	0.079315	-1.06341	0.287594	0.42898	14	54879618	54924388	-	ENSMUSG00000022185	protein_coding
Ackr1	0.580816	2.05762	1.31922	-1.80633	2.52346	-0.715817	0.474105	0.607342	1	173159453	173161317	-	ENSMUSG00000037872	protein_coding
Ackr2	1.45662	11.4332	6.4449	-2.9776	1.29437	-2.30042	0.0214246	0.0626274	9	121727421	121740140	+	ENSMUSG00000044534	protein_coding
Ackr3	1783.55	1220.11	1501.83	0.549835	0.107538	5.11296	3.17e-07	4.58e-06	1	90131702	90144473	+	ENSMUSG00000044337	protein_coding
Ackr4	20.0895	15.5551	17.8223	0.363495	0.705325	0.515358	0.606303	0.722756	9	103961356	104004132	-	ENSMUSG00000079355	protein_coding
Acly	10047.6	9631.39	9839.49	0.0606901	0.075243	0.806588	0.419904	0.557377	11	100367179	100418826	-	ENSMUSG00000020917	protein_coding
Acmsd	0.86161	4.63599	2.7488	-2.41804	1.87433	-1.29008	0.197022	0.331452	1	127657150	127695715	+	ENSMUSG00000026348	protein_coding
Acnat1	0	1.7112	0.855599	-3.42921	3.43656	-0.997863	0.318346	1	4	49447105	49473912	-	ENSMUSG00000070985	protein_coding
Acnat2	0	0	0	NA	NA	NA	NA	1	4	49379840	49408151	-	ENSMUSG00000060317	protein_coding
Aco1	2983.28	2629.35	2806.32	0.180969	0.0935225	1.93503	0.0529861	0.126317	4	40143081	40198338	+	ENSMUSG00000028405	protein_coding
Aco2	6823.18	7601.77	7212.47	-0.156379	0.0825805	-1.89366	0.0582705	0.135314	15	81756510	81799334	+	ENSMUSG00000022477	protein_coding
Acod1	11.0211	4.44784	7.73447	1.30228	1.04331	1.24822	0.21195	0.346939	14	103284413	103294009	+	ENSMUSG00000022126	protein_coding
Acot1	85.6126	88.1747	86.8936	-0.0368652	0.397749	-0.0926845	0.926154	0.954422	12	84056264	84065145	+	ENSMUSG00000072949	protein_coding
Acot10	1.45021	2.19126	1.82074	-0.562055	2.23123	-0.251903	0.801116	0.870086	15	20665300	20666836	-	ENSMUSG00000047565	protein_coding
Acot11	435.084	187.231	311.158	1.22303	0.187756	6.51393	7.32e-11	2.38e-09	4	106601752	106662195	-	ENSMUSG00000034853	protein_coding
Acot12	7.86689	9.21318	8.54004	-0.235364	1.01007	-0.233018	0.815748	0.880706	13	91889631	91934267	+	ENSMUSG00000021620	protein_coding
Acot13	583.48	459.064	521.272	0.345286	0.159058	2.17081	0.0299453	0.0813133	13	25001931	25015523	-	ENSMUSG00000006717	protein_coding
Acot2	542.429	530.106	536.267	0.0350586	0.141638	0.247522	0.804504	0.87272	12	84034635	84040647	+	ENSMUSG00000021226	protein_coding
Acot3	0	4.66734	2.33367	-4.87034	2.23494	-2.17918	0.0293183	0.0799772	12	84098918	84107176	+	ENSMUSG00000021228	protein_coding
Acot4	100.322	188.852	144.587	-0.909628	0.266749	-3.41005	0.000649506	0.00357376	12	84085153	84095375	+	ENSMUSG00000052392	protein_coding
Acot5	0	2.06434	1.03217	-3.69925	3.17269	-1.16596	0.243629	0.382388	12	84116099	84122794	+	ENSMUSG00000042540	protein_coding
Acot6	351.925	326.212	339.068	0.110624	0.163911	0.674906	0.499736	0.62994	12	84147428	84158123	+	ENSMUSG00000043487	protein_coding
Acot7	2615.86	3725.01	3170.44	-0.509988	0.0837053	-6.09266	1.11e-09	2.84e-08	4	152262591	152356312	+	ENSMUSG00000028937	protein_coding
Acot8	408.649	481.199	444.924	-0.234223	0.147203	-1.59115	0.111575	0.21915	2	164634685	164646802	-	ENSMUSG00000017307	protein_coding
Acot9	2797.38	2449.92	2623.65	0.190393	0.0978661	1.94545	0.0517213	0.124029	X	154045439	154080650	+	ENSMUSG00000025287	protein_coding
Acox1	5450.4	5086.5	5268.45	0.0995508	0.0701823	1.41846	0.156056	0.279948	11	116062714	116089871	-	ENSMUSG00000020777	protein_coding
Acox2	8.14323	9.90994	9.02659	-0.295341	1.16942	-0.252554	0.800613	0.869756	14	14210420	14244262	+	ENSMUSG00000021751	protein_coding
Acox3	1102.83	1083.81	1093.32	0.0247019	0.101622	0.243077	0.807946	0.874995	5	35740384	35772696	+	ENSMUSG00000029098	protein_coding
Acoxl	2.01397	6.61857	4.31627	-1.7173	1.50117	-1.14397	0.252635	0.392147	2	127680796	127965793	+	ENSMUSG00000027380	protein_coding
Acp1	989.21	790.626	889.918	0.321323	0.127908	2.51215	0.012	0.0395134	12	30943325	30961588	-	ENSMUSG00000044573	protein_coding
Acp2	2575.35	2237.4	2406.37	0.201928	0.091624	2.20388	0.0275327	0.0762721	2	91033230	91044443	+	ENSMUSG00000002103	protein_coding
Acp3	155.968	317.045	236.506	-1.02641	0.198529	-5.17007	2.34e-07	3.49e-06	9	104165450	104214947	-	ENSMUSG00000032561	protein_coding
Acp4	0.293613	6.54653	3.42007	-4.37015	1.98611	-2.20035	0.0277818	0.076779	7	43901572	43906802	-	ENSMUSG00000012777	protein_coding
Acp5	84.8584	62.4479	73.6531	0.435582	0.336217	1.29554	0.195135	0.328818	9	22038023	22047007	-	ENSMUSG00000001348	protein_coding
Acp6	703.436	800.813	752.124	-0.188163	0.119552	-1.5739	0.115511	0.224526	3	97066093	97084615	+	ENSMUSG00000028093	protein_coding
Acp7	0.290752	3.18927	1.74001	-3.36334	2.35109	-1.43054	0.152561	0.275461	7	28306701	28330757	-	ENSMUSG00000037469	protein_coding
Acr	0	0.339514	0.169757	-1.35112	4.08047	-0.331118	0.740556	1	15	89452529	89458788	+	ENSMUSG00000022622	protein_coding
Acrbp	5.81801	33.6534	19.7357	-2.52808	0.67952	-3.72039	0.000198917	0.00127503	6	125026652	125040230	+	ENSMUSG00000072770	protein_coding
Acrv1	0	3.63779	1.81889	-4.50893	2.64807	-1.70272	0.0886198	0.185352	9	36604516	36610139	+	ENSMUSG00000032110	protein_coding
Acsbg1	144.72	439.394	292.057	-1.60115	0.219963	-7.27917	3.36e-13	1.58e-11	9	54512161	54569154	-	ENSMUSG00000032281	protein_coding
Acsbg2	0.587226	1.04579	0.81651	-0.854701	3.23779	-0.263977	0.791798	1	17	57150103	57181447	-	ENSMUSG00000024207	protein_coding
Acsbg3	7.83702	22.7632	15.3001	-1.5234	0.769338	-1.98014	0.0476875	0.116393	17	57182477	57195904	+	ENSMUSG00000024209	protein_coding
Acsf2	476.35	570.37	523.36	-0.257657	0.142576	-1.80716	0.0707374	0.156861	11	94447928	94492697	-	ENSMUSG00000076435	protein_coding
Acsf3	538.599	535.678	537.138	0.00689715	0.138192	0.04991	0.960194	0.977309	8	123502225	123544619	+	ENSMUSG00000015016	protein_coding
Acsl1	484.556	470.391	477.473	0.0400126	0.156653	0.255422	0.798397	0.868136	8	46924074	46989088	+	ENSMUSG00000018796	protein_coding
Acsl3	453.398	514.719	484.058	-0.185049	0.14997	-1.23391	0.217238	0.353382	1	78635542	78685460	+	ENSMUSG00000032883	protein_coding
Acsl4	3189.03	2085.71	2637.37	0.611152	0.0969619	6.30301	2.92e-10	8.42e-09	X	141100989	141173531	-	ENSMUSG00000031278	protein_coding
Acsl5	2053.67	1942.29	1997.98	0.0794678	0.100317	0.792167	0.428263	0.5658	19	55240370	55286152	+	ENSMUSG00000024981	protein_coding
Acsl6	41.1044	50.6349	45.8696	-0.294832	0.474076	-0.621908	0.534003	0.660494	11	54194624	54255582	+	ENSMUSG00000020333	protein_coding
Acsm1	0	3.00393	1.50196	-4.21259	2.78874	-1.51057	0.130898	0.245817	7	119206249	119261738	+	ENSMUSG00000033533	protein_coding
Acsm2	0	2.44473	1.22236	-3.94135	2.98205	-1.32169	0.18627	0.318344	7	119153563	119199913	+	ENSMUSG00000030945	protein_coding
Acsm3	5.78745	8.13342	6.96043	-0.48364	1.08783	-0.444591	0.656615	0.761114	7	119360146	119386736	+	ENSMUSG00000030935	protein_coding
Acsm4	0	6.47411	3.23705	-5.32584	1.97587	-2.69544	0.00702967	0.0256935	7	119289249	119313788	+	ENSMUSG00000047026	protein_coding
Acsm5	0	2.19126	1.09563	-3.75463	3.15023	-1.19186	0.233317	0.371152	7	119118686	119144774	+	ENSMUSG00000030972	protein_coding
Acss1	10.9713	15.168	13.0697	-0.464808	0.949233	-0.489667	0.62437	0.736128	2	150460025	150510420	-	ENSMUSG00000027452	protein_coding
Acss2	248.215	301.986	275.101	-0.285869	0.184897	-1.5461	0.12208	0.233697	2	155359868	155427644	+	ENSMUSG00000027605	protein_coding
Acss3	11.8669	6.55306	9.20999	0.846096	1.06014	0.798098	0.424813	0.562522	10	106769378	106959529	-	ENSMUSG00000035948	protein_coding
Acta1	1446.6	4847.32	3146.96	-1.74496	0.139498	-12.5088	6.68e-36	2.91e-33	8	124618508	124621490	-	ENSMUSG00000031972	protein_coding
Acta2	69993	120038	95015.6	-0.77822	0.191201	-4.07017	4.7e-05	0.000370508	19	34218490	34232990	-	ENSMUSG00000035783	protein_coding
Actb	175128	123006	149067	0.509641	0.101759	5.00833	5.49e-07	7.43e-06	5	142888870	142892509	-	ENSMUSG00000029580	protein_coding
Actbl2	0	0	0	NA	NA	NA	NA	1	13	111391547	111394283	+	ENSMUSG00000055194	protein_coding
Actc1	184.897	128.86	156.879	0.521758	0.273762	1.90588	0.0566655	0.132632	2	113877763	113884029	-	ENSMUSG00000068614	protein_coding
Acte1	0	2.17763	1.08882	-3.74612	3.15692	-1.18664	0.23537	0.373088	7	143420575	143453783	+	ENSMUSG00000031085	protein_coding
Actg1	103655	91992.2	97823.8	0.172168	0.0869516	1.98005	0.0476981	0.116397	11	120236516	120239368	-	ENSMUSG00000062825	protein_coding
Actg2	2810.06	9181.42	5995.74	-1.70821	0.271711	-6.28689	3.24e-10	9.24e-09	6	83489887	83513247	-	ENSMUSG00000059430	protein_coding
Actl10	1.16163	4.56786	2.86475	-1.97292	1.7255	-1.14339	0.252877	0.392386	2	154393696	154395196	+	ENSMUSG00000078129	protein_coding
Actl11	0.293613	4.68788	2.49074	-3.90194	2.08045	-1.87553	0.0607205	0.139506	9	107805668	107809660	+	ENSMUSG00000066368	protein_coding
Actl6a	1136.84	1118.07	1127.46	0.0260636	0.110577	0.235705	0.813661	0.879326	3	32760447	32781122	+	ENSMUSG00000027671	protein_coding
Actl6b	0.287203	11.6734	5.9803	-5.21522	1.68442	-3.09615	0.0019605	0.00897657	5	137551779	137567844	+	ENSMUSG00000029712	protein_coding
Actl7a	2.31182	7.8527	5.08226	-1.74612	1.37729	-1.26779	0.204871	0.338737	4	56743413	56744925	+	ENSMUSG00000070979	protein_coding
Actl7b	1.72963	4.67425	3.20194	-1.42606	1.80459	-0.790244	0.429386	0.566974	4	56740005	56741443	-	ENSMUSG00000070980	protein_coding
Actl9	2.04888	1.87209	1.96049	0.125842	2.1725	0.0579252	0.953808	0.973405	17	33651870	33653242	+	ENSMUSG00000092519	protein_coding
Actmap	334.84	378.278	356.559	-0.177959	0.162878	-1.09259	0.274573	0.415891	7	26895206	26909611	+	ENSMUSG00000078786	protein_coding
Actn1	34987.9	35505.6	35246.7	-0.0213006	0.0805777	-0.264348	0.791512	0.863422	12	80214321	80307145	-	ENSMUSG00000015143	protein_coding
Actn2	93.982	100.8	97.3912	-0.0999317	0.373783	-0.267352	0.789198	0.861492	13	12284312	12355641	-	ENSMUSG00000052374	protein_coding
Actn3	175.633	194.038	184.836	-0.141059	0.230776	-0.611237	0.541043	0.666393	19	4911244	4927937	-	ENSMUSG00000006457	protein_coding
Actn4	46069	48118.3	47093.6	-0.0628637	0.07176	-0.876026	0.381016	0.520346	7	28592673	28661765	-	ENSMUSG00000054808	protein_coding
Actr10	2764.9	2696.4	2730.65	0.035786	0.0825173	0.433679	0.664522	0.767623	12	70984631	71011492	+	ENSMUSG00000021076	protein_coding
Actr1a	9435.48	9460.8	9448.14	-0.00407081	0.0686393	-0.0593073	0.952707	0.972914	19	46365250	46384187	-	ENSMUSG00000025228	protein_coding
Actr1b	7920.45	7907.49	7913.97	0.00200104	0.0719921	0.0277953	0.977825	0.986832	1	36737195	36753503	-	ENSMUSG00000037351	protein_coding
Actr2	7954.61	6407.27	7180.94	0.311548	0.0864814	3.60249	0.000315185	0.00190335	11	20012304	20062913	-	ENSMUSG00000020152	protein_coding
Actr3	20463.9	15564	18013.9	0.394654	0.078989	4.99632	5.84e-07	7.85e-06	1	125320642	125363464	-	ENSMUSG00000026341	protein_coding
Actr3b	80.5357	54.0483	67.292	0.566612	0.362571	1.56276	0.118108	0.228251	5	25964995	26055686	+	ENSMUSG00000056367	protein_coding
Actr5	241.824	306.597	274.211	-0.339628	0.191626	-1.77235	0.0763364	0.165806	2	158466808	158481131	+	ENSMUSG00000037761	protein_coding
Actr6	214.743	220.283	217.513	-0.0345256	0.209828	-0.164542	0.869304	0.917268	10	89547833	89568157	-	ENSMUSG00000019948	protein_coding
Actr8	1135.84	975.262	1055.55	0.218864	0.102413	2.13708	0.0325912	0.0869132	14	29700294	29728311	+	ENSMUSG00000015971	protein_coding
Actrt1	0	0	0	NA	NA	NA	NA	1	X	45417884	45419222	+	ENSMUSG00000046615	protein_coding
Actrt2	0	0	0	NA	NA	NA	NA	1	4	154750890	154752324	-	ENSMUSG00000051276	protein_coding
Actrt3	0	0	0	NA	NA	NA	NA	1	3	30651222	30654088	-	ENSMUSG00000037737	protein_coding
Acvr1	2031.48	2213.04	2122.26	-0.123128	0.0877355	-1.4034	0.160497	0.285965	2	58278656	58457169	-	ENSMUSG00000026836	protein_coding
Acvr1b	677.778	717.068	697.423	-0.080861	0.146028	-0.553738	0.579758	0.701038	15	101071948	101111565	+	ENSMUSG00000000532	protein_coding
Acvr1c	0.290752	2.03709	1.16392	-2.72036	3.13082	-0.868899	0.384902	0.523684	2	58157465	58247907	-	ENSMUSG00000026834	protein_coding
Acvr2a	1088.53	648.557	868.544	0.748403	0.126596	5.91173	3.39e-09	7.81e-08	2	48704121	48793281	+	ENSMUSG00000052155	protein_coding
Acvr2b	36.1029	49.8355	42.9692	-0.467095	0.459031	-1.01757	0.308884	0.450626	9	119231184	119264061	+	ENSMUSG00000061393	protein_coding
Acvrl1	1554.34	2165.27	1859.8	-0.479238	0.100529	-4.76716	1.87e-06	2.24e-05	15	101026403	101043217	+	ENSMUSG00000000530	protein_coding
Acy1	627.33	590.867	609.099	0.0831331	0.144997	0.573342	0.566413	0.689495	9	106310180	106315518	-	ENSMUSG00000023262	protein_coding
Acy3	213.951	194.864	204.408	0.135213	0.204758	0.660354	0.509027	0.638464	19	4036570	4040007	+	ENSMUSG00000024866	protein_coding
Acyp1	184.205	206.909	195.557	-0.168503	0.217406	-0.77506	0.438304	0.575487	12	85319172	85335212	-	ENSMUSG00000008822	protein_coding
Acyp2	135.247	178.116	156.681	-0.395236	0.257984	-1.53202	0.125518	0.238678	11	30455991	30599587	-	ENSMUSG00000060923	protein_coding
Ada	944.502	748.041	846.272	0.337257	0.114207	2.95303	0.0031467	0.0133581	2	163568504	163592159	-	ENSMUSG00000017697	protein_coding
Adad1	0	1.2722	0.6361	-2.973	3.87462	-0.767301	0.442903	1	3	37117676	37176079	+	ENSMUSG00000027719	protein_coding
Adad2	0	3.55622	1.77811	-4.4532	2.67859	-1.66252	0.096409	0.196679	8	120339486	120343663	+	ENSMUSG00000024266	protein_coding
Adal	553.893	341.185	447.539	0.700629	0.147962	4.73519	2.19e-06	2.57e-05	2	120970909	120987161	+	ENSMUSG00000027259	protein_coding
Adam10	4884.36	3650.47	4267.41	0.419237	0.0924755	4.5335	5.8e-06	6.04e-05	9	70586279	70687511	+	ENSMUSG00000054693	protein_coding
Adam11	62.5703	60.1454	61.3579	0.0562428	0.419148	0.134184	0.893257	0.9329	11	102652265	102671088	+	ENSMUSG00000020926	protein_coding
Adam12	11829.9	8058.56	9944.23	0.553398	0.0776664	7.12532	1.04e-12	4.5e-11	7	133484928	133833875	-	ENSMUSG00000054555	protein_coding
Adam15	3854.12	3826.91	3840.51	0.00927884	0.0948736	0.0978021	0.922089	0.952092	3	89245849	89257303	-	ENSMUSG00000028041	protein_coding
Adam17	3247.43	2302.16	2774.8	0.495391	0.0827991	5.98305	2.19e-09	5.29e-08	12	21373510	21423633	-	ENSMUSG00000052593	protein_coding
Adam18	2.87558	2.17073	2.52315	0.394982	1.87106	0.211101	0.832808	0.892214	8	25092262	25164771	-	ENSMUSG00000031552	protein_coding
Adam19	17261.7	14993	16127.3	0.20304	0.115343	1.76031	0.0783545	0.168926	11	45946819	46038170	+	ENSMUSG00000011256	protein_coding
Adam1a	55.6214	97.3716	76.4965	-0.809984	0.38262	-2.11694	0.034265	0.0903102	5	121656639	121660134	-	ENSMUSG00000072647	protein_coding
Adam1b	2.33174	15.7843	9.05804	-2.75357	1.08698	-2.53323	0.0113016	0.0376835	5	121638161	121641498	-	ENSMUSG00000062438	protein_coding
Adam2	0.293613	0.679029	0.486321	-1.14435	4.05187	-0.282426	0.777617	1	14	66264778	66315182	-	ENSMUSG00000022039	protein_coding
Adam20	0	0	0	NA	NA	NA	NA	1	8	41246310	41250340	+	ENSMUSG00000046282	protein_coding
Adam21	10.1189	9.48195	9.8004	0.0869727	1.04015	0.0836155	0.933362	0.959392	12	81605358	81615248	-	ENSMUSG00000008438	protein_coding
Adam22	244.473	108.696	176.585	1.16302	0.234423	4.96122	7.01e-07	9.25e-06	5	8122352	8418160	-	ENSMUSG00000040537	protein_coding
Adam23	1917.59	1707.47	1812.53	0.166551	0.0930902	1.78913	0.0735936	0.161277	1	63485050	63635435	+	ENSMUSG00000025964	protein_coding
Adam24	0	1.87209	0.936045	-3.54713	3.32736	-1.06605	0.286401	0.427811	8	41128118	41135238	+	ENSMUSG00000046723	protein_coding
Adam25	0	2.75718	1.37859	-4.08586	3.1884	-1.28148	0.200027	0.333544	8	41205245	41209213	+	ENSMUSG00000071937	protein_coding
Adam26a	0	1.7181	0.859052	-3.40518	3.44568	-0.988247	0.323032	1	8	44021315	44029744	-	ENSMUSG00000048516	protein_coding
Adam26b	0	2.43801	1.219	-3.91754	2.98876	-1.31076	0.189939	0.322413	8	43972799	43981143	-	ENSMUSG00000063900	protein_coding
Adam28	1.43602	2.30437	1.87019	-0.675111	2.15208	-0.313702	0.753747	0.835465	14	68843476	68893291	-	ENSMUSG00000014725	protein_coding
Adam29	0	0	0	NA	NA	NA	NA	1	8	56323947	56359983	-	ENSMUSG00000046258	protein_coding
Adam3	5.76684	3.23705	4.50195	0.858499	1.42056	0.60434	0.545617	0.670694	8	25167241	25215868	-	ENSMUSG00000031553	protein_coding
Adam30	0.290752	5.09552	2.69314	-4.02201	2.00161	-2.00938	0.0444963	0.11065	3	98067946	98071485	+	ENSMUSG00000043468	protein_coding
Adam32	4.64139	11.0802	7.86081	-1.24799	1.27808	-0.976454	0.32884	0.470635	8	25326156	25438820	-	ENSMUSG00000037437	protein_coding
Adam33	646.961	765.718	706.34	-0.245578	0.129675	-1.8938	0.0582521	0.135314	2	130892511	130905734	-	ENSMUSG00000027318	protein_coding
Adam34	0	0.45953	0.229765	-1.35112	4.08047	-0.331118	0.740556	1	8	44103346	44163086	-	ENSMUSG00000079058	protein_coding
Adam34l	0	0	0	NA	NA	NA	NA	1	8	44077988	44080313	-	ENSMUSG00000050190	protein_coding
Adam39	0.574407	0	0.287203	1.454	4.03904	0.359986	0.718857	1	8	41276027	41280074	+	ENSMUSG00000054033	protein_coding
Adam4	17.9786	33.2345	25.6066	-0.885617	0.551422	-1.60606	0.108261	0.214469	12	81466217	81468720	-	ENSMUSG00000072972	protein_coding
Adam5	28.8044	10.5959	19.7002	1.42682	0.64267	2.22015	0.0264084	0.0738622	8	25217109	25314385	-	ENSMUSG00000031554	protein_coding
Adam6a	0	0	0	NA	NA	NA	NA	1	12	113507528	113510085	+	ENSMUSG00000043945	protein_coding
Adam6b	0	0	0	NA	NA	NA	NA	1	12	113453131	113455677	+	ENSMUSG00000051804	protein_coding
Adam7	0	2.39713	1.19857	-3.89467	3.00579	-1.29572	0.195071	0.328774	14	68734785	68771190	-	ENSMUSG00000022056	protein_coding
Adam8	854.418	608.342	731.38	0.4864	0.145431	3.34453	0.000824207	0.00437118	7	139558845	139572475	-	ENSMUSG00000025473	protein_coding
Adam9	13521.5	9559.01	11540.3	0.499882	0.101229	4.93811	7.89e-07	1.03e-05	8	25439627	25506943	-	ENSMUSG00000031555	protein_coding
Adamdec1	6.38681	4.60874	5.49777	0.477737	1.14778	0.416226	0.677245	0.777373	14	68800829	68819544	-	ENSMUSG00000022057	protein_coding
Adamts1	17168.9	7497.11	12333	1.19488	0.0827851	14.4335	3.18e-47	2.77e-44	16	85590715	85600001	-	ENSMUSG00000022893	protein_coding
Adamts10	1306.19	1197.19	1251.69	0.125659	0.108075	1.1627	0.244951	0.383461	17	33743178	33772756	+	ENSMUSG00000024299	protein_coding
Adamts12	6347.49	5719.18	6033.34	0.149728	0.118004	1.26883	0.204501	0.338494	15	11064876	11349317	+	ENSMUSG00000047497	protein_coding
Adamts13	0.290752	2.52387	1.40731	-3.0237	2.46544	-1.22643	0.220036	0.356734	2	26863428	26899640	+	ENSMUSG00000014852	protein_coding
Adamts14	1512.48	2001.76	1757.12	-0.405867	0.108577	-3.73804	0.000185461	0.00120026	10	61032891	61109217	-	ENSMUSG00000059901	protein_coding
Adamts15	51.6668	13.7924	32.7296	1.94787	0.61759	3.15398	0.00161059	0.00760367	9	30810451	30833748	-	ENSMUSG00000033453	protein_coding
Adamts16	24.3865	3.4293	13.9079	2.83765	0.928126	3.0574	0.00223264	0.0100198	13	70875921	70989930	-	ENSMUSG00000049538	protein_coding
Adamts17	2.87844	15.4965	9.18749	-2.42422	1.11867	-2.16705	0.0302307	0.0819352	7	66489483	66802919	+	ENSMUSG00000058145	protein_coding
Adamts18	4.06995	8.08563	6.07779	-0.997898	1.08221	-0.922097	0.356478	0.495814	8	114423758	114575370	-	ENSMUSG00000053399	protein_coding
Adamts19	0.293613	7.64402	3.96882	-4.61126	1.85969	-2.47959	0.0131535	0.0425315	18	58969739	59187132	+	ENSMUSG00000053441	protein_coding
Adamts2	12313.3	6066.37	9189.86	1.02069	0.0889146	11.4794	1.67e-30	5.03e-28	11	50492911	50698400	+	ENSMUSG00000036545	protein_coding
Adamts20	8.75414	7.68751	8.22083	0.191085	1.07369	0.17797	0.858746	0.910318	15	94168044	94363299	-	ENSMUSG00000022449	protein_coding
Adamts3	20.1043	27.5283	23.8163	-0.44828	0.644985	-0.695024	0.48704	0.618456	5	89824946	90031193	-	ENSMUSG00000043635	protein_coding
Adamts4	1403.08	1985.21	1694.14	-0.499557	0.123401	-4.04826	5.16e-05	0.000401514	1	171077990	171088206	+	ENSMUSG00000006403	protein_coding
Adamts5	33923.8	9586.5	21755.1	1.82307	0.222588	8.19035	2.6e-16	2.09e-14	16	85653061	85698716	-	ENSMUSG00000022894	protein_coding
Adamts6	1442.12	1238.08	1340.1	0.218823	0.103947	2.10514	0.0352789	0.0923005	13	104424343	104633203	+	ENSMUSG00000046169	protein_coding
Adamts7	1197.8	784.027	990.913	0.612287	0.113054	5.41589	6.1e-08	1.04e-06	9	90045122	90090124	+	ENSMUSG00000032363	protein_coding
Adamts8	14.4348	15.9452	15.19	-0.130488	0.831036	-0.157018	0.875231	0.920955	9	30853858	30875134	+	ENSMUSG00000031994	protein_coding
Adamts9	296.663	387.061	341.862	-0.383009	0.16758	-2.28553	0.0222819	0.0646454	6	92749680	92920473	-	ENSMUSG00000030022	protein_coding
Adamtsl1	194.629	505.168	349.898	-1.3785	0.179633	-7.67397	1.67e-14	1.01e-12	4	85432409	86346622	+	ENSMUSG00000066113	protein_coding
Adamtsl2	4.65569	9.62922	7.14246	-1.0534	1.02637	-1.02634	0.304733	0.446214	2	26969391	26998993	+	ENSMUSG00000036040	protein_coding
Adamtsl3	4140.56	2933.32	3536.94	0.496127	0.0951723	5.21293	1.86e-07	2.85e-06	7	81984902	82263658	+	ENSMUSG00000070469	protein_coding
Adamtsl4	1677.51	1339.27	1508.39	0.323308	0.0991743	3.25999	0.00111414	0.00561812	3	95583511	95595228	-	ENSMUSG00000015850	protein_coding
Adamtsl5	2220.43	2803.32	2511.87	-0.336097	0.0917204	-3.66436	0.000247959	0.0015493	10	80174944	80184246	-	ENSMUSG00000043822	protein_coding
Adap1	22.4172	51.4994	36.9583	-1.19566	0.523503	-2.28396	0.0223736	0.0648359	5	139257631	139311377	-	ENSMUSG00000056413	protein_coding
Adap2	11.6105	26.5904	19.1004	-1.1902	0.664959	-1.78989	0.0734715	0.161219	11	80044931	80069784	+	ENSMUSG00000020709	protein_coding
Adar	1401.06	1586.29	1493.67	-0.177385	0.113875	-1.55771	0.119302	0.229823	3	89622329	89660753	+	ENSMUSG00000027951	protein_coding
Adarb1	342.946	461.497	402.222	-0.429085	0.169152	-2.53668	0.0111911	0.0373793	10	77126560	77254104	-	ENSMUSG00000020262	protein_coding
Adarb2	0	0.692654	0.346327	-2.13073	4.04947	-0.526175	0.598767	1	13	8252902	8818783	+	ENSMUSG00000052551	protein_coding
Adat1	255.395	305.186	280.291	-0.25196	0.209785	-1.20104	0.229736	0.367974	8	112693540	112718934	-	ENSMUSG00000031949	protein_coding
Adat2	282.437	260.9	271.669	0.116834	0.18308	0.638161	0.523369	0.651249	10	13428638	13439120	+	ENSMUSG00000019808	protein_coding
Adat3	0	0	0	NA	NA	NA	NA	1	10	80438714	80443488	+	ENSMUSG00000113640	protein_coding
Adck1	507.955	406.892	457.424	0.317585	0.15508	2.04789	0.0405713	0.103323	12	88327324	88428494	+	ENSMUSG00000021044	protein_coding
Adck2	467.673	405.115	436.394	0.207543	0.15527	1.33666	0.181335	0.312825	6	39550807	39565703	+	ENSMUSG00000046947	protein_coding
Adck5	508.398	562.549	535.474	-0.143614	0.167789	-0.855919	0.392042	0.530622	15	76460558	76480016	+	ENSMUSG00000022550	protein_coding
Adcy1	127.452	128.709	128.081	-0.0079173	0.405817	-0.0195096	0.984435	0.990232	11	7013489	7128506	+	ENSMUSG00000020431	protein_coding
Adcy10	0.577955	6.86551	3.72173	-3.55468	1.74833	-2.03319	0.0420334	0.106085	1	165312752	165404343	+	ENSMUSG00000026567	protein_coding
Adcy2	43.6715	106.716	75.1937	-1.29093	0.376458	-3.42914	0.000605489	0.00335629	13	68768162	69147660	-	ENSMUSG00000021536	protein_coding
Adcy3	1527.22	1382.74	1454.98	0.142385	0.0957571	1.48694	0.13703	0.254345	12	4183103	4263525	+	ENSMUSG00000020654	protein_coding
Adcy4	288.009	368.186	328.098	-0.354177	0.197063	-1.79728	0.0722919	0.159487	14	56006514	56021552	-	ENSMUSG00000022220	protein_coding
Adcy5	49.392	275.948	162.67	-2.48	0.270779	-9.15876	5.25e-20	6.68e-18	16	34975247	35126108	+	ENSMUSG00000022840	protein_coding
Adcy6	4294.89	4443.62	4369.25	-0.0488718	0.0746076	-0.655051	0.512435	0.641722	15	98487854	98507957	-	ENSMUSG00000022994	protein_coding
Adcy7	2959.48	3966.24	3462.86	-0.422273	0.097334	-4.33839	1.44e-05	0.000133285	8	88999031	89056590	+	ENSMUSG00000031659	protein_coding
Adcy8	19.1909	40.0302	29.6106	-1.06091	0.518906	-2.04452	0.0409022	0.103983	15	64568933	64794145	-	ENSMUSG00000022376	protein_coding
Adcy9	427.787	396.947	412.367	0.108628	0.148817	0.72994	0.465427	0.599355	16	4105393	4238362	-	ENSMUSG00000005580	protein_coding
Adcyap1	2.32602	0.81267	1.56934	1.54569	2.62283	0.589323	0.555644	0.679854	17	93506445	93513965	+	ENSMUSG00000024256	protein_coding
Adcyap1r1	1951.43	3886.64	2919.03	-0.99422	0.265562	-3.74383	0.000181235	0.00117597	6	55428963	55478436	+	ENSMUSG00000029778	protein_coding
Add1	9094.74	8296.3	8695.52	0.132314	0.0721162	1.83473	0.0665459	0.149756	5	34731008	34789652	+	ENSMUSG00000029106	protein_coding
Add2	10.9955	8.72379	9.85962	0.322719	0.909612	0.354787	0.722749	0.811794	6	86005663	86101391	+	ENSMUSG00000030000	protein_coding
Add3	1732.27	1309.32	1520.79	0.402519	0.108148	3.72192	0.000197713	0.00127012	19	53128874	53235830	+	ENSMUSG00000025026	protein_coding
Adgb	3.20479	12.4653	7.83507	-1.96643	1.0486	-1.8753	0.0607519	0.13953	10	10211453	10348070	-	ENSMUSG00000050994	protein_coding
Adgra1	5.5387	8.67881	7.10875	-0.649156	1.01544	-0.639287	0.522636	0.650566	7	139414090	139458004	+	ENSMUSG00000025475	protein_coding
Adgra2	2540.6	2195.94	2368.27	0.210251	0.091546	2.29667	0.0216374	0.063133	8	27575611	27613464	+	ENSMUSG00000031486	protein_coding
Adgra3	2206.86	2086.55	2146.7	0.0796816	0.090468	0.880771	0.378442	0.518212	5	50117298	50216348	-	ENSMUSG00000029090	protein_coding
Adgrb1	9.88224	51.1	30.4911	-2.36248	0.611275	-3.86483	0.000111164	0.000772828	15	74388044	74461314	+	ENSMUSG00000034730	protein_coding
Adgrb2	69.2188	180.225	124.722	-1.37901	0.340076	-4.055	5.01e-05	0.000392375	4	129878663	129916426	+	ENSMUSG00000028782	protein_coding
Adgrb3	1.46806	2.29074	1.8794	-0.641421	2.17076	-0.295482	0.767625	0.845733	1	25106557	25868788	-	ENSMUSG00000033569	protein_coding
Adgrd1	823.826	237.909	530.868	1.78447	0.176358	10.1184	4.58e-24	8.86e-22	5	129173814	129281663	+	ENSMUSG00000044017	protein_coding
Adgre1	112.418	28.2137	70.3161	1.97407	0.398573	4.95284	7.31e-07	9.62e-06	17	57665691	57790527	+	ENSMUSG00000004730	protein_coding
Adgre4	0.293613	0.692654	0.493134	-1.16985	3.95766	-0.295592	0.767542	1	17	56056984	56160662	+	ENSMUSG00000032915	protein_coding
Adgre5	1842.29	2865.83	2354.06	-0.637618	0.0862533	-7.39238	1.44e-13	7.46e-12	8	84449880	84467955	-	ENSMUSG00000002885	protein_coding
Adgrf1	0	0	0	NA	NA	NA	NA	1	17	43581220	43635628	+	ENSMUSG00000041293	protein_coding
Adgrf2	3.46773	14.1165	8.79209	-2.02259	1.22093	-1.6566	0.0975997	0.198504	17	43007021	43053070	-	ENSMUSG00000057899	protein_coding
Adgrf3	1.16301	10.3495	5.75625	-3.13795	1.53612	-2.04278	0.0410743	0.10436	5	30398429	30410720	-	ENSMUSG00000067642	protein_coding
Adgrf4	1.45376	2.31799	1.88588	-0.668102	2.16864	-0.308074	0.758026	0.838817	17	42967782	43003175	-	ENSMUSG00000023918	protein_coding
Adgrf5	351.059	225.876	288.468	0.629603	0.219622	2.86675	0.00414707	0.0167146	17	43671342	43770448	+	ENSMUSG00000056492	protein_coding
Adgrg1	261.44	357.645	309.543	-0.452939	0.183615	-2.46679	0.0136331	0.0437979	8	95701379	95740845	+	ENSMUSG00000031785	protein_coding
Adgrg2	821.642	418.463	620.052	0.971453	0.132297	7.34296	2.09e-13	1.06e-11	X	159173686	159281066	+	ENSMUSG00000031298	protein_coding
Adgrg3	23.2495	26.174	24.7117	-0.181784	0.569443	-0.319231	0.749551	0.832452	8	95744320	95771878	+	ENSMUSG00000060470	protein_coding
Adgrg4	0	5.26742	2.63371	-5.02795	2.13424	-2.35586	0.0184801	0.0556447	X	55915523	56046918	+	ENSMUSG00000053852	protein_coding
Adgrg5	49.6472	90.9526	70.2999	-0.872177	0.337917	-2.58104	0.00985033	0.0337024	8	95650322	95669908	+	ENSMUSG00000061577	protein_coding
Adgrg6	192.036	237.17	214.603	-0.305635	0.218783	-1.39698	0.16242	0.288655	10	14278327	14421403	-	ENSMUSG00000039116	protein_coding
Adgrg7	0.868708	8.87105	4.86988	-3.35363	1.44103	-2.32724	0.0199524	0.0592044	16	56544972	56616218	-	ENSMUSG00000022755	protein_coding
Adgrl1	2224.51	2181.12	2202.82	0.0287471	0.0856816	0.33551	0.73724	0.822858	8	84626734	84668583	+	ENSMUSG00000013033	protein_coding
Adgrl2	2624.03	1566.9	2095.46	0.74342	0.105461	7.04927	1.8e-12	7.48e-11	3	148521219	148696191	-	ENSMUSG00000028184	protein_coding
Adgrl3	64.0132	80.7057	72.3595	-0.337383	0.383483	-0.879787	0.378975	0.518738	5	81167985	81972980	+	ENSMUSG00000037605	protein_coding
Adgrl4	19.7077	58.1802	38.9439	-1.56576	0.534391	-2.92998	0.0033898	0.0142067	3	151143524	151250723	+	ENSMUSG00000039167	protein_coding
Adgrv1	5.55152	22.8964	14.224	-2.04443	0.809355	-2.526	0.0115369	0.0383142	13	81243187	81781273	-	ENSMUSG00000069170	protein_coding
Adh1	100.253	100.763	100.508	-0.000353323	0.306146	-0.0011541	0.999079	0.999397	3	137966752	137996459	+	ENSMUSG00000074207	protein_coding
Adh4	0.290752	3.2574	1.77408	-3.39107	2.30291	-1.47252	0.140881	0.259399	3	138121227	138136653	+	ENSMUSG00000037797	protein_coding
Adh5	2943.77	2445.95	2694.86	0.266595	0.0824623	3.23293	0.00122527	0.00607995	3	138148854	138161260	+	ENSMUSG00000028138	protein_coding
Adh6a	0	5.22897	2.61449	-5.03749	2.29076	-2.19905	0.0278743	0.0769492	3	138019047	138036895	+	ENSMUSG00000053054	protein_coding
Adh6b	0.868708	0.339514	0.604111	1.08736	3.63632	0.299027	0.76492	1	3	138047536	138064622	+	ENSMUSG00000074206	protein_coding
Adh7	731.156	738.107	734.631	-0.0132618	0.1152	-0.11512	0.90835	0.943441	3	137923521	137939143	+	ENSMUSG00000055301	protein_coding
Adhfe1	16.5513	22.9194	19.7354	-0.470855	0.63131	-0.745839	0.455765	0.591107	1	9618173	9650898	+	ENSMUSG00000025911	protein_coding
Adi1	980.58	1113.2	1046.89	-0.183063	0.103245	-1.77309	0.0762133	0.165704	12	28725230	28732174	+	ENSMUSG00000020629	protein_coding
Adig	1.16163	4.45475	2.80819	-1.92646	1.87437	-1.02779	0.30405	0.445542	2	158344532	158350118	+	ENSMUSG00000044405	protein_coding
Adipoq	0	11.3473	5.67366	-6.14472	1.66424	-3.6922	0.000222325	0.00140339	16	22965286	22976778	+	ENSMUSG00000022878	protein_coding
Adipor1	8028.92	8951.31	8490.11	-0.157195	0.0713161	-2.20421	0.0275097	0.0762205	1	134343116	134361089	+	ENSMUSG00000026457	protein_coding
Adipor2	3019.42	3149.42	3084.42	-0.0606995	0.0765573	-0.792864	0.427857	0.565435	6	119330111	119394665	-	ENSMUSG00000030168	protein_coding
Adissp	860.185	963.111	911.648	-0.162526	0.107614	-1.51026	0.130977	0.245869	2	130988244	131002001	-	ENSMUSG00000027327	protein_coding
Adk	3125.43	3527.65	3326.54	-0.175265	0.0771971	-2.27036	0.0231856	0.0667117	14	21102642	21498637	+	ENSMUSG00000039197	protein_coding
Adm	8303.39	5033.2	6668.3	0.721954	0.0733497	9.84264	7.38e-23	1.2e-20	7	110226868	110229027	+	ENSMUSG00000030790	protein_coding
Adm2	102.015	73.7536	87.8841	0.476866	0.31872	1.49619	0.134603	0.250943	15	89206923	89208934	+	ENSMUSG00000054136	protein_coding
Adnp	188.047	205.019	196.533	-0.120689	0.213328	-0.565744	0.571568	0.694024	2	168022906	168049032	-	ENSMUSG00000051149	protein_coding
Adnp2	1367.63	1991.03	1679.33	-0.540633	0.115869	-4.66591	3.07e-06	3.46e-05	18	80169526	80194697	-	ENSMUSG00000053950	protein_coding
Ado	1447.27	1351.74	1399.51	0.0989214	0.102165	0.968249	0.33292	0.474992	10	67380341	67384898	-	ENSMUSG00000057134	protein_coding
Adora1	22.9414	65.3639	44.1526	-1.50634	0.502039	-3.00044	0.00269592	0.0117425	1	134126963	134163169	-	ENSMUSG00000042429	protein_coding
Adora2a	39.1835	180.728	109.956	-2.19978	0.330795	-6.64999	2.93e-11	1.03e-09	10	75152711	75170618	+	ENSMUSG00000020178	protein_coding
Adora2b	210.126	208.482	209.304	0.00990469	0.218401	0.045351	0.963828	0.978919	11	62139810	62157279	+	ENSMUSG00000018500	protein_coding
Adora3	0	0.45953	0.229765	-1.35112	4.08047	-0.331118	0.740556	1	3	105778174	105816242	+	ENSMUSG00000000562	protein_coding
Adpgk	3429.47	3254.82	3342.14	0.075	0.080412	0.932696	0.350977	0.49059	9	59198841	59231335	+	ENSMUSG00000025236	protein_coding
Adprh	1389.39	1331.88	1360.64	0.0604231	0.0928942	0.650451	0.515401	0.64427	16	38264392	38273065	-	ENSMUSG00000002844	protein_coding
Adprhl1	6.14161	11.4222	8.78189	-0.902343	1.00111	-0.901346	0.367404	0.507285	8	13271663	13304162	-	ENSMUSG00000031448	protein_coding
Adprm	399.899	396.723	398.311	0.0120387	0.146029	0.0824409	0.934296	0.959973	11	66928731	66943420	-	ENSMUSG00000020910	protein_coding
Adprs	1019.65	922.996	971.323	0.144524	0.106928	1.3516	0.176502	0.306797	4	126209840	126215496	-	ENSMUSG00000042558	protein_coding
Adra1a	4.04855	2.63716	3.34286	0.667399	1.65845	0.402424	0.687372	0.784552	14	66872700	67008617	+	ENSMUSG00000045875	protein_coding
Adra1b	736.05	535.63	635.84	0.455446	0.139405	3.26706	0.00108672	0.00549734	11	43665433	43792037	-	ENSMUSG00000050541	protein_coding
Adra1d	879.155	676.774	777.964	0.374011	0.163491	2.28766	0.0221574	0.06439	2	131387770	131404203	-	ENSMUSG00000027335	protein_coding
Adra2a	2235.83	2791.08	2513.46	-0.320876	0.118362	-2.71097	0.00670862	0.0247622	19	54032582	54037413	+	ENSMUSG00000033717	protein_coding
Adra2b	0	49.0164	24.5082	-8.25169	1.31014	-6.29834	3.01e-10	8.65e-09	2	127205128	127209141	+	ENSMUSG00000058620	protein_coding
Adra2c	0	0	0	NA	NA	NA	NA	1	5	35435663	35439107	+	ENSMUSG00000045318	protein_coding
Adrb1	2.34604	10.0958	6.22094	-2.0936	1.37797	-1.51934	0.128678	0.242867	19	56710631	56721545	+	ENSMUSG00000035283	protein_coding
Adrb2	100.204	226.963	163.584	-1.17919	0.236734	-4.98106	6.32e-07	8.43e-06	18	62310887	62313030	-	ENSMUSG00000045730	protein_coding
Adrb3	21.6825	18.8674	20.275	0.216666	0.718733	0.301456	0.763067	0.842522	8	27715804	27740644	-	ENSMUSG00000031489	protein_coding
Adrm1	3881.94	3928.2	3905.07	-0.0175914	0.0834738	-0.210741	0.833089	0.89246	2	179813278	179818079	+	ENSMUSG00000039041	protein_coding
Adrm1b	31.6602	38.5453	35.1027	-0.286222	0.491363	-0.582507	0.560225	0.683969	3	92335339	92336730	-	ENSMUSG00000042165	protein_coding
Adsl	1423.91	1363.2	1393.56	0.0634486	0.0935121	0.678507	0.497451	0.628059	15	80832691	80855147	+	ENSMUSG00000022407	protein_coding
Adss1	30.5339	102.159	66.3463	-1.7398	0.413398	-4.20853	2.57e-05	0.000221035	12	112586479	112607794	+	ENSMUSG00000011148	protein_coding
Adss2	2433.38	2146.75	2290.06	0.180482	0.0885534	2.03812	0.0415384	0.105232	1	177590528	177624077	-	ENSMUSG00000015961	protein_coding
Adtrp	3.20262	2.79787	3.00024	0.169005	1.62698	0.103876	0.917268	0.949363	13	41916624	42001160	-	ENSMUSG00000058022	protein_coding
Aebp1	137058	84338.9	110699	0.700472	0.0857746	8.16642	3.18e-16	2.45e-14	11	5811947	5822088	+	ENSMUSG00000020473	protein_coding
Aebp2	4920.83	4834.79	4877.81	0.0252829	0.0830861	0.304297	0.760901	0.841037	6	140546644	140713010	+	ENSMUSG00000030232	protein_coding
Aen	5442.88	6188.1	5815.49	-0.185207	0.0782368	-2.36726	0.0179205	0.0543638	7	78545602	78560957	+	ENSMUSG00000030609	protein_coding
Afap1	5185.49	4201.09	4693.29	0.303131	0.0776105	3.90579	9.39e-05	0.000667031	5	36050663	36161267	+	ENSMUSG00000029094	protein_coding
Afap1l1	31.7049	51.5584	41.6316	-0.708998	0.46791	-1.51524	0.129711	0.244305	18	61863332	61919773	-	ENSMUSG00000033032	protein_coding
Afap1l2	398.409	496.161	447.285	-0.319104	0.179775	-1.77502	0.075895	0.165218	19	56900793	56996660	-	ENSMUSG00000025083	protein_coding
Afdn	3439.92	3676.44	3558.18	-0.0952378	0.0865398	-1.10051	0.271111	0.412118	17	13980801	14126412	+	ENSMUSG00000068036	protein_coding
Aff1	5492.59	6624.82	6058.71	-0.270088	0.0847419	-3.18719	0.00143662	0.00691211	5	103840240	104003188	+	ENSMUSG00000029313	protein_coding
Aff2	148.85	171.766	160.308	-0.208076	0.238219	-0.873465	0.38241	0.521651	X	68403900	68911643	+	ENSMUSG00000031189	protein_coding
Aff3	897.53	818.973	858.252	0.130567	0.130253	1.00241	0.316145	0.45815	1	38216407	38704036	-	ENSMUSG00000037138	protein_coding
Aff4	8462.39	10321.5	9391.96	-0.286172	0.0887442	-3.22468	0.00126112	0.00621181	11	53241660	53312657	+	ENSMUSG00000049470	protein_coding
Afg1l	289.139	336.288	312.713	-0.217876	0.165411	-1.31718	0.187779	0.32003	10	42188581	42354561	-	ENSMUSG00000038302	protein_coding
Afg2a	827.771	1034.12	930.946	-0.319847	0.154341	-2.07234	0.0382339	0.0982174	3	37474045	37633245	+	ENSMUSG00000027722	protein_coding
Afg2b	410.584	465.852	438.218	-0.177889	0.178089	-0.998875	0.317855	0.459863	2	122461120	122474750	+	ENSMUSG00000118663	protein_coding
Afg3l1	2794.45	2734.81	2764.63	0.0307941	0.0788109	0.390735	0.695993	0.790972	8	124204642	124230655	+	ENSMUSG00000031967	protein_coding
Afg3l2	3574.58	3794.19	3684.38	-0.085426	0.0807315	-1.05815	0.289987	0.431255	18	67537834	67582242	-	ENSMUSG00000024527	protein_coding
Afm	0.587226	1.35806	0.972642	-1.23053	3.31626	-0.371059	0.710594	0.802903	5	90666791	90701402	+	ENSMUSG00000029369	protein_coding
Afmid	47.298	55.9906	51.6443	-0.240516	0.402573	-0.597448	0.550209	0.674909	11	117716750	117730734	+	ENSMUSG00000017718	protein_coding
Afp	0.574407	0.692654	0.63353	-0.291396	3.59377	-0.0810838	0.935375	1	5	90638596	90656766	+	ENSMUSG00000054932	protein_coding
Aftph	1025.36	1048.2	1036.78	-0.0321072	0.115043	-0.27909	0.780176	0.854803	11	20635084	20691589	-	ENSMUSG00000049659	protein_coding
Aga	3091.98	2764.97	2928.48	0.160698	0.0842706	1.90693	0.0565293	0.132444	8	53964762	53976456	+	ENSMUSG00000031521	protein_coding
Agap1	728.852	845.327	787.09	-0.214142	0.12724	-1.68299	0.092378	0.190779	1	89382528	89825339	+	ENSMUSG00000055013	protein_coding
Agap2	5.78321	28.771	17.2771	-2.30117	0.834206	-2.75851	0.00580655	0.0220108	10	126911153	126929038	+	ENSMUSG00000025422	protein_coding
Agap3	1903.94	1993.5	1948.72	-0.0652512	0.101394	-0.643541	0.519873	0.648102	5	24657175	24707045	+	ENSMUSG00000023353	protein_coding
Agbl1	0.287203	2.5444	1.4158	-3.00857	2.6743	-1.12499	0.260592	0.401136	7	75879635	76774446	+	ENSMUSG00000025754	protein_coding
Agbl2	101.036	74.2872	87.6617	0.438538	0.307067	1.42815	0.153249	0.276387	2	90613071	90664781	+	ENSMUSG00000040812	protein_coding
Agbl3	91.611	128.328	109.97	-0.487026	0.281161	-1.7322	0.0832386	0.177157	6	34757367	34836394	+	ENSMUSG00000038836	protein_coding
Agbl4	0.290752	2.05071	1.17073	-2.73213	2.86291	-0.954317	0.339923	0.482573	4	110254858	111514707	+	ENSMUSG00000061298	protein_coding
Agbl5	158.285	242.54	200.412	-0.612346	0.211941	-2.88923	0.00386184	0.0157751	5	31046038	31064309	+	ENSMUSG00000029165	protein_coding
Ager	19.1681	74.419	46.7935	-1.95127	0.42739	-4.56556	4.98e-06	5.3e-05	17	34816836	34819910	+	ENSMUSG00000015452	protein_coding
Agfg1	3627.22	2917.27	3272.24	0.314749	0.0754978	4.16899	3.06e-05	0.000256885	1	82817204	82878903	+	ENSMUSG00000026159	protein_coding
Agfg2	618.766	718	668.383	-0.212177	0.139895	-1.51669	0.129345	0.243775	5	137648725	137682988	-	ENSMUSG00000029722	protein_coding
Aggf1	1790.22	1938.56	1864.39	-0.113804	0.0999104	-1.13906	0.254676	0.394538	13	95487191	95511860	-	ENSMUSG00000021681	protein_coding
Agk	735.731	548.598	642.164	0.421725	0.125794	3.35251	0.000800817	0.00426271	6	40302106	40373696	+	ENSMUSG00000029916	protein_coding
Agl	2318.31	2159.27	2238.79	0.101414	0.0952931	1.06424	0.287222	0.42868	3	116533648	116601815	-	ENSMUSG00000033400	protein_coding
Agmat	0	4.756	2.378	-4.88393	2.19404	-2.226	0.0260141	0.0729937	4	141473983	141486574	+	ENSMUSG00000040706	protein_coding
Agmo	159.034	92.1676	125.601	0.788209	0.302458	2.60601	0.00916025	0.0318011	12	37291640	37632201	+	ENSMUSG00000050103	protein_coding
Ago1	2402.12	1855.55	2128.84	0.371239	0.102759	3.6127	0.00030303	0.00184272	4	126328805	126362376	-	ENSMUSG00000041530	protein_coding
Ago2	6606.4	7870.96	7238.68	-0.252216	0.080321	-3.1401	0.0016889	0.0079246	15	72967693	73056784	-	ENSMUSG00000036698	protein_coding
Ago3	1378.3	1258.94	1318.62	0.131495	0.121332	1.08377	0.278469	0.420115	4	126225497	126323349	-	ENSMUSG00000028842	protein_coding
Ago4	254.721	412.083	333.402	-0.690712	0.209848	-3.29149	0.000996576	0.00511862	4	126383334	126427265	-	ENSMUSG00000042500	protein_coding
Agpat1	3265.89	3983.1	3624.5	-0.286511	0.0788126	-3.63534	0.000277611	0.00170661	17	34823236	34832423	+	ENSMUSG00000034254	protein_coding
Agpat2	817.254	869.29	843.272	-0.0871904	0.120772	-0.72194	0.470331	0.60384	2	26483069	26494429	-	ENSMUSG00000026922	protein_coding
Agpat3	3708.68	4278.03	3993.36	-0.20617	0.0767857	-2.68501	0.00725275	0.0263519	10	78105012	78188323	-	ENSMUSG00000001211	protein_coding
Agpat4	1369.21	1601.38	1485.29	-0.227281	0.104037	-2.18461	0.0289172	0.079151	17	12337591	12438532	+	ENSMUSG00000023827	protein_coding
Agpat5	1187.48	1032.2	1109.84	0.200228	0.126039	1.58862	0.112147	0.220001	8	18896293	18941377	+	ENSMUSG00000031467	protein_coding
Agps	3951.1	3198.07	3574.58	0.304066	0.091571	3.32055	0.000898405	0.00469399	2	75662521	75761694	+	ENSMUSG00000042410	protein_coding
Agr2	4.36277	11.2478	7.8053	-1.36052	1.03976	-1.3085	0.190705	0.323161	12	36042906	36054086	+	ENSMUSG00000020581	protein_coding
Agr3	0	0	0	NA	NA	NA	NA	1	12	35975619	35999735	+	ENSMUSG00000036231	protein_coding
Agrn	1675.04	1895.44	1785.24	-0.178434	0.107284	-1.66319	0.0962744	0.196679	4	156249747	156281945	-	ENSMUSG00000041936	protein_coding
Agrp	0	0.692654	0.346327	-2.13073	4.04947	-0.526175	0.598767	1	8	106293330	106364025	-	ENSMUSG00000005705	protein_coding
Agt	4.08197	9.96463	7.0233	-1.28591	1.19056	-1.08009	0.280104	0.42207	8	125283273	125296445	-	ENSMUSG00000031980	protein_coding
Agtpbp1	1156.71	889.556	1023.13	0.377742	0.103839	3.63775	0.000275025	0.0016943	13	59593556	59733041	-	ENSMUSG00000021557	protein_coding
Agtr1a	883.212	488.99	686.101	0.848766	0.175014	4.84971	1.24e-06	1.54e-05	13	30520424	30566850	+	ENSMUSG00000049115	protein_coding
Agtr1b	0	1.37859	0.689295	-3.08201	3.98129	-0.774124	0.438857	1	3	20368637	20421341	-	ENSMUSG00000054988	protein_coding
Agtr2	0	1.83812	0.91906	-3.49967	3.7044	-0.944734	0.344795	0.484593	X	21350783	21355403	+	ENSMUSG00000068122	protein_coding
Agtrap	1468.61	1210.67	1339.64	0.278491	0.0993001	2.80454	0.00503886	0.0196172	4	148161518	148172488	-	ENSMUSG00000029007	protein_coding
Agxt	14.5671	3.73466	9.15089	1.9228	1.22596	1.5684	0.116787	0.226241	1	93062962	93073143	+	ENSMUSG00000026272	protein_coding
Agxt2	1.72322	9.33058	5.5269	-2.43339	1.41203	-1.72333	0.0848283	0.17955	15	10358618	10410239	+	ENSMUSG00000089678	protein_coding
Ahctf1	3383.03	3225.19	3304.11	0.0690153	0.0808588	0.853528	0.393367	0.531959	1	179572459	179631245	-	ENSMUSG00000026491	protein_coding
Ahcy	1949.8	2038.45	1994.12	-0.0635335	0.08696	-0.730606	0.46502	0.599176	2	154901230	154916417	-	ENSMUSG00000027597	protein_coding
Ahcyl	1406.84	1456.76	1431.8	-0.0516326	0.10058	-0.513347	0.607708	0.72403	16	45973348	45975440	-	ENSMUSG00000048087	protein_coding
Ahcyl1	13205.2	15304.4	14254.8	-0.21289	0.0756017	-2.81595	0.0048634	0.0190876	3	107570434	107603876	-	ENSMUSG00000027893	protein_coding
Ahcyl2	1123.21	1392.73	1257.97	-0.310388	0.10655	-2.91307	0.00357894	0.0148706	6	29768010	29912309	+	ENSMUSG00000029772	protein_coding
Ahdc1	1882.18	1899.76	1890.97	-0.0128051	0.106518	-0.120215	0.904313	0.940706	4	132738571	132805421	+	ENSMUSG00000037692	protein_coding
Ahi1	778.187	712.848	745.517	0.126426	0.13446	0.94025	0.347089	0.486852	10	20828446	20956328	+	ENSMUSG00000019986	protein_coding
Ahnak	62049.8	50162.5	56106.1	0.306741	0.0757497	4.0494	5.13e-05	0.000399734	19	8966648	9054278	+	ENSMUSG00000069833	protein_coding
Ahnak2	5933.29	7003.85	6468.57	-0.239401	0.0662712	-3.61245	0.000303318	0.00184383	12	112738628	112766277	-	ENSMUSG00000118667	protein_coding
Ahr	2006.11	847.141	1426.63	1.24223	0.136194	9.12106	7.44e-20	9.26e-18	12	35547973	35585037	-	ENSMUSG00000019256	protein_coding
Ahrr	2238.04	1808.13	2023.09	0.307315	0.0956302	3.21358	0.00131092	0.00639744	13	74359237	74440450	-	ENSMUSG00000021575	protein_coding
Ahsa1	3705.13	4091.16	3898.14	-0.142165	0.0898474	-1.58229	0.113583	0.221893	12	87313253	87320772	+	ENSMUSG00000021037	protein_coding
Ahsa2	389.752	354.588	372.17	0.135508	0.151536	0.894228	0.3712	0.510744	11	23437882	23448030	-	ENSMUSG00000020288	protein_coding
Ahsg	0	0	0	NA	NA	NA	NA	1	16	22710027	22718199	+	ENSMUSG00000022868	protein_coding
Ahsp	0	6.57079	3.28539	-5.36574	2.24652	-2.38846	0.016919	0.052014	7	127901969	127902930	+	ENSMUSG00000121605	protein_coding
AI182371	8.99086	14.0144	11.5026	-0.633124	0.887171	-0.713644	0.475447	0.60848	2	34971873	34991555	-	ENSMUSG00000035875	protein_coding
AI429214	101.351	129.82	115.585	-0.359036	0.278142	-1.29084	0.19676	0.331098	8	37460758	37462687	+	ENSMUSG00000074384	protein_coding
AI467606	4.06068	24.7724	14.4166	-2.6146	0.800559	-3.26597	0.0010909	0.00551676	7	126690531	126693158	+	ENSMUSG00000045165	protein_coding
AI593442	4.9564	0	2.4782	4.5606	2.1708	2.10089	0.035651	0.0931622	9	52584342	52591080	-	ENSMUSG00000078307	protein_coding
AI597479	866.611	1011.94	939.277	-0.221637	0.117614	-1.88444	0.0595054	0.137585	1	43137870	43155107	+	ENSMUSG00000010290	protein_coding
AI661453	15.7138	35.2306	25.4722	-1.17119	0.58842	-1.9904	0.0465468	0.114346	17	47747540	47781563	+	ENSMUSG00000034382	protein_coding
AI837181	2815.45	2640.96	2728.2	0.0922284	0.0805218	1.14538	0.25205	0.391348	19	5475172	5477341	+	ENSMUSG00000047423	protein_coding
AI854703	131.209	107.428	119.318	0.284467	0.290335	0.979791	0.327189	0.468851	6	48603698	48610623	+	ENSMUSG00000053297	protein_coding
AI987944	329.63	227.02	278.325	0.536724	0.190898	2.81157	0.00492996	0.0192837	7	41022347	41042803	-	ENSMUSG00000056383	protein_coding
Aicda	32.8168	17.8552	25.336	0.864225	0.562483	1.53645	0.124429	0.237229	6	122530760	122541139	+	ENSMUSG00000040627	protein_coding
Aida	2074.06	1909.46	1991.76	0.117986	0.0948473	1.24395	0.213517	0.348918	1	183078134	183106331	+	ENSMUSG00000042901	protein_coding
Aif1	1.74096	5.19519	3.46808	-1.55616	1.79485	-0.867017	0.385932	0.524798	17	35389967	35395044	-	ENSMUSG00000024397	protein_coding
Aif1l	432.114	514.406	473.26	-0.248951	0.149784	-1.66206	0.0965	0.196841	2	31840151	31863454	+	ENSMUSG00000001864	protein_coding
Aifm1	1951.86	1696.41	1824.14	0.20089	0.107188	1.87418	0.0609056	0.139765	X	47563821	47602440	-	ENSMUSG00000036932	protein_coding
Aifm2	635.482	714.148	674.815	-0.168917	0.125094	-1.35032	0.176914	0.307267	10	61551042	61575039	+	ENSMUSG00000020085	protein_coding
Aifm3	1.75023	3.57657	2.6634	-1.01977	1.71457	-0.594766	0.552	0.67663	16	17307475	17325349	+	ENSMUSG00000022763	protein_coding
Aig1	1169.23	1007.9	1088.57	0.213729	0.114969	1.85902	0.0630248	0.143494	10	13522798	13744724	-	ENSMUSG00000019806	protein_coding
Aim2	18.3016	18.2112	18.2564	0.00843	0.66875	0.0126056	0.989942	0.993478	1	173178445	173293606	+	ENSMUSG00000037860	protein_coding
Aimp1	2016.59	1977.21	1996.9	0.0280267	0.0831823	0.336932	0.736168	0.82214	3	132366242	132390131	-	ENSMUSG00000028029	protein_coding
Aimp2	1259.86	1223.58	1241.72	0.0415822	0.100169	0.41512	0.678054	0.778147	5	143839522	143846665	-	ENSMUSG00000029610	protein_coding
Aip	1996.07	1788.05	1892.06	0.157744	0.100001	1.57742	0.114698	0.223445	19	4164446	4175858	-	ENSMUSG00000024847	protein_coding
Aipl1	14.2379	13.9531	14.0955	0.0456325	0.754586	0.0604736	0.951778	0.972386	11	71918789	71928335	-	ENSMUSG00000040554	protein_coding
Aire	1.75241	4.44784	3.10013	-1.34939	1.58718	-0.850179	0.395225	0.533893	10	77865856	77879444	-	ENSMUSG00000000731	protein_coding
Airim	401.446	519.373	460.41	-0.370665	0.155565	-2.3827	0.0171863	0.052622	4	124830841	124838449	+	ENSMUSG00000044730	protein_coding
Ajap1	1.16587	1.37168	1.26878	-0.26248	2.50868	-0.104629	0.91667	0.949078	4	153457678	153567268	-	ENSMUSG00000039546	protein_coding
Ajm1	8.46418	26.6137	17.539	-1.64441	0.820687	-2.0037	0.0451024	0.11187	2	25465428	25471769	-	ENSMUSG00000029419	protein_coding
Ajuba	4721.03	5489.07	5105.05	-0.216972	0.0744496	-2.91434	0.00356437	0.0148206	14	54804929	54815015	-	ENSMUSG00000022178	protein_coding
Ak1	11108.4	11390.3	11249.3	-0.0363325	0.0721005	-0.503915	0.614321	0.729265	2	32511770	32525070	+	ENSMUSG00000026817	protein_coding
AK157302	4.39137	6.0213	5.20634	-0.457763	1.38095	-0.331485	0.740279	0.824915	13	21679393	21681316	+	ENSMUSG00000078139	protein_coding
Ak2	3035.2	3352.98	3194.09	-0.143408	0.0851232	-1.68471	0.0920448	0.190311	4	128885751	128905322	+	ENSMUSG00000028792	protein_coding
Ak3	646.22	980.079	813.149	-0.601053	0.118406	-5.07619	3.85e-07	5.43e-06	19	28998233	29025361	-	ENSMUSG00000024782	protein_coding
Ak4	2470.85	1274.54	1872.69	0.956637	0.0971583	9.84617	7.12e-23	1.17e-20	4	101276474	101324192	+	ENSMUSG00000028527	protein_coding
Ak5	118.736	176.744	147.74	-0.578399	0.273398	-2.11559	0.0343793	0.0905178	3	152168452	152373997	-	ENSMUSG00000039058	protein_coding
Ak6	442.611	430.465	436.538	0.0413639	0.154422	0.267863	0.788805	0.861224	13	100787487	100802867	+	ENSMUSG00000078941	protein_coding
Ak7	0.574407	49.8093	25.1919	-6.41534	1.22066	-5.25564	1.48e-07	2.32e-06	12	105672235	105748706	+	ENSMUSG00000041323	protein_coding
Ak8	4.60235	4.86239	4.73237	-0.0620781	1.49669	-0.0414769	0.966916	0.98065	2	28590176	28703177	+	ENSMUSG00000026807	protein_coding
Ak9	0	8.04513	4.02257	-5.63157	2.027	-2.77827	0.00546485	0.0209434	10	41179976	41310530	+	ENSMUSG00000091415	protein_coding
Akain1	0	0	0	NA	NA	NA	NA	1	17	69746321	69796228	+	ENSMUSG00000091636	protein_coding
Akap1	2632.92	2557.85	2595.39	0.0410625	0.0802865	0.511449	0.609036	0.725201	11	88721618	88755412	-	ENSMUSG00000018428	protein_coding
Akap10	1070.16	1175.21	1122.69	-0.132901	0.124079	-1.0711	0.284124	0.426431	11	61762133	61821078	-	ENSMUSG00000047804	protein_coding
Akap11	2977.86	1934.42	2456.14	0.620862	0.0962868	6.44805	1.13e-10	3.52e-09	14	78729686	78774248	-	ENSMUSG00000022016	protein_coding
Akap12	9628.23	14372.4	12000.3	-0.578204	0.102972	-5.61515	1.96e-08	3.77e-07	10	4216380	4309470	+	ENSMUSG00000038587	protein_coding
Akap13	3805.32	4320.63	4062.97	-0.182931	0.0784842	-2.3308	0.0197637	0.0587283	7	75105282	75404357	+	ENSMUSG00000066406	protein_coding
Akap14	1.44243	1.7181	1.58027	-0.217469	2.33755	-0.0930329	0.925877	0.95425	X	36414351	36432495	-	ENSMUSG00000036551	protein_coding
Akap17a	1134.13	1171.13	1152.63	-0.044885	0.118144	-0.379917	0.704007	0.797271	X	169097632	169105554	+	ENSMUSG00000121606	protein_coding
Akap17b	373.055	219.229	296.142	0.764935	0.187893	4.07112	4.68e-05	0.000369503	X	35871967	35909048	-	ENSMUSG00000059708	protein_coding
Akap3	0.287203	3.19618	1.74169	-3.3465	2.48426	-1.34708	0.177955	0.308512	6	126830061	126851271	+	ENSMUSG00000030344	protein_coding
Akap4	0	0.35314	0.17657	-1.35112	4.08047	-0.331118	0.740556	1	X	6933758	6944848	+	ENSMUSG00000050089	protein_coding
Akap5	17.9532	35.3844	26.6688	-0.987005	0.671514	-1.46982	0.141611	0.260357	12	76371665	76380927	+	ENSMUSG00000021057	protein_coding
Akap6	43.5929	91.948	67.7704	-1.07702	0.382525	-2.81556	0.00486917	0.019106	12	52746166	53202382	+	ENSMUSG00000061603	protein_coding
Akap7	218.886	187.851	203.368	0.216556	0.215826	1.00339	0.315675	0.45785	10	25044988	25183768	-	ENSMUSG00000039166	protein_coding
Akap8	2577.3	2416.28	2496.79	0.0939776	0.0848876	1.10708	0.268258	0.409068	17	32522646	32540212	-	ENSMUSG00000024045	protein_coding
Akap8l	982.175	1102.46	1042.32	-0.165644	0.103904	-1.5942	0.110891	0.2183	17	32540398	32569581	-	ENSMUSG00000002625	protein_coding
Akap9	1578.78	982.52	1280.65	0.681534	0.12476	5.46276	4.69e-08	8.25e-07	5	3978054	4131310	+	ENSMUSG00000040407	protein_coding
Akip1	544.873	345.534	445.204	0.656025	0.145317	4.51445	6.35e-06	6.55e-05	7	109302897	109311396	+	ENSMUSG00000031023	protein_coding
Akirin1	3282.77	4863.88	4073.33	-0.566519	0.0854227	-6.63195	3.31e-11	1.14e-09	4	123628352	123644138	-	ENSMUSG00000023075	protein_coding
Akirin2	1853.17	2073.89	1963.53	-0.160811	0.111279	-1.44512	0.148425	0.269556	4	34550937	34566908	+	ENSMUSG00000028291	protein_coding
Akna	311.413	294.74	303.076	0.0805029	0.173291	0.464553	0.642251	0.750255	4	63285362	63321591	-	ENSMUSG00000039158	protein_coding
Aknad1	0.287203	7.39317	3.84019	-4.55242	1.84535	-2.46696	0.0136265	0.0437928	3	108646974	108689625	+	ENSMUSG00000049565	protein_coding
Akp3	0	0	0	NA	NA	NA	NA	1	1	87052695	87055634	+	ENSMUSG00000036500	protein_coding
Akr1a1	21786.8	20368.3	21077.5	0.0970057	0.0702544	1.38078	0.167348	0.295109	4	116493707	116508877	-	ENSMUSG00000028692	protein_coding
Akr1b1	3068.55	4111.62	3590.09	-0.421698	0.079604	-5.29745	1.17e-07	1.88e-06	6	34279369	34294413	-	ENSMUSG00000001642	protein_coding
Akr1b10	448.107	719.387	583.747	-0.685158	0.157114	-4.36088	1.3e-05	0.000121819	6	34361153	34373885	+	ENSMUSG00000061758	protein_coding
Akr1b7	1.76168	4.37561	3.06864	-1.30585	1.78795	-0.730361	0.465169	0.599222	6	34389269	34400077	+	ENSMUSG00000052131	protein_coding
Akr1b8	2259.35	2651.42	2455.38	-0.230622	0.0960013	-2.40228	0.0162932	0.0505385	6	34331054	34345398	+	ENSMUSG00000029762	protein_coding
Akr1c12	4.91164	1.04579	2.97872	2.18354	1.77647	1.22915	0.219017	0.355447	13	4318175	4329432	-	ENSMUSG00000021211	protein_coding
Akr1c13	92.8452	132.357	112.601	-0.513348	0.277061	-1.85284	0.0639058	0.14514	13	4241149	4255595	+	ENSMUSG00000021213	protein_coding
Akr1c14	54.0942	30.5638	42.329	0.840826	0.468007	1.79661	0.0723977	0.159606	13	4099011	4140688	+	ENSMUSG00000033715	protein_coding
Akr1c18	58.638	87.611	73.1245	-0.586003	0.375045	-1.56249	0.118173	0.228329	13	4182614	4200653	-	ENSMUSG00000021214	protein_coding
Akr1c19	0.290752	6.56015	3.42545	-4.37299	1.9857	-2.20224	0.0276486	0.076508	13	4278699	4302842	+	ENSMUSG00000071551	protein_coding
Akr1c20	0	0.35314	0.17657	-1.35112	4.08047	-0.331118	0.740556	1	13	4536848	4573344	-	ENSMUSG00000054757	protein_coding
Akr1c21	0	0.45953	0.229765	-1.35112	4.08047	-0.331118	0.740556	1	13	4624074	4636540	+	ENSMUSG00000021207	protein_coding
Akr1c6	0	0.35314	0.17657	-1.35112	4.08047	-0.331118	0.740556	1	13	4484305	4507876	+	ENSMUSG00000021210	protein_coding
Akr1cl	0	1.25857	0.629287	-2.95844	3.89063	-0.7604	0.447015	1	1	65051848	65071918	-	ENSMUSG00000025955	protein_coding
Akr1d1	0	2.05762	1.02881	-3.67058	3.19127	-1.15019	0.250065	0.389089	6	37507108	37545750	+	ENSMUSG00000038641	protein_coding
Akr1e1	194.293	255.888	225.091	-0.398676	0.233075	-1.71051	0.0871718	0.183264	13	4640749	4659173	-	ENSMUSG00000045410	protein_coding
Akr7a5	816.892	836.205	826.549	-0.0330543	0.115114	-0.287145	0.774001	0.850337	4	139038055	139045737	+	ENSMUSG00000028743	protein_coding
Akt1	14057	15869.9	14963.4	-0.175018	0.0656562	-2.66568	0.00768336	0.0276455	12	112620255	112641318	-	ENSMUSG00000001729	protein_coding
Akt1s1	3582.22	4274.9	3928.56	-0.254555	0.0799677	-3.18322	0.00145648	0.00698453	7	44498415	44504845	+	ENSMUSG00000011096	protein_coding
Akt2	6369.32	6500.89	6435.1	-0.0292764	0.0678794	-0.4313	0.666251	0.769111	7	27290977	27340251	+	ENSMUSG00000004056	protein_coding
Akt3	1112.02	1245.93	1178.97	-0.163217	0.0974039	-1.67567	0.0938028	0.192784	1	176847639	177085769	-	ENSMUSG00000019699	protein_coding
Aktip	907.697	701.533	804.615	0.369903	0.124729	2.96566	0.00302033	0.0129383	8	91838412	91926604	-	ENSMUSG00000031667	protein_coding
Alad	646.803	592.626	619.715	0.124201	0.138049	0.899691	0.368285	0.508045	4	62427406	62438155	-	ENSMUSG00000028393	protein_coding
Alas1	3502.99	3000.3	3251.64	0.222911	0.0796457	2.79878	0.00512968	0.0199041	9	106110654	106125853	-	ENSMUSG00000032786	protein_coding
Alas2	4.08701	7.19812	5.64256	-0.816453	1.22033	-0.669046	0.503466	0.633542	X	149330371	149353634	+	ENSMUSG00000025270	protein_coding
Alb	0.580816	0.91906	0.749938	-0.61688	3.37954	-0.182534	0.855164	1	5	90608756	90624461	+	ENSMUSG00000029368	protein_coding
Albfm1	3.78492	3.77572	3.78032	0.0272483	1.67616	0.0162564	0.98703	0.991697	5	90708966	90745730	+	ENSMUSG00000070690	protein_coding
Alcam	501.011	763.519	632.265	-0.609326	0.131291	-4.64105	3.47e-06	3.84e-05	16	52069359	52274437	-	ENSMUSG00000022636	protein_coding
Aldh16a1	1023.21	875.002	949.106	0.22493	0.10471	2.14812	0.0317045	0.0850301	7	44790108	44804008	-	ENSMUSG00000007833	protein_coding
Aldh18a1	4515.68	3434.63	3975.15	0.393828	0.0971595	4.05342	5.05e-05	0.000394331	19	40538701	40576907	-	ENSMUSG00000025007	protein_coding
Aldh1a1	5178.18	2597.25	3887.72	0.995921	0.136131	7.31588	2.56e-13	1.27e-11	19	20470079	20620829	+	ENSMUSG00000053279	protein_coding
Aldh1a2	79.1892	134.352	106.771	-0.757548	0.346414	-2.18683	0.0287551	0.0788161	9	71123071	71203525	+	ENSMUSG00000013584	protein_coding
Aldh1a3	117.152	381.642	249.397	-1.70132	0.2334	-7.28929	3.12e-13	1.5e-11	7	66040638	66077265	-	ENSMUSG00000015134	protein_coding
Aldh1a7	227.03	381.225	304.128	-0.748904	0.210568	-3.5566	0.000375691	0.00222025	19	20670317	20704926	-	ENSMUSG00000024747	protein_coding
Aldh1b1	100.269	111.089	105.679	-0.15145	0.272501	-0.555777	0.578363	0.699872	4	45799022	45804604	+	ENSMUSG00000035561	protein_coding
Aldh1l1	613.589	390.51	502.05	0.649846	0.139708	4.65146	3.3e-06	3.67e-05	6	90463409	90577185	+	ENSMUSG00000030088	protein_coding
Aldh1l2	2123.47	1303.53	1713.5	0.702568	0.134694	5.21604	1.83e-07	2.8e-06	10	83323314	83370004	-	ENSMUSG00000020256	protein_coding
Aldh2	7552.62	7354.95	7453.78	0.0378299	0.0888496	0.425775	0.670272	0.771963	5	121704090	121731887	-	ENSMUSG00000029455	protein_coding
Aldh3a1	81.0516	115.433	98.2423	-0.512018	0.276931	-1.8489	0.0644723	0.146125	11	61098363	61109247	+	ENSMUSG00000019102	protein_coding
Aldh3a2	2279.7	1946.91	2113.3	0.226815	0.0879716	2.57827	0.00992953	0.0339365	11	61114243	61158290	-	ENSMUSG00000010025	protein_coding
Aldh3b1	330.254	344.844	337.549	-0.0657645	0.169273	-0.388511	0.697638	0.792117	19	3963491	3979808	-	ENSMUSG00000024885	protein_coding
Aldh3b2	0.868708	0.692654	0.780681	0.295713	3.04513	0.0971103	0.922639	1	19	4022328	4031646	+	ENSMUSG00000075296	protein_coding
Aldh3b3	1.45376	8.89177	5.17277	-2.59891	1.58776	-1.63684	0.101664	0.204832	19	4008645	4022103	+	ENSMUSG00000037263	protein_coding
Aldh4a1	494.944	497.283	496.114	-0.0105821	0.167396	-0.0632162	0.949594	0.970905	4	139350177	139377001	+	ENSMUSG00000028737	protein_coding
Aldh5a1	187.358	142.179	164.768	0.393541	0.239584	1.6426	0.100465	0.203098	13	25091562	25121644	-	ENSMUSG00000035936	protein_coding
Aldh6a1	690.617	474.653	582.635	0.53969	0.130371	4.13965	3.48e-05	0.0002868	12	84477491	84497778	-	ENSMUSG00000021238	protein_coding
Aldh7a1	2398.24	2418.41	2408.32	-0.0131997	0.0928193	-0.142208	0.886915	0.928373	18	56642759	56706023	-	ENSMUSG00000053644	protein_coding
Aldh8a1	1.15877	2.18435	1.67156	-0.924486	1.95038	-0.474004	0.635497	0.745145	10	21253190	21272484	+	ENSMUSG00000037542	protein_coding
Aldh9a1	1150.04	1080.43	1115.24	0.0886125	0.105029	0.843696	0.398839	0.537524	1	167177560	167196101	+	ENSMUSG00000026687	protein_coding
Aldoa	43258.5	39613.9	41436.2	0.126914	0.0646883	1.96192	0.0497713	0.1205	7	126394406	126399923	-	ENSMUSG00000030695	protein_coding
Aldoart1	1.72963	8.76466	5.24715	-2.34349	1.34988	-1.73608	0.0825501	0.176162	4	72768820	72770871	-	ENSMUSG00000059343	protein_coding
Aldoart2	0.287203	0.91906	0.603132	-1.52518	4.01444	-0.379923	0.704003	1	12	55612024	55613681	+	ENSMUSG00000063129	protein_coding
Aldob	0.293613	2.5444	1.41901	-3.00854	2.67231	-1.12582	0.260243	0.400809	4	49535995	49549546	-	ENSMUSG00000028307	protein_coding
Aldoc	434.528	204.048	319.288	1.09317	0.219614	4.9777	6.43e-07	8.56e-06	11	78213794	78218607	+	ENSMUSG00000017390	protein_coding
Alg1	1396.13	1175.86	1286	0.245951	0.114716	2.14399	0.0320338	0.0856627	16	5051485	5062776	+	ENSMUSG00000039427	protein_coding
Alg10b	3847.5	3482.26	3664.88	0.143155	0.0884633	1.61825	0.105609	0.210494	15	90108514	90117674	+	ENSMUSG00000075470	protein_coding
Alg11	1189.97	1095.73	1142.85	0.118367	0.108405	1.0919	0.274879	0.416248	8	22550737	22561643	+	ENSMUSG00000063362	protein_coding
Alg12	529.319	561.161	545.24	-0.0822014	0.157243	-0.522768	0.601136	0.71846	15	88689447	88703521	-	ENSMUSG00000035845	protein_coding
Alg13	474.281	333.436	403.859	0.507633	0.157111	3.23105	0.00123338	0.00611203	X	143100800	143157446	+	ENSMUSG00000041718	protein_coding
Alg14	644.605	649.465	647.035	-0.0118877	0.135776	-0.0875532	0.930232	0.957271	3	121085422	121156743	+	ENSMUSG00000039887	protein_coding
Alg2	1904.08	1523.37	1713.72	0.319804	0.11645	2.74628	0.0060275	0.0226576	4	47465067	47474333	-	ENSMUSG00000039740	protein_coding
Alg3	997.147	824.435	910.791	0.271483	0.137706	1.97146	0.048671	0.118395	16	20424124	20430485	-	ENSMUSG00000033809	protein_coding
Alg5	2150.29	1946.99	2048.64	0.142587	0.0871289	1.63651	0.101733	0.204949	3	54642960	54658739	+	ENSMUSG00000036632	protein_coding
Alg6	201.387	132.039	166.713	0.610373	0.260989	2.33869	0.0193516	0.0577696	4	99603901	99651697	+	ENSMUSG00000073792	protein_coding
Alg8	657.414	598.817	628.115	0.13441	0.12702	1.05818	0.289973	0.431255	7	97020813	97041392	+	ENSMUSG00000035704	protein_coding
Alg9	1295.33	1100.7	1198.01	0.23389	0.112063	2.08713	0.0368764	0.0955474	9	50686319	50754842	+	ENSMUSG00000032059	protein_coding
Alk	5.23296	7.65093	6.44194	-0.533694	1.22397	-0.436036	0.662811	0.766155	17	72175967	72911622	-	ENSMUSG00000055471	protein_coding
Alkal1	155.938	195.795	175.866	-0.334475	0.274592	-1.21808	0.223194	0.360378	1	6429442	6464955	+	ENSMUSG00000087247	protein_coding
Alkal2	0	0	0	NA	NA	NA	NA	1	12	30934321	30943853	+	ENSMUSG00000054204	protein_coding
Alkbh1	949.225	1262.9	1106.06	-0.410235	0.129552	-3.16656	0.00154251	0.00733652	12	87472610	87490787	-	ENSMUSG00000079036	protein_coding
Alkbh2	147.174	245.457	196.316	-0.73796	0.215105	-3.4307	0.000602035	0.00334033	5	114261987	114266279	-	ENSMUSG00000044339	protein_coding
Alkbh3	683.233	607.331	645.282	0.171389	0.12568	1.36369	0.172664	0.301912	2	93810895	93841152	-	ENSMUSG00000040174	protein_coding
Alkbh4	235.73	352.623	294.176	-0.577534	0.220059	-2.62445	0.00867893	0.0305032	5	136165000	136170469	+	ENSMUSG00000039754	protein_coding
Alkbh5	5337.59	5774.86	5556.22	-0.112929	0.0875479	-1.28991	0.197082	0.331488	11	60427207	60449338	+	ENSMUSG00000042650	protein_coding
Alkbh6	171.489	227.406	199.447	-0.407849	0.204903	-1.99045	0.0465415	0.114346	7	30008142	30013729	+	ENSMUSG00000042831	protein_coding
Alkbh7	121.383	104.983	113.183	0.207569	0.284211	0.730333	0.465186	0.599222	17	57304339	57306322	+	ENSMUSG00000002661	protein_coding
Alkbh8	507.177	522.193	514.685	-0.0390271	0.146789	-0.265872	0.790338	0.862304	9	3335140	3391154	+	ENSMUSG00000025899	protein_coding
Allc	0	1.50532	0.752662	-3.23167	3.29612	-0.980446	0.326866	1	12	28603754	28632522	-	ENSMUSG00000020636	protein_coding
Alms1	397.152	207.348	302.25	0.937225	0.189125	4.9556	7.21e-07	9.5e-06	6	85564513	85679735	+	ENSMUSG00000063810	protein_coding
Alox12	31.0999	42.3225	36.7112	-0.446609	0.448905	-0.994886	0.319792	0.46186	11	70132283	70146179	-	ENSMUSG00000000320	protein_coding
Alox12b	0	0	0	NA	NA	NA	NA	1	11	69047815	69060618	+	ENSMUSG00000032807	protein_coding
Alox12e	0	1.37859	0.689295	-3.08201	3.98129	-0.774124	0.438857	1	11	70206436	70213454	-	ENSMUSG00000018907	protein_coding
Alox15	0	10.2045	5.10224	-5.99755	1.72136	-3.48419	0.000493623	0.00281134	11	70234978	70242857	-	ENSMUSG00000018924	protein_coding
Alox5	29.0499	88.2984	58.6741	-1.6091	0.44023	-3.65512	0.000257059	0.00159775	6	116387038	116438139	-	ENSMUSG00000025701	protein_coding
Alox5ap	19.1246	13.6859	16.4052	0.495696	0.704459	0.703655	0.481648	0.614025	5	149201577	149224963	+	ENSMUSG00000060063	protein_coding
Alox8	1.46165	17.9732	9.71742	-3.61311	1.29168	-2.79722	0.00515446	0.0199787	11	69074758	69088669	-	ENSMUSG00000020891	protein_coding
Aloxe3	36.8775	121.835	79.3562	-1.71803	0.359259	-4.78215	1.73e-06	2.1e-05	11	69016722	69039941	+	ENSMUSG00000020892	protein_coding
Alpi	0.584365	1.83812	1.21124	-1.62172	2.84919	-0.569188	0.569229	0.6921	1	87025724	87029328	-	ENSMUSG00000079440	protein_coding
Alpk1	422.509	277.63	350.069	0.599808	0.191581	3.13083	0.00174316	0.00813318	3	127463959	127574176	-	ENSMUSG00000028028	protein_coding
Alpk2	39.247	69.4295	54.3383	-0.821649	0.375559	-2.18781	0.0286838	0.0786727	18	65398600	65527137	-	ENSMUSG00000032845	protein_coding
Alpk3	36.2688	36.6915	36.4801	-0.00438084	0.491252	-0.00891769	0.992885	0.995456	7	80707348	80755360	+	ENSMUSG00000038763	protein_coding
Alpl	1086.12	509.018	797.567	1.09155	0.119496	9.13459	6.57e-20	8.23e-18	4	137469044	137523695	-	ENSMUSG00000028766	protein_coding
Alppl2	0	0	0	NA	NA	NA	NA	1	1	87014416	87017650	-	ENSMUSG00000026246	protein_coding
Als2	1027.45	1262.8	1145.12	-0.297822	0.111019	-2.68262	0.00730473	0.0264969	1	59202085	59276390	-	ENSMUSG00000026024	protein_coding
Als2cl	650.283	864.193	757.238	-0.408635	0.143199	-2.85362	0.0043224	0.0173115	9	110708938	110729598	+	ENSMUSG00000044037	protein_coding
Alx1	3.49337	15.1841	9.33873	-2.12966	0.95666	-2.22614	0.0260045	0.0729798	10	102834568	102866076	-	ENSMUSG00000036602	protein_coding
Alx3	77.7639	103.815	90.7895	-0.413055	0.353997	-1.16683	0.243278	0.382126	3	107502347	107513092	+	ENSMUSG00000014603	protein_coding
Alx4	61.8835	76.8357	69.3596	-0.316935	0.331628	-0.955693	0.339228	0.481886	2	93472729	93511684	+	ENSMUSG00000040310	protein_coding
Alyref	2228.55	2087.38	2157.96	0.0944608	0.0816718	1.15659	0.247439	0.38635	11	120482947	120489191	-	ENSMUSG00000025134	protein_coding
Alyref2	30.8683	24.583	27.7256	0.32873	0.534674	0.614824	0.538671	0.664563	1	171331046	171332324	+	ENSMUSG00000060244	protein_coding
Alyreffm1	0	3.32291	1.66146	-4.37667	2.43029	-1.80088	0.0717211	0.158558	1	31036933	31261765	-	ENSMUSG00000086727	protein_coding
Alyreffm10	0	5.71332	2.85666	-5.14629	2.24373	-2.29364	0.0218114	0.0635556	10	104029903	104032383	+	ENSMUSG00000090854	protein_coding
Alyreffm11	0	0	0	NA	NA	NA	NA	1	10	103978848	103981317	+	ENSMUSG00000091779	protein_coding
Alyreffm12	0	0.91906	0.45953	-2.48702	4.01873	-0.618857	0.53601	1	10	100202391	100203251	+	ENSMUSG00000095673	protein_coding
Alyreffm13	0	0	0	NA	NA	NA	NA	1	10	103995867	103998334	+	ENSMUSG00000097878	protein_coding
Alyreffm14	0	0	0	NA	NA	NA	NA	1	10	103987358	103989826	+	ENSMUSG00000097427	protein_coding
Alyreffm15	0	0	0	NA	NA	NA	NA	1	10	104021394	104023861	+	ENSMUSG00000095022	protein_coding
Alyreffm16	0	0	0	NA	NA	NA	NA	1	10	104004376	104006844	+	ENSMUSG00000097550	protein_coding
Alyreffm17	0	0	0	NA	NA	NA	NA	1	10	104012885	104015352	+	ENSMUSG00000094144	protein_coding
Alyreffm2	0.290752	0.35314	0.321946	-0.389344	4.08047	-0.0954164	0.923984	1	1	31326026	31326787	+	ENSMUSG00000094215	protein_coding
Alyreffm3	0.86161	3.25068	2.05614	-1.90011	2.28015	-0.833327	0.404661	0.543227	1	31016324	31017049	-	ENSMUSG00000117091	protein_coding
Alyreffm4	0	0	0	NA	NA	NA	NA	1	10	100171538	100172451	+	ENSMUSG00000094314	protein_coding
Alyreffm5	0	1.2722	0.6361	-2.973	3.87462	-0.767301	0.442903	1	10	100176698	100177624	+	ENSMUSG00000091101	protein_coding
Alyreffm6	0	0	0	NA	NA	NA	NA	1	10	100181834	100182743	+	ENSMUSG00000112931	protein_coding
Alyreffm7	0	0	0	NA	NA	NA	NA	1	10	100186955	100187864	+	ENSMUSG00000112856	protein_coding
Alyreffm8	0	0	0	NA	NA	NA	NA	1	10	100197200	100198109	+	ENSMUSG00000096744	protein_coding
Alyreffm9	0	0	0	NA	NA	NA	NA	1	10	100217532	100218392	-	ENSMUSG00000096640	protein_coding
Amacr	314.22	267.948	291.084	0.224706	0.206843	1.08636	0.277321	0.41889	15	10981842	10996712	+	ENSMUSG00000022244	protein_coding
Ambn	0	0.679029	0.339514	-2.10613	4.05187	-0.519791	0.603209	1	5	88603850	88616390	+	ENSMUSG00000029288	protein_coding
Ambp	0	1.37859	0.689295	-3.08201	3.98129	-0.774124	0.438857	1	4	63061512	63073036	-	ENSMUSG00000028356	protein_coding
Ambra1	1781.77	1976.11	1878.94	-0.148462	0.0921091	-1.6118	0.107005	0.212764	2	91560479	91749194	+	ENSMUSG00000040506	protein_coding
Amd1	3632.62	3251.19	3441.91	0.159952	0.0852486	1.8763	0.0606146	0.139318	10	40163454	40178184	-	ENSMUSG00000075232	protein_coding
Amd2	79.0396	103.211	91.1251	-0.38885	0.310176	-1.25364	0.209972	0.345075	10	35584671	35587888	-	ENSMUSG00000063953	protein_coding
Amdhd1	2.04247	9.20404	5.62325	-2.15695	1.35039	-1.59728	0.110202	0.217287	10	93359200	93375895	-	ENSMUSG00000015890	protein_coding
Amdhd2	462.777	418.603	440.69	0.141968	0.1534	0.925472	0.35472	0.494118	17	24374807	24382740	-	ENSMUSG00000036820	protein_coding
Amelx	0	2.9903	1.49515	-4.20364	2.60104	-1.61614	0.106064	0.211279	X	167959110	167970196	-	ENSMUSG00000031354	protein_coding
Amer1	396.287	446.116	421.201	-0.169726	0.153864	-1.10309	0.269989	0.411095	X	94463924	94488478	-	ENSMUSG00000050332	protein_coding
Amer2	0.293613	2.03709	1.16535	-2.72038	3.12944	-0.869284	0.384692	0.52351	14	60610708	60625646	+	ENSMUSG00000021986	protein_coding
Amer3	0	0.339514	0.169757	-1.35112	4.08047	-0.331118	0.740556	1	1	34618738	34630025	+	ENSMUSG00000045174	protein_coding
Amfr	9002.83	8502.37	8752.6	0.0821939	0.0711647	1.15498	0.248098	0.387066	8	94698216	94739470	-	ENSMUSG00000031751	protein_coding
Amh	5.50093	23.5241	14.5125	-2.07992	0.892183	-2.33127	0.019739	0.0586746	10	80641077	80643482	+	ENSMUSG00000035262	protein_coding
Amhr2	18.2553	29.5518	23.9035	-0.690125	0.590168	-1.16937	0.242254	0.380985	15	102353802	102363068	+	ENSMUSG00000023047	protein_coding
Amigo1	290.641	393.577	342.109	-0.432546	0.218941	-1.97563	0.048197	0.117423	3	108093651	108099602	+	ENSMUSG00000050947	protein_coding
Amigo2	26.2013	72.9796	49.5904	-1.47051	0.474655	-3.09805	0.00194797	0.00893226	15	97142006	97145168	-	ENSMUSG00000048218	protein_coding
Amigo3	432.19	440.994	436.592	-0.0291011	0.151639	-0.19191	0.847813	0.902958	9	107930358	107932900	+	ENSMUSG00000032593	protein_coding
Ammecr1	2019.96	1154.99	1587.47	0.804061	0.114992	6.9923	2.7e-12	1.1e-10	X	141634142	141749724	-	ENSMUSG00000042225	protein_coding
Ammecr1l	1028.28	1349.46	1188.87	-0.390093	0.129767	-3.0061	0.0026462	0.0115755	18	31892879	31915796	+	ENSMUSG00000041915	protein_coding
Amn	6.96407	30.0453	18.5047	-2.10732	0.725307	-2.90542	0.00366766	0.0151489	12	111237529	111242860	+	ENSMUSG00000021278	protein_coding
Amn1	285.912	243.139	264.525	0.236272	0.202816	1.16496	0.244037	0.382728	6	149058645	149090210	-	ENSMUSG00000068250	protein_coding
Amot	2841.02	3043.24	2942.13	-0.100358	0.103975	-0.965209	0.33444	0.476888	X	144229421	144288177	-	ENSMUSG00000041688	protein_coding
Amotl1	6418.37	7303.07	6860.72	-0.186131	0.069078	-2.69451	0.0070493	0.025747	9	14453262	14556352	-	ENSMUSG00000013076	protein_coding
Amotl2	34614.3	26324.3	30469.3	0.39485	0.0694281	5.68718	1.29e-08	2.6e-07	9	102593871	102610617	+	ENSMUSG00000032531	protein_coding
Ampd1	2.88199	41.5473	22.2147	-3.83619	0.856088	-4.48107	7.43e-06	7.51e-05	3	102981330	103007036	+	ENSMUSG00000070385	protein_coding
Ampd2	3466.96	3555.28	3511.12	-0.0364613	0.0724133	-0.503516	0.614601	0.729449	3	107981378	107993967	-	ENSMUSG00000027889	protein_coding
Ampd3	6934.88	3796.3	5365.59	0.868321	0.109483	7.93108	2.17e-15	1.5e-13	7	110367413	110411612	+	ENSMUSG00000005686	protein_coding
Amph	3.19404	3.37741	3.28573	-0.0826671	1.54384	-0.0535465	0.957296	0.975209	13	19132375	19335091	+	ENSMUSG00000021314	protein_coding
Amt	60.4354	132.938	96.6866	-1.1326	0.297257	-3.81016	0.000138875	0.000936695	9	108174052	108179501	+	ENSMUSG00000032607	protein_coding
Amtn	0	0.45953	0.229765	-1.35112	4.08047	-0.331118	0.740556	1	5	88523967	88533775	+	ENSMUSG00000029282	protein_coding
Amy1	4.94496	13.3051	9.12502	-1.43987	1.13168	-1.27233	0.203257	0.337026	3	113349359	113400348	-	ENSMUSG00000074264	protein_coding
Amy2a1	0	0.339514	0.169757	-1.35112	4.08047	-0.331118	0.740556	1	3	113323052	113326077	-	ENSMUSG00000070360	protein_coding
Amy2a2	0	0	0	NA	NA	NA	NA	1	3	113252371	113263974	-	ENSMUSG00000096569	protein_coding
Amy2a3	0	0	0	NA	NA	NA	NA	1	3	113219771	113231368	-	ENSMUSG00000093931	protein_coding
Amy2a4	0	0	0	NA	NA	NA	NA	1	3	113187159	113198765	-	ENSMUSG00000096770	protein_coding
Amy2a5	0	4.07007	2.03503	-4.66938	2.28194	-2.04623	0.0407335	0.10363	3	113154494	113166153	-	ENSMUSG00000074268	protein_coding
Amz1	172.77	271.795	222.283	-0.651434	0.209618	-3.10772	0.00188537	0.00869658	5	140709882	140747194	+	ENSMUSG00000050022	protein_coding
Amz2	1318.83	1078.45	1198.64	0.288375	0.107593	2.68024	0.00735694	0.0266638	11	109316772	109343639	+	ENSMUSG00000020610	protein_coding
Anapc1	8528.91	7103.81	7816.36	0.263463	0.0713779	3.6911	0.000223288	0.00140895	2	128452024	128529311	-	ENSMUSG00000014355	protein_coding
Anapc10	563.401	492.973	528.187	0.193932	0.149312	1.29883	0.194001	0.327445	8	80438449	80505688	+	ENSMUSG00000036977	protein_coding
Anapc11	1346.07	1477.81	1411.94	-0.133223	0.101081	-1.31798	0.187511	0.319837	11	120489247	120499024	+	ENSMUSG00000025135	protein_coding
Anapc13	255.999	259.941	257.97	-0.0229349	0.183471	-0.125006	0.900519	0.938103	9	102503495	102511624	+	ENSMUSG00000035048	protein_coding
Anapc15	279.08	270.15	274.615	0.0422245	0.197944	0.213315	0.831081	0.891345	7	101512922	101551056	+	ENSMUSG00000030649	protein_coding
Anapc15-ps	0	0	0	NA	NA	NA	NA	1	10	95508853	95509251	-	ENSMUSG00000074780	protein_coding
Anapc16	1496.15	1637.1	1566.63	-0.130009	0.0936237	-1.38863	0.164946	0.29216	10	59823231	59838957	-	ENSMUSG00000020107	protein_coding
Anapc2	5104.92	4123.17	4614.05	0.307555	0.0818861	3.75589	0.000172729	0.00112769	2	25162490	25175927	+	ENSMUSG00000026965	protein_coding
Anapc4	3899.15	2957.39	3428.27	0.397693	0.09634	4.12801	3.66e-05	0.000298453	5	52991354	53025139	+	ENSMUSG00000029176	protein_coding
Anapc5	7973.27	6889.01	7431.14	0.210571	0.0735823	2.8617	0.0042137	0.0169426	5	122925522	122959402	-	ENSMUSG00000029472	protein_coding
Anapc7	2343.87	2438.73	2391.3	-0.0561898	0.0876183	-0.641302	0.521326	0.649496	5	122559756	122582975	+	ENSMUSG00000029466	protein_coding
Ang	79.9675	47.647	63.8072	0.747711	0.352343	2.12211	0.0338282	0.0893233	14	51328607	51339466	+	ENSMUSG00000072115	protein_coding
Ang2	77.5183	50.2211	63.8697	0.623849	0.368987	1.69071	0.0908925	0.188538	14	51432781	51436605	-	ENSMUSG00000047894	protein_coding
Ang4	3.80266	0.799044	2.30085	2.28379	2.11014	1.08229	0.279123	0.420883	14	52001335	52011047	-	ENSMUSG00000060615	protein_coding
Ang5	28.8084	12.3659	20.5871	1.21824	0.759781	1.60341	0.108844	0.215241	14	44194526	44200537	+	ENSMUSG00000053961	protein_coding
Ang6	0	0	0	NA	NA	NA	NA	1	14	44239121	44243875	-	ENSMUSG00000072598	protein_coding
Angel1	252.443	248.565	250.504	0.0214055	0.207988	0.102917	0.918029	0.949915	12	86747276	86780995	-	ENSMUSG00000021257	protein_coding
Angel2	1550.81	1446.02	1498.42	0.101451	0.100929	1.00518	0.314811	0.457052	1	190657309	190679159	+	ENSMUSG00000026634	protein_coding
Angpt1	152.19	67.3627	109.777	1.18059	0.378944	3.11546	0.00183656	0.00850295	15	42288119	42540373	-	ENSMUSG00000022309	protein_coding
Angpt2	175.969	292.581	234.275	-0.734539	0.210784	-3.4848	0.000492505	0.00280681	8	18740279	18791578	-	ENSMUSG00000031465	protein_coding
Angpt4	1152.62	1316.39	1234.51	-0.193336	0.131425	-1.47107	0.141273	0.259876	2	151753130	151787257	+	ENSMUSG00000027460	protein_coding
Angptl1	0.587226	3.71021	2.14872	-2.65186	2.28809	-1.15899	0.246462	0.385204	1	156666132	156688648	+	ENSMUSG00000033544	protein_coding
Angptl2	40075.4	38023.8	39049.6	0.0757581	0.0911477	0.831158	0.405884	0.544408	2	33106081	33137729	+	ENSMUSG00000004105	protein_coding
Angptl3	0.287203	0.679029	0.483116	-1.14435	4.05187	-0.282426	0.777617	1	4	98919191	98934348	+	ENSMUSG00000028553	protein_coding
Angptl4	4728.88	5001.13	4865.01	-0.0812554	0.0881606	-0.921674	0.356699	0.496081	17	33992724	34000804	-	ENSMUSG00000002289	protein_coding
Angptl6	48.8369	32.4176	40.6272	0.586555	0.459312	1.27703	0.201592	0.335287	9	20785104	20791023	-	ENSMUSG00000038742	protein_coding
Angptl7	16804.4	11177.9	13991.2	0.588142	0.0854199	6.8853	5.77e-12	2.25e-10	4	148579640	148584917	-	ENSMUSG00000028989	protein_coding
Angptl8	1.74737	17.1605	9.45394	-3.28757	1.3709	-2.39811	0.0164801	0.0509885	9	21746806	21748643	+	ENSMUSG00000047822	protein_coding
Ank	3786.82	5426.12	4606.47	-0.518746	0.0743708	-6.97513	3.06e-12	1.24e-10	15	27466763	27594995	+	ENSMUSG00000022265	protein_coding
Ank1	174.966	242.005	208.485	-0.465188	0.208007	-2.2364	0.0253253	0.0715565	8	23464860	23640513	+	ENSMUSG00000031543	protein_coding
Ank2	1828.76	1085.79	1457.27	0.749392	0.11991	6.24962	4.11e-10	1.15e-08	3	126715261	127292999	-	ENSMUSG00000032826	protein_coding
Ank3	995.336	737.097	866.216	0.430334	0.146683	2.93376	0.00334881	0.0140619	10	69234603	69863268	+	ENSMUSG00000069601	protein_coding
Ankar	0	2.19126	1.09563	-3.75463	3.15023	-1.19186	0.233317	0.371152	1	72682139	72739738	-	ENSMUSG00000039342	protein_coding
Ankdd1a	4.05713	16.5177	10.2874	-2.02549	0.881816	-2.29695	0.0216217	0.0631187	9	65395752	65427475	-	ENSMUSG00000066510	protein_coding
Ankdd1b	0	16.844	8.42198	-6.70431	1.56928	-4.27223	1.94e-05	0.00017246	13	96552642	96607775	-	ENSMUSG00000047117	protein_coding
Ankef1	2.87844	3.83694	3.35769	-0.409234	1.6728	-0.24464	0.806735	0.874062	2	136343830	136404011	+	ENSMUSG00000074771	protein_coding
Ankfn1	1.72322	3.63517	2.6792	-1.07984	2.09559	-0.515293	0.606348	0.722756	11	89281049	89732092	-	ENSMUSG00000047773	protein_coding
Ankfy1	5420.6	4228.95	4824.78	0.357429	0.0812219	4.40065	1.08e-05	0.00010377	11	72580832	72662972	+	ENSMUSG00000020790	protein_coding
Ankhd1	1435.32	1330.85	1383.08	0.110117	0.0969281	1.13607	0.255928	0.395913	18	36693040	36791966	+	ENSMUSG00000024483	protein_coding
Ankib1	3001.04	2502.34	2751.69	0.261219	0.0920362	2.83822	0.00453662	0.0180409	5	3740000	3852925	-	ENSMUSG00000040351	protein_coding
Ankk1	26.1556	29.9616	28.0586	-0.204319	0.580117	-0.352204	0.724686	0.813392	9	49326494	49338321	-	ENSMUSG00000032257	protein_coding
Ankle1	98.1889	68.6599	83.4244	0.510604	0.321189	1.58973	0.111895	0.219631	8	71858654	71862548	+	ENSMUSG00000046295	protein_coding
Ankle2	1585.93	1602.46	1594.2	-0.0142062	0.0956587	-0.148509	0.881941	0.925167	5	110378870	110404513	+	ENSMUSG00000029501	protein_coding
Ankmy1	4.65008	31.3693	18.0097	-2.75192	0.752569	-3.6567	0.000255486	0.00158967	1	92787525	92830628	-	ENSMUSG00000034212	protein_coding
Ankmy2	675.671	651.851	663.761	0.0506103	0.122292	0.413847	0.678986	0.778909	12	36207113	36247290	+	ENSMUSG00000036188	protein_coding
Ankra2	598.439	538.99	568.714	0.151569	0.130406	1.16228	0.245121	0.383692	13	98399582	98411262	+	ENSMUSG00000021661	protein_coding
Ankrd1	958.01	1059.13	1008.57	-0.14678	0.163085	-0.900019	0.36811	0.507972	19	36089361	36097499	-	ENSMUSG00000024803	protein_coding
Ankrd10	804.111	863.983	834.047	-0.103002	0.115036	-0.895388	0.37058	0.510239	8	11661583	11685757	-	ENSMUSG00000031508	protein_coding
Ankrd11	5405.48	6441.82	5923.65	-0.252453	0.0898449	-2.80987	0.00495609	0.0193568	8	123610561	123769016	-	ENSMUSG00000035569	protein_coding
Ankrd12	867.412	836.624	852.018	0.0533301	0.119985	0.444471	0.656702	0.761164	17	66272693	66384084	-	ENSMUSG00000034647	protein_coding
Ankrd13a	4591.56	5272.29	4931.92	-0.199597	0.0705693	-2.82838	0.00467838	0.0184823	5	114912738	114944261	+	ENSMUSG00000041870	protein_coding
Ankrd13b	1049.96	1137.3	1093.63	-0.113749	0.110639	-1.02811	0.303899	0.44548	11	77361311	77380504	-	ENSMUSG00000037907	protein_coding
Ankrd13c	2144.63	2219.16	2181.89	-0.0483035	0.100672	-0.479811	0.631362	0.741624	3	157652876	157713671	+	ENSMUSG00000039988	protein_coding
Ankrd13d	89.0263	144.03	116.528	-0.69229	0.288445	-2.40008	0.0163916	0.0507598	19	4320208	4333165	-	ENSMUSG00000005986	protein_coding
Ankrd16	898.865	1156.66	1027.76	-0.361334	0.136361	-2.64984	0.00805291	0.0287731	2	11782687	11795140	+	ENSMUSG00000047909	protein_coding
Ankrd17	7624.14	6995.56	7309.85	0.124548	0.0727527	1.71194	0.0869076	0.182797	5	90375025	90514436	-	ENSMUSG00000055204	protein_coding
Ankrd2	16.2363	29.2025	22.7194	-0.851351	0.584699	-1.45605	0.145379	0.265548	19	42024439	42033549	+	ENSMUSG00000025172	protein_coding
Ankrd22	0.287203	8.97744	4.63232	-4.84698	1.69994	-2.85126	0.00435467	0.0174327	19	34098869	34143453	-	ENSMUSG00000024774	protein_coding
Ankrd23	20.9197	25.3725	23.1461	-0.281401	0.575485	-0.488981	0.624855	0.736502	1	36569269	36575964	-	ENSMUSG00000067653	protein_coding
Ankrd24	200.072	191.958	196.015	0.0658028	0.231254	0.284548	0.77599	0.851771	10	81464374	81483444	+	ENSMUSG00000054708	protein_coding
Ankrd26	428.897	341.686	385.291	0.329001	0.164974	1.99426	0.046124	0.11374	6	118478269	118539187	-	ENSMUSG00000007827	protein_coding
Ankrd27	2954.1	2786.38	2870.24	0.0837128	0.0837437	0.999631	0.317489	0.459524	7	35285669	35338651	+	ENSMUSG00000034867	protein_coding
Ankrd28	4693.28	3629.24	4161.26	0.370223	0.0780922	4.74085	2.13e-06	2.51e-05	14	31420725	31552608	-	ENSMUSG00000014496	protein_coding
Ankrd29	189.09	66.3434	127.717	1.50218	0.293746	5.11387	3.16e-07	4.56e-06	18	12385419	12438854	-	ENSMUSG00000057766	protein_coding
Ankrd31	0	2.17073	1.08536	-3.76558	2.87801	-1.3084	0.190739	0.323161	13	96884780	97046547	+	ENSMUSG00000109561	protein_coding
Ankrd33	0.290752	0	0.145376	0.572436	4.08047	0.140287	0.888433	1	15	101013636	101017921	+	ENSMUSG00000047034	protein_coding
Ankrd33b	13.3535	92.2208	52.7872	-2.7847	0.456277	-6.10309	1.04e-09	2.68e-08	15	31291624	31367872	-	ENSMUSG00000022237	protein_coding
Ankrd34a	296.107	314.768	305.438	-0.0885108	0.194429	-0.455234	0.648941	0.755334	3	96503952	96507091	+	ENSMUSG00000049097	protein_coding
Ankrd34b	0	0.91906	0.45953	-2.48702	4.01873	-0.618857	0.53601	1	13	92562404	92578166	+	ENSMUSG00000045034	protein_coding
Ankrd34c	0	1.69757	0.848786	-3.4159	3.80693	-0.897287	0.369566	1	9	89607298	89620528	-	ENSMUSG00000047606	protein_coding
Ankrd35	11.2763	19.6457	15.461	-0.799179	0.757919	-1.05444	0.291682	0.432963	3	96577447	96598348	+	ENSMUSG00000038354	protein_coding
Ankrd37	91.1347	87.8215	89.4781	0.0497067	0.313528	0.15854	0.874032	0.920361	8	46449939	46458744	-	ENSMUSG00000050914	protein_coding
Ankrd39	196.379	244.817	220.598	-0.318707	0.201692	-1.58017	0.114069	0.222593	1	36576588	36586526	-	ENSMUSG00000079610	protein_coding
Ankrd40	4568.42	4018.35	4293.39	0.184716	0.0726216	2.54355	0.0109734	0.0367509	11	94218827	94232667	+	ENSMUSG00000020864	protein_coding
Ankrd40cl	0	2.79115	1.39557	-4.1152	2.84275	-1.44761	0.147726	0.268556	11	94172699	94177079	+	ENSMUSG00000094091	protein_coding
Ankrd42	315.522	243.832	279.677	0.370574	0.178125	2.08042	0.0374874	0.0966759	7	92230931	92286350	-	ENSMUSG00000041343	protein_coding
Ankrd44	692.111	453.049	572.58	0.607675	0.156333	3.88706	0.000101464	0.000715383	1	54684499	54965546	-	ENSMUSG00000052331	protein_coding
Ankrd45	4.91726	16.8479	10.8826	-1.77199	0.93082	-1.90368	0.0569517	0.133115	1	160970261	160998068	+	ENSMUSG00000044835	protein_coding
Ankrd46	2112.39	1959.17	2035.78	0.108566	0.0827975	1.31122	0.189782	0.322295	15	36477814	36496966	-	ENSMUSG00000048307	protein_coding
Ankrd48	0.587226	10.5171	5.55217	-4.1577	1.67323	-2.48483	0.0129612	0.0420895	11	5519684	5639337	+	ENSMUSG00000020481	protein_coding
Ankrd49	379.955	322.838	351.397	0.232806	0.179522	1.29681	0.194697	0.328428	9	14690914	14696152	-	ENSMUSG00000031931	protein_coding
Ankrd50	4731.59	6233.06	5482.32	-0.397821	0.0785636	-5.06367	4.11e-07	5.74e-06	3	38503408	38538993	-	ENSMUSG00000044864	protein_coding
Ankrd52	7474.98	7632.21	7553.6	-0.0299565	0.0693397	-0.432025	0.665723	0.768687	10	128212984	128244573	+	ENSMUSG00000014498	protein_coding
Ankrd53	1.72963	6.66206	4.19585	-1.94638	1.57622	-1.23484	0.21689	0.35304	6	83739626	83745308	+	ENSMUSG00000014747	protein_coding
Ankrd54	834.385	1118.74	976.561	-0.420742	0.143345	-2.93517	0.00333367	0.0140119	15	78937294	78947093	-	ENSMUSG00000033055	protein_coding
Ankrd55	388.989	235.332	312.16	0.722233	0.1742	4.146	3.38e-05	0.000280818	13	112424985	112520536	+	ENSMUSG00000049985	protein_coding
Ankrd6	211.266	151.563	181.414	0.479764	0.208884	2.29679	0.0216307	0.0631238	4	32804035	32950841	-	ENSMUSG00000040183	protein_coding
Ankrd60	0	1.35806	0.679029	-3.09541	3.98061	-0.777622	0.436792	1	2	173410454	173420134	-	ENSMUSG00000027517	protein_coding
Ankrd61	22.3978	36.734	29.5659	-0.702218	0.574492	-1.22233	0.221583	0.358576	5	143827559	143834503	-	ENSMUSG00000029607	protein_coding
Ankrd63	0	20.3186	10.1593	-6.97285	1.60892	-4.33388	1.47e-05	0.000135476	2	118529584	118534444	-	ENSMUSG00000078137	protein_coding
Ankrd65	0.287203	4.61546	2.45133	-3.89657	2.0752	-1.87768	0.0604246	0.139046	4	155874896	155877659	+	ENSMUSG00000078487	protein_coding
Ankrd66	6.64116	6.78208	6.71162	-0.0303128	1.41687	-0.0213941	0.982931	0.989427	17	43845079	43854530	-	ENSMUSG00000096140	protein_coding
Ankrd7	0	9.07711	4.53856	-5.81642	1.76405	-3.2972	0.000976542	0.00503123	6	18866317	18879585	+	ENSMUSG00000029517	protein_coding
Ankrd9	207.937	222.602	215.269	-0.0959481	0.211918	-0.45276	0.650722	0.756245	12	110941787	110945474	-	ENSMUSG00000037904	protein_coding
Anks1	607.474	921.286	764.38	-0.599042	0.139109	-4.30626	1.66e-05	0.00015066	17	28128280	28281749	+	ENSMUSG00000024219	protein_coding
Anks1b	13.3865	29.3226	21.3545	-1.13503	0.652139	-1.74048	0.0817755	0.174723	10	89709371	90809162	+	ENSMUSG00000058589	protein_coding
Anks3	1114.09	1333.07	1223.58	-0.257154	0.107793	-2.38562	0.0170502	0.0523619	16	4759300	4782069	-	ENSMUSG00000022515	protein_coding
Anks4b	0	0.81267	0.406335	-2.32805	4.03154	-0.577458	0.56363	1	7	119773081	119784809	+	ENSMUSG00000030909	protein_coding
Anks6	398.153	378.986	388.569	0.0736939	0.154945	0.475612	0.634351	0.744071	4	47015669	47057427	-	ENSMUSG00000066191	protein_coding
Ankub1	0	0.339514	0.169757	-1.35112	4.08047	-0.331118	0.740556	1	3	57564814	57600220	-	ENSMUSG00000074591	protein_coding
Ankzf1	605.089	835.838	720.464	-0.464631	0.118105	-3.93406	8.35e-05	0.00060303	1	75168795	75176031	+	ENSMUSG00000026199	protein_coding
Anln	2104.96	1310.8	1707.88	0.68277	0.0937962	7.27929	3.36e-13	1.58e-11	9	22243308	22300484	-	ENSMUSG00000036777	protein_coding
Ano1	270.534	334.706	302.62	-0.308546	0.180773	-1.70682	0.087856	0.184302	7	144142286	144305711	-	ENSMUSG00000031075	protein_coding
Ano10	2700.89	2669.9	2685.39	0.0158815	0.093273	0.170269	0.864799	0.914508	9	122004940	122123489	-	ENSMUSG00000037949	protein_coding
Ano2	1.46165	2.85666	2.15916	-0.95177	2.06281	-0.461395	0.644515	0.752311	6	125667382	126017089	+	ENSMUSG00000038115	protein_coding
Ano3	353.623	252.225	302.924	0.484237	0.208391	2.32369	0.0201419	0.0595674	2	110485546	110781268	-	ENSMUSG00000074968	protein_coding
Ano4	0.293613	2.75027	1.52194	-3.13082	2.40726	-1.30057	0.193406	0.326662	10	88784856	89180624	-	ENSMUSG00000035189	protein_coding
Ano5	21.7949	20.4791	21.137	0.108142	0.629737	0.171726	0.863653	0.913574	7	51160777	51248457	+	ENSMUSG00000055489	protein_coding
Ano6	7852.5	6702.53	7277.51	0.22803	0.0825086	2.76371	0.00571477	0.0217201	15	95688724	95872632	+	ENSMUSG00000064210	protein_coding
Ano7	5.49098	16.8367	11.1638	-1.62084	0.881452	-1.83882	0.0659409	0.148773	1	93301652	93332025	+	ENSMUSG00000034107	protein_coding
Ano8	1857.54	1567.66	1712.6	0.244988	0.0865181	2.83163	0.00463108	0.018337	8	71928663	71938607	-	ENSMUSG00000034863	protein_coding
Ano9	0.293613	5.14741	2.72051	-4.03484	2.03385	-1.98385	0.0472731	0.115738	7	140681125	140697719	-	ENSMUSG00000054662	protein_coding
Anp32a	1639.98	1303.79	1471.88	0.329741	0.0973485	3.38722	0.000706043	0.00383318	9	62248575	62286094	+	ENSMUSG00000032249	protein_coding
Anp32b	5471.69	4597.87	5034.78	0.251559	0.0745579	3.374	0.000740836	0.00398243	4	46450902	46472657	+	ENSMUSG00000028333	protein_coding
Anp32e	2513.54	2268.12	2390.83	0.147365	0.0850849	1.73197	0.0832787	0.177218	3	95836558	95854702	+	ENSMUSG00000015749	protein_coding
Anpep	2199.24	1037.52	1618.38	1.08147	0.135842	7.96128	1.7e-15	1.19e-13	7	79471551	79510807	-	ENSMUSG00000039062	protein_coding
Antkmt	408.583	323.486	366.034	0.333553	0.170274	1.95892	0.0501218	0.121096	17	26009054	26011875	-	ENSMUSG00000057411	protein_coding
Antxr1	8207.86	5394.26	6801.06	0.605107	0.0870878	6.94824	3.7e-12	1.48e-10	6	87110835	87312803	-	ENSMUSG00000033420	protein_coding
Antxr2	3429.11	3037.2	3233.15	0.174769	0.0916199	1.90755	0.0564497	0.132354	5	98030642	98178902	-	ENSMUSG00000029338	protein_coding
Antxrl	4.34995	15.1774	9.76365	-1.80573	0.965009	-1.87121	0.0613164	0.140375	14	33774664	33798362	+	ENSMUSG00000047441	protein_coding
Anxa1	24571.6	14888.9	19730.2	0.722486	0.114413	6.31475	2.71e-10	7.83e-09	19	20350792	20368308	-	ENSMUSG00000024659	protein_coding
Anxa10	0.584365	0	0.292182	1.47555	4.03711	0.365497	0.71474	1	8	62510076	62576184	-	ENSMUSG00000031635	protein_coding
Anxa11	1857.65	2583.77	2220.71	-0.475967	0.0871798	-5.45961	4.77e-08	8.38e-07	14	25842580	25887228	+	ENSMUSG00000021866	protein_coding
Anxa13	1.45021	2.77062	2.11041	-0.952734	2.05615	-0.463358	0.643108	0.751054	15	58204867	58261093	-	ENSMUSG00000055114	protein_coding
Anxa2	39086	38625.7	38855.9	0.0170065	0.0860278	0.197686	0.843291	0.899462	9	69360902	69399077	+	ENSMUSG00000032231	protein_coding
Anxa2r1	2.63038	0	1.31519	3.64628	2.67386	1.36367	0.17267	0.301912	13	120496141	120513730	-	ENSMUSG00000095609	protein_coding
Anxa2r2	0	0	0	NA	NA	NA	NA	1	13	120487821	120488773	-	ENSMUSG00000095029	protein_coding
Anxa3	28584.7	20365.4	24475.1	0.488954	0.0876308	5.5797	2.41e-08	4.53e-07	5	96941198	96993825	+	ENSMUSG00000029484	protein_coding
Anxa4	2052.26	2132.07	2092.16	-0.0553395	0.0872587	-0.634201	0.52595	0.653433	6	86713822	86770566	-	ENSMUSG00000029994	protein_coding
Anxa5	17841.1	18736.3	18288.7	-0.0708335	0.0790259	-0.896333	0.370075	0.509841	3	36503072	36530043	-	ENSMUSG00000027712	protein_coding
Anxa6	6860.58	6238.26	6549.42	0.136595	0.0948234	1.44053	0.149719	0.271256	11	54869934	54924271	-	ENSMUSG00000018340	protein_coding
Anxa7	4823.09	4464.61	4643.85	0.111479	0.0778424	1.43211	0.152113	0.274784	14	20505328	20530201	-	ENSMUSG00000021814	protein_coding
Anxa8	31762.6	7190.59	19476.6	2.14282	0.0871264	24.5944	1.45e-133	8.42e-130	14	33807938	33822528	+	ENSMUSG00000021950	protein_coding
Anxa9	37.5285	43.2805	40.4045	-0.212742	0.496335	-0.428626	0.668196	0.770641	3	95203407	95214487	-	ENSMUSG00000015702	protein_coding
Aoah	1.44311	5.54142	3.49227	-1.92815	1.54602	-1.24717	0.212336	0.347257	13	20978283	21220787	+	ENSMUSG00000021322	protein_coding
Aoc1	1.75241	3.05563	2.40402	-0.824274	2.04045	-0.403968	0.686237	0.783963	6	48849830	48886122	+	ENSMUSG00000029811	protein_coding
Aoc1l1	5.2301	8.63774	6.93392	-0.742834	1.17813	-0.63052	0.528354	0.655647	6	48951897	48955680	+	ENSMUSG00000068536	protein_coding
Aoc1l2	0	0.339514	0.169757	-1.35112	4.08047	-0.331118	0.740556	1	6	48906829	48910621	+	ENSMUSG00000029813	protein_coding
Aoc1l3	0	0.339514	0.169757	-1.35112	4.08047	-0.331118	0.740556	1	6	48963795	48968656	+	ENSMUSG00000039215	protein_coding
Aoc2	103.917	276.171	190.044	-1.40693	0.239796	-5.86719	4.43e-09	9.93e-08	11	101215889	101220528	+	ENSMUSG00000078651	protein_coding
Aoc3	369.213	646.012	507.613	-0.809206	0.158517	-5.10486	3.31e-07	4.76e-06	11	101221431	101232764	+	ENSMUSG00000019326	protein_coding
Aopep	3616.68	2712.84	3164.76	0.414694	0.0869365	4.77008	1.84e-06	2.22e-05	13	63112707	63473910	+	ENSMUSG00000021458	protein_coding
Aox1	313.945	415.368	364.657	-0.402751	0.158115	-2.5472	0.0108591	0.0364622	1	58069090	58145572	+	ENSMUSG00000063558	protein_coding
Aox2	1.15591	13.7269	7.44141	-3.5519	1.29003	-2.75335	0.0058989	0.0222688	1	58317485	58419418	+	ENSMUSG00000079554	protein_coding
Aox3	1.45021	0.35314	0.901676	1.82637	3.1385	0.581925	0.560617	1	1	58152289	58239857	+	ENSMUSG00000064294	protein_coding
Aox4	0.290752	4.91671	2.60373	-3.98732	2.23566	-1.78351	0.0745036	0.162759	1	58249556	58307756	+	ENSMUSG00000038242	protein_coding
Ap1ar	1409.17	1407.58	1408.38	0.00296756	0.0994074	0.0298525	0.976185	0.986144	3	127600656	127631172	-	ENSMUSG00000074238	protein_coding
Ap1b1	4074.64	3808.52	3941.58	0.0967108	0.0823704	1.1741	0.240356	0.378973	11	4936824	4992791	+	ENSMUSG00000009090	protein_coding
Ap1g1	2030.56	1959.63	1995.09	0.0518216	0.0912015	0.56821	0.569892	0.692569	8	110505186	110590836	+	ENSMUSG00000031731	protein_coding
Ap1g2	407.985	370.868	389.427	0.138794	0.162199	0.855702	0.392163	0.530743	14	55336032	55344050	-	ENSMUSG00000040701	protein_coding
Ap1m1	2850.28	2548.97	2699.62	0.160108	0.0925515	1.72994	0.0836417	0.177795	8	72993862	73011229	+	ENSMUSG00000003033	protein_coding
Ap1m2	4.32865	20.3752	12.3519	-2.22888	0.904356	-2.46461	0.0137164	0.0440085	9	21205571	21223633	-	ENSMUSG00000003309	protein_coding
Ap1s1	5337.36	5344.84	5341.1	-0.00257108	0.0838407	-0.0306663	0.975536	0.985826	5	137063847	137074989	-	ENSMUSG00000004849	protein_coding
Ap1s2	1229.32	882.251	1055.78	0.475872	0.13128	3.62487	0.000289101	0.00176976	X	162692013	162716662	+	ENSMUSG00000031367	protein_coding
Ap1s3	56.1318	60.3147	58.2232	-0.0944316	0.397416	-0.237614	0.81218	0.878107	1	79584593	79649689	-	ENSMUSG00000054702	protein_coding
Ap2a1	5815.5	5492.67	5654.08	0.0821474	0.0720114	1.14076	0.253972	0.393691	7	44549797	44578920	-	ENSMUSG00000060279	protein_coding
Ap2a2	7863.05	6443.27	7153.16	0.286732	0.0802587	3.57259	0.000353464	0.00210575	7	141142086	141212924	+	ENSMUSG00000002957	protein_coding
Ap2b1	10913.5	9377.84	10145.7	0.218502	0.0747434	2.92335	0.00346282	0.0144536	11	83189850	83295861	+	ENSMUSG00000035152	protein_coding
Ap2m1	13878	12452	13165	0.156252	0.066883	2.3362	0.0194809	0.0580861	16	20354228	20363659	+	ENSMUSG00000022841	protein_coding
Ap2s1	3397.26	3137.62	3267.44	0.113753	0.106384	1.06927	0.284947	0.427353	7	16472335	16483219	+	ENSMUSG00000008036	protein_coding
Ap3b1	3356.29	2911.42	3133.86	0.204988	0.0743591	2.75673	0.00583819	0.0221067	13	94495468	94702825	+	ENSMUSG00000021686	protein_coding
Ap3b2	6.70457	10.202	8.45331	-0.596042	0.969484	-0.614803	0.538685	0.664563	7	81110147	81143673	-	ENSMUSG00000062444	protein_coding
Ap3d1	9403.71	10418	9910.84	-0.147755	0.0631758	-2.33878	0.0193466	0.0577645	10	80542790	80578098	-	ENSMUSG00000020198	protein_coding
Ap3m1	3650.02	2412.49	3031.26	0.59643	0.09265	6.43745	1.21e-10	3.74e-09	14	21081510	21102576	-	ENSMUSG00000021824	protein_coding
Ap3m2	970.019	785.37	877.695	0.302102	0.120881	2.49918	0.0124481	0.0407118	8	23277370	23295638	-	ENSMUSG00000031539	protein_coding
Ap3s1	3000.8	2454.1	2727.45	0.289065	0.0870834	3.3194	0.000902102	0.00470975	18	46874943	46923893	+	ENSMUSG00000024480	protein_coding
Ap3s2	1639.41	1598.77	1619.09	0.0368535	0.0941741	0.391333	0.695551	0.790669	7	79525073	79570397	-	ENSMUSG00000063801	protein_coding
Ap4b1	36.3103	44.3011	40.3057	-0.283519	0.452446	-0.626637	0.530897	0.657704	3	103716836	103729341	+	ENSMUSG00000032952	protein_coding
Ap4e1	695.546	739.327	717.436	-0.0863706	0.12028	-0.71808	0.472708	0.606043	2	126850637	126909829	+	ENSMUSG00000001998	protein_coding
Ap4m1	405.877	350.07	377.974	0.209959	0.173081	1.21307	0.225105	0.362523	5	138170264	138178691	+	ENSMUSG00000019518	protein_coding
Ap4s1	222.71	271.842	247.276	-0.289121	0.182605	-1.58331	0.11335	0.221537	12	51737816	51791569	+	ENSMUSG00000020955	protein_coding
Ap5b1	271.224	360.821	316.022	-0.409726	0.165448	-2.47647	0.0132689	0.0428251	19	5618053	5621289	+	ENSMUSG00000049562	protein_coding
Ap5m1	583.067	369.011	476.039	0.656594	0.155232	4.22976	2.34e-05	0.00020328	14	49303554	49331691	+	ENSMUSG00000036291	protein_coding
Ap5s1	468.824	530.88	499.852	-0.180336	0.141764	-1.27209	0.203342	0.337103	2	131048998	131055434	+	ENSMUSG00000068264	protein_coding
Ap5z1	912.659	1104.18	1008.42	-0.274407	0.103073	-2.66226	0.00776181	0.0278587	5	142449699	142464465	+	ENSMUSG00000039623	protein_coding
Apaf1	1863.38	1987.65	1925.51	-0.0938257	0.0877669	-1.06903	0.285055	0.427387	10	90825173	90918632	-	ENSMUSG00000019979	protein_coding
Apba1	366.656	287.382	327.019	0.351485	0.18616	1.88808	0.0590155	0.136688	19	23736251	23926960	+	ENSMUSG00000024897	protein_coding
Apba2	468.699	23.8942	246.297	4.25649	0.274028	15.533	2.07e-54	2.58e-51	7	64151454	64403626	+	ENSMUSG00000030519	protein_coding
Apba3	1996.58	2068.9	2032.74	-0.0515268	0.0979301	-0.526159	0.598777	0.716477	10	81102794	81109080	+	ENSMUSG00000004931	protein_coding
Apbb1	1019.95	787.212	903.582	0.373834	0.134771	2.77386	0.00553959	0.0211693	7	105207690	105230860	-	ENSMUSG00000037032	protein_coding
Apbb1ip	3114.21	2960.32	3037.27	0.072102	0.120633	0.597696	0.550043	0.674801	2	22664106	22765665	+	ENSMUSG00000026786	protein_coding
Apbb2	2525.03	2718.76	2621.9	-0.107492	0.085041	-1.264	0.206228	0.340454	5	66456046	66776127	-	ENSMUSG00000029207	protein_coding
Apbb3	451.539	521.603	486.571	-0.205543	0.164599	-1.24875	0.211756	0.346939	18	36804207	36812419	-	ENSMUSG00000117679	protein_coding
Apc	2870.57	1946.54	2408.55	0.558758	0.112972	4.94599	7.58e-07	9.93e-06	18	34353977	34455605	+	ENSMUSG00000005871	protein_coding
Apc2	59.6079	133.802	96.7048	-1.16139	0.365976	-3.1734	0.00150664	0.00718748	10	80131811	80154097	+	ENSMUSG00000020135	protein_coding
Apcdd1	346.429	857.797	602.113	-1.30967	0.164692	-7.95226	1.83e-15	1.28e-13	18	63055302	63094250	+	ENSMUSG00000071847	protein_coding
Apcs	0	0	0	NA	NA	NA	NA	1	1	172721528	172722608	-	ENSMUSG00000026542	protein_coding
Apeh	2757.33	2486.25	2621.79	0.14841	0.086665	1.71246	0.0868123	0.182693	9	107962612	107971805	-	ENSMUSG00000032590	protein_coding
Apela	0	0	0	NA	NA	NA	NA	1	8	65481069	65489988	-	ENSMUSG00000079042	protein_coding
Apex1	752.837	915.961	834.399	-0.281351	0.121808	-2.30978	0.0209004	0.0613523	14	51162425	51164596	+	ENSMUSG00000035960	protein_coding
Apex2	618.195	720.649	669.422	-0.219395	0.136632	-1.60574	0.108332	0.21448	X	149302515	149372864	-	ENSMUSG00000025269	protein_coding
Aph1a	3074.64	3234.9	3154.77	-0.0735006	0.0771337	-0.9529	0.340641	0.483429	3	95801281	95805600	+	ENSMUSG00000015750	protein_coding
Aph1b	656.7	690.867	673.783	-0.0744026	0.137649	-0.540522	0.588837	0.708524	9	66682484	66702772	-	ENSMUSG00000032375	protein_coding
Aph1c	46.4691	66.4217	56.4454	-0.510863	0.38332	-1.33273	0.182619	0.314412	9	66722276	66742008	-	ENSMUSG00000053040	protein_coding
Api5	3845.25	3330.63	3587.94	0.207333	0.0762832	2.71794	0.00656895	0.024324	2	94242027	94268481	-	ENSMUSG00000027193	protein_coding
Apip	487.822	423.601	455.711	0.203489	0.14024	1.451	0.146779	0.267403	2	102904020	102922989	+	ENSMUSG00000010911	protein_coding
Aplf	171.606	177.084	174.345	-0.0478005	0.223401	-0.213967	0.830573	0.891134	6	87605406	87649175	-	ENSMUSG00000030051	protein_coding
Apln	235.876	201.474	218.675	0.227903	0.223073	1.02165	0.306946	0.448503	X	47114023	47123730	-	ENSMUSG00000037010	protein_coding
Aplnr	4.91519	9.74924	7.33221	-0.987757	1.0511	-0.939736	0.347353	0.487049	2	84966569	84970267	+	ENSMUSG00000044338	protein_coding
Aplp1	1963.64	1662.11	1812.87	0.241831	0.0921451	2.62446	0.00867858	0.0305032	7	30134407	30144960	-	ENSMUSG00000006651	protein_coding
Aplp2	12643.4	10681.6	11662.5	0.24303	0.0697338	3.48511	0.000491931	0.00280519	9	31060853	31123111	-	ENSMUSG00000031996	protein_coding
Apmap	1305.21	1122.76	1213.98	0.217742	0.103405	2.10572	0.0352287	0.0922055	2	150425000	150450487	-	ENSMUSG00000033096	protein_coding
Apoa1	0.574407	6.10044	3.33742	-3.39839	1.7861	-1.90269	0.0570807	0.13327	9	46139878	46141764	+	ENSMUSG00000032083	protein_coding
Apoa2	0.584365	7.1802	3.88228	-3.63313	1.67722	-2.16616	0.0302987	0.0820812	1	171052623	171053948	+	ENSMUSG00000005681	protein_coding
Apoa4	0	0.91906	0.45953	-2.48702	4.01873	-0.618857	0.53601	1	9	46151994	46154757	+	ENSMUSG00000032080	protein_coding
Apoa5	0	0	0	NA	NA	NA	NA	1	9	46179931	46183217	+	ENSMUSG00000032079	protein_coding
Apob	9.02063	9.64975	9.33519	-0.090269	0.894066	-0.100965	0.919579	0.950908	12	8027648	8066835	+	ENSMUSG00000020609	protein_coding
Apobec1	332.504	263.346	297.925	0.333274	0.199076	1.6741	0.0941101	0.193289	6	122554751	122579403	-	ENSMUSG00000040613	protein_coding
Apobec2	8.42345	21.8443	15.1339	-1.35683	0.837181	-1.62071	0.105079	0.209774	17	48726259	48739958	-	ENSMUSG00000040694	protein_coding
Apobec3	153.605	343.01	248.307	-1.1605	0.226209	-5.1302	2.89e-07	4.24e-06	15	79775860	79800107	+	ENSMUSG00000009585	protein_coding
Apobec4	0	0.91906	0.45953	-2.48702	4.01873	-0.618857	0.53601	1	1	152626302	152633295	+	ENSMUSG00000055547	protein_coding
Apobr	301.425	248.322	274.874	0.282572	0.195514	1.44528	0.148379	0.269502	7	126184114	126188284	+	ENSMUSG00000042759	protein_coding
Apoc1	0	2.17763	1.08882	-3.74612	3.15692	-1.18664	0.23537	0.373088	7	19423406	19426585	-	ENSMUSG00000040564	protein_coding
Apoc2	0	0	0	NA	NA	NA	NA	1	7	19405504	19411866	-	ENSMUSG00000002992	protein_coding
Apoc2l	0	0	0	NA	NA	NA	NA	1	7	19405509	19415348	-	ENSMUSG00000109350	protein_coding
Apoc3	0	0	0	NA	NA	NA	NA	1	9	46144231	46146934	-	ENSMUSG00000032081	protein_coding
Apoc4	0	0	0	NA	NA	NA	NA	1	7	19412008	19415404	-	ENSMUSG00000074336	protein_coding
Apod	68.6339	57.9267	63.2803	0.248369	0.416693	0.596047	0.551144	0.675914	16	31115010	31133626	-	ENSMUSG00000022548	protein_coding
Apoe	408.781	602.751	505.766	-0.557212	0.157855	-3.52989	0.000415727	0.00241507	7	19430034	19433113	-	ENSMUSG00000002985	protein_coding
Apof	0	0	0	NA	NA	NA	NA	1	10	128103866	128106022	+	ENSMUSG00000047631	protein_coding
Apoh	24.1822	29.316	26.7491	-0.272479	0.568013	-0.479706	0.631437	0.74165	11	108234180	108305222	+	ENSMUSG00000000049	protein_coding
Apol10a	3.76775	6.17285	4.9703	-0.692945	1.37765	-0.502992	0.61497	0.729737	15	77361247	77375269	+	ENSMUSG00000050982	protein_coding
Apol10b	11.8999	51.2844	31.5921	-2.11268	0.549686	-3.84342	0.00012133	0.00083149	15	77468019	77480325	-	ENSMUSG00000050014	protein_coding
Apol11a	0	0.45953	0.229765	-1.35112	4.08047	-0.331118	0.740556	1	15	77392471	77402251	+	ENSMUSG00000091650	protein_coding
Apol11b	1.72322	4.15611	2.93967	-1.25021	1.8713	-0.668096	0.504073	0.63403	15	77518146	77527486	-	ENSMUSG00000091694	protein_coding
Apol6	280.908	197.139	239.024	0.50753	0.218141	2.32662	0.0199856	0.0592258	15	76928929	76941306	+	ENSMUSG00000033576	protein_coding
Apol7a	90.8802	111.444	101.162	-0.292971	0.312328	-0.938025	0.348232	0.487967	15	77272419	77283310	-	ENSMUSG00000010601	protein_coding
Apol7b	0.287203	4.2625	2.27485	-3.75139	2.17056	-1.72831	0.0839332	0.178197	15	77306409	77331692	-	ENSMUSG00000068252	protein_coding
Apol7c	0	8.86695	4.43347	-5.78753	1.99503	-2.90098	0.00372001	0.0153251	15	77409052	77417516	-	ENSMUSG00000044309	protein_coding
Apol7e	0	4.27613	2.13806	-4.72318	2.47224	-1.91048	0.0560708	0.131635	15	77583057	77603485	+	ENSMUSG00000071716	protein_coding
Apol8	185.57	216.581	201.076	-0.217855	0.220386	-0.988515	0.322901	0.465231	15	77631998	77641203	-	ENSMUSG00000056656	protein_coding
Apol9a	145.434	220.151	182.793	-0.601485	0.229946	-2.61576	0.0089028	0.0311205	15	77287989	77295335	-	ENSMUSG00000057346	protein_coding
Apol9b	110.684	159.537	135.111	-0.5249	0.242489	-2.16464	0.0304155	0.0823081	15	77613239	77620582	+	ENSMUSG00000068246	protein_coding
Apold1	263.702	303.713	283.707	-0.205525	0.222177	-0.925051	0.354939	0.494368	6	134958681	134963799	+	ENSMUSG00000090698	protein_coding
Apom	4.94003	25.2239	15.082	-2.34726	0.785831	-2.98698	0.00281746	0.0122043	17	35347973	35351026	-	ENSMUSG00000024391	protein_coding
Apon	1.16301	27.5666	14.3648	-4.56371	1.06074	-4.30238	1.69e-05	0.000152768	10	128089965	128091765	+	ENSMUSG00000051716	protein_coding
Apoo	393.498	297.096	345.297	0.401988	0.164928	2.43736	0.014795	0.0467124	X	93410723	93460699	+	ENSMUSG00000079508	protein_coding
Apool	479.374	220.738	350.056	1.11931	0.177199	6.31668	2.67e-10	7.75e-09	X	111221031	111282452	+	ENSMUSG00000025525	protein_coding
App	43796.9	36222	40009.5	0.273884	0.0727266	3.76593	0.000165928	0.00108799	16	84746573	84970654	-	ENSMUSG00000022892	protein_coding
Appbp2	2174.07	2495.01	2334.54	-0.197484	0.106118	-1.86099	0.0627455	0.142933	11	85078088	85125956	-	ENSMUSG00000018481	protein_coding
Appl1	2081.62	1680.34	1880.98	0.30744	0.0948983	3.23968	0.00119664	0.00595654	14	26640945	26693189	-	ENSMUSG00000040760	protein_coding
Appl2	1035.42	984.974	1010.2	0.0717861	0.11125	0.645271	0.518751	0.647074	10	83435897	83484602	-	ENSMUSG00000020263	protein_coding
Aprt	3995.26	4197.11	4096.19	-0.0717682	0.0849404	-0.844924	0.398153	0.536849	8	123301374	123303648	-	ENSMUSG00000006589	protein_coding
Aptx	636.037	610.244	623.141	0.061506	0.126415	0.48654	0.626584	0.73794	4	40682382	40703194	-	ENSMUSG00000028411	protein_coding
Aqp1	2179.98	1700.26	1940.12	0.357389	0.104599	3.41677	0.00063369	0.00349593	6	55313417	55325540	+	ENSMUSG00000004655	protein_coding
Aqp11	16.2328	25.7467	20.9897	-0.646994	0.713878	-0.906309	0.364772	0.50457	7	97373213	97387496	-	ENSMUSG00000042797	protein_coding
Aqp12	0.293613	3.55622	1.92492	-3.48755	2.47628	-1.40838	0.159017	0.283882	1	92934056	92939991	+	ENSMUSG00000045091	protein_coding
Aqp2	19.2001	32.6307	25.9154	-0.75665	0.592939	-1.2761	0.20192	0.335564	15	99476936	99482428	+	ENSMUSG00000023013	protein_coding
Aqp3	6.64757	19.3852	13.0164	-1.54779	0.877571	-1.76371	0.0777802	0.168021	4	41092722	41098183	-	ENSMUSG00000028435	protein_coding
Aqp4	1.74955	6.54653	4.14804	-1.87882	1.49645	-1.25552	0.20929	0.344343	18	15522553	15544039	-	ENSMUSG00000024411	protein_coding
Aqp5	605.386	672.996	639.191	-0.153201	0.140628	-1.08941	0.275975	0.417581	15	99488663	99492710	+	ENSMUSG00000044217	protein_coding
Aqp6	0	0	0	NA	NA	NA	NA	1	15	99499281	99503358	+	ENSMUSG00000043144	protein_coding
Aqp7	8.12857	54.6441	31.3863	-2.74233	0.673683	-4.07066	4.69e-05	0.00036991	4	41033074	41048139	-	ENSMUSG00000028427	protein_coding
Aqp8	1.75241	1.35806	1.55523	0.333686	2.33749	0.142754	0.886484	0.928201	7	123061514	123067227	+	ENSMUSG00000030762	protein_coding
Aqp9	0	1.03217	0.516084	-2.7014	4.00348	-0.674762	0.499827	1	9	71017941	71075964	-	ENSMUSG00000032204	protein_coding
Aqr	2417.08	2104.21	2260.64	0.199069	0.101995	1.95175	0.0509683	0.122597	2	113931651	114017505	-	ENSMUSG00000040383	protein_coding
Ar	149.563	252.881	201.222	-0.761177	0.23539	-3.23369	0.00122201	0.00606722	X	97192375	97366821	+	ENSMUSG00000046532	protein_coding
Araf	3260.52	2925.87	3093.2	0.156063	0.0749481	2.08229	0.0373164	0.0963905	X	20664053	20726758	+	ENSMUSG00000001127	protein_coding
Arap1	1786.45	1597.74	1692.1	0.160946	0.0938811	1.71436	0.086463	0.182147	7	100997274	101061793	+	ENSMUSG00000032812	protein_coding
Arap2	235.768	319.193	277.481	-0.435009	0.201876	-2.15483	0.0311752	0.0839336	5	62759788	62923502	-	ENSMUSG00000037999	protein_coding
Arap3	37.2132	79.337	58.2751	-1.09102	0.401316	-2.71861	0.00655566	0.0242851	18	38105681	38132022	-	ENSMUSG00000024451	protein_coding
Arb2a	885.922	698.126	792.024	0.343375	0.113262	3.03168	0.00243194	0.0107837	13	77850152	78314354	+	ENSMUSG00000064138	protein_coding
Arc	798.495	1004.86	901.678	-0.330057	0.130708	-2.52514	0.0115651	0.0383786	15	74540932	74544419	-	ENSMUSG00000022602	protein_coding
Arcn1	14422	12943.8	13682.9	0.156072	0.066074	2.36208	0.0181728	0.0549452	9	44652861	44679142	-	ENSMUSG00000032096	protein_coding
Areg	21.1671	110.502	65.8346	-2.37556	0.475448	-4.99646	5.84e-07	7.85e-06	5	91287458	91296291	+	ENSMUSG00000029378	protein_coding
Arel1	1872.86	1963.41	1918.14	-0.0687444	0.0851389	-0.807438	0.419414	0.556896	12	84964922	85017674	-	ENSMUSG00000042350	protein_coding
Arf1	13018.6	13731	13374.8	-0.0767691	0.0628418	-1.22163	0.221849	0.358823	11	59102238	59119096	-	ENSMUSG00000048076	protein_coding
Arf2	5346.53	3543.55	4445.04	0.592636	0.0812875	7.29062	3.09e-13	1.5e-11	11	103857565	103876163	+	ENSMUSG00000062421	protein_coding
Arf3	8342.84	8570.41	8456.62	-0.0388065	0.0689613	-0.562729	0.573619	0.695545	15	98634515	98661095	-	ENSMUSG00000051853	protein_coding
Arf4	14418.4	13240.3	13829.3	0.122792	0.0687735	1.78546	0.0741869	0.162209	14	26359229	26386239	+	ENSMUSG00000021877	protein_coding
Arf5	3337.01	2672.55	3004.78	0.320751	0.088916	3.60735	0.000309344	0.00187262	6	28423559	28426601	+	ENSMUSG00000020440	protein_coding
Arf6	3422.4	4050.45	3736.42	-0.242261	0.0866342	-2.79637	0.0051681	0.0200219	12	69418924	69420557	+	ENSMUSG00000044147	protein_coding
Arfgap1	4841.79	4013.06	4427.42	0.270741	0.0712169	3.80164	0.00014374	0.000962801	2	180609018	180624319	+	ENSMUSG00000027575	protein_coding
Arfgap2	1844.69	2023.98	1934.34	-0.133185	0.0929893	-1.43226	0.15207	0.274744	2	91095319	91107276	+	ENSMUSG00000027255	protein_coding
Arfgap3	3910.25	3551.59	3730.92	0.138054	0.0820807	1.68194	0.0925814	0.190962	15	83183940	83234448	-	ENSMUSG00000054277	protein_coding
Arfgef1	2718.65	2337.92	2528.29	0.217017	0.0966265	2.24594	0.0247078	0.0701177	1	10207796	10302895	-	ENSMUSG00000067851	protein_coding
Arfgef2	4085.32	4445.03	4265.18	-0.121633	0.0815777	-1.49101	0.13596	0.252998	2	166647508	166739972	+	ENSMUSG00000074582	protein_coding
Arfgef3	11.9533	18.7159	15.3346	-0.640586	0.780372	-0.820873	0.411718	0.549675	10	18457587	18619697	-	ENSMUSG00000019852	protein_coding
Arfip1	520.066	381.711	450.889	0.442697	0.169278	2.61521	0.00891733	0.031165	3	84403400	84489932	-	ENSMUSG00000074513	protein_coding
Arfip2	3291.09	3727.35	3509.22	-0.179504	0.079368	-2.26167	0.0237178	0.0678175	7	105283410	105289623	-	ENSMUSG00000030881	protein_coding
Arfrp1	751.207	780.844	766.025	-0.0556671	0.114714	-0.485269	0.627486	0.738752	2	180999483	181007197	-	ENSMUSG00000038671	protein_coding
Arg1	15.4346	12.7056	14.0701	0.295041	0.815086	0.361975	0.717371	0.808022	10	24791119	24803382	-	ENSMUSG00000019987	protein_coding
Arg2	8.72209	17.543	13.1325	-1.01681	0.75255	-1.35115	0.176648	0.306897	12	79177551	79203075	+	ENSMUSG00000021125	protein_coding
Arglu1	2194.52	1998.07	2096.29	0.134939	0.105977	1.27328	0.20292	0.336748	8	8715075	8740521	-	ENSMUSG00000040459	protein_coding
Arhgap1	7058.48	8076.84	7567.66	-0.194783	0.082136	-2.37147	0.0177174	0.0539167	2	91480205	91502671	+	ENSMUSG00000027247	protein_coding
Arhgap10	1799.15	1782.75	1790.95	0.0129723	0.115003	0.1128	0.910189	0.944492	8	77976995	78244582	-	ENSMUSG00000037148	protein_coding
Arhgap11a	1004.66	746.92	875.792	0.428429	0.117448	3.64782	0.000264471	0.00163565	2	113661837	113679006	-	ENSMUSG00000041219	protein_coding
Arhgap12	735.344	625.523	680.434	0.235281	0.129313	1.81947	0.0688403	0.153682	18	6024427	6136098	-	ENSMUSG00000041225	protein_coding
Arhgap15	4.09914	3.4293	3.76422	0.259377	1.55806	0.166474	0.867784	0.916197	2	43638836	44285965	+	ENSMUSG00000049744	protein_coding
Arhgap17	1323.61	1528.84	1426.23	-0.207726	0.0943347	-2.20201	0.0276644	0.0765396	7	122878441	122969138	-	ENSMUSG00000030766	protein_coding
Arhgap18	166.445	80.7412	123.593	1.04569	0.255504	4.09266	4.26e-05	0.00034191	10	26629417	26794644	+	ENSMUSG00000039031	protein_coding
Arhgap19	244.853	241.468	243.161	0.0196729	0.196846	0.0999406	0.920391	0.951128	19	41755027	41790486	-	ENSMUSG00000025154	protein_coding
Arhgap20	227.904	291.183	259.543	-0.350816	0.186783	-1.8782	0.0603542	0.138976	9	51676637	51765156	+	ENSMUSG00000053199	protein_coding
Arhgap21	3997.19	4287.59	4142.39	-0.101062	0.0765821	-1.31965	0.186952	0.319102	2	20852730	20973692	-	ENSMUSG00000036591	protein_coding
Arhgap22	238.806	360.004	299.405	-0.592213	0.197751	-2.99473	0.00274684	0.011934	14	32935983	33091891	+	ENSMUSG00000063506	protein_coding
Arhgap23	4546.51	5010.57	4778.54	-0.1401	0.0763837	-1.83416	0.06663	0.1499	11	97306359	97393228	+	ENSMUSG00000049807	protein_coding
Arhgap24	1356.95	1055.44	1206.2	0.359875	0.13279	2.71011	0.00672619	0.024806	5	102629257	103045803	+	ENSMUSG00000057315	protein_coding
Arhgap25	11.0475	15.404	13.2257	-0.467545	0.780016	-0.599405	0.548903	0.673687	6	87435527	87510241	-	ENSMUSG00000030047	protein_coding
Arhgap26	190.656	140.004	165.33	0.446743	0.230293	1.93989	0.0523934	0.125264	18	39126198	39509337	+	ENSMUSG00000036452	protein_coding
Arhgap26	190.656	140.004	165.33	0.446743	0.230293	1.93989	0.0523934	0.125264	18	38809771	39243587	+	ENSMUSG00000118193	lncRNA
Arhgap27	388.866	541.115	464.991	-0.474715	0.158196	-3.0008	0.00269267	0.0117348	11	103222323	103254518	-	ENSMUSG00000034255	protein_coding
Arhgap28	174.787	193.357	184.072	-0.142194	0.245543	-0.579099	0.562522	0.686101	17	68149708	68311115	-	ENSMUSG00000024043	protein_coding
Arhgap29	11199	5773.42	8486.22	0.955184	0.101544	9.4066	5.12e-21	7.26e-19	3	121746190	121810402	+	ENSMUSG00000039831	protein_coding
Arhgap30	39.5355	30.552	35.0437	0.357915	0.529268	0.676246	0.498884	0.629231	1	171216522	171237866	+	ENSMUSG00000048865	protein_coding
Arhgap31	6407.48	6797.84	6602.66	-0.085605	0.109727	-0.780164	0.435294	0.572657	16	38418702	38533636	-	ENSMUSG00000022799	protein_coding
Arhgap32	510.544	604.516	557.53	-0.240821	0.164126	-1.46729	0.142297	0.261095	9	32027432	32179742	+	ENSMUSG00000041444	protein_coding
Arhgap33	138.248	175.651	156.95	-0.337758	0.294735	-1.14597	0.251807	0.391101	7	30221651	30234485	-	ENSMUSG00000036882	protein_coding
Arhgap33os	0	2.03709	1.01854	-3.67866	3.54857	-1.03666	0.299894	0.441131	7	30214547	30221618	+	ENSMUSG00000062132	protein_coding
Arhgap35	6363.09	6372.39	6367.74	-0.00171597	0.0699708	-0.0245242	0.980435	0.98832	7	16227644	16348918	-	ENSMUSG00000058230	protein_coding
Arhgap36	0.577955	10.195	5.38645	-4.14761	1.57259	-2.63744	0.00835352	0.0296285	X	48552822	48589121	+	ENSMUSG00000036198	protein_coding
Arhgap39	410.777	456.613	433.695	-0.151286	0.15053	-1.00502	0.314887	0.457126	15	76608185	76702370	-	ENSMUSG00000033697	protein_coding
Arhgap4	33.3931	49.9262	41.6596	-0.571837	0.502213	-1.13864	0.254855	0.394694	X	72935048	72965476	-	ENSMUSG00000031389	protein_coding
Arhgap40	0	9.9622	4.9811	-5.94601	1.83223	-3.24522	0.00117358	0.00586691	2	158354716	158392682	+	ENSMUSG00000074625	protein_coding
Arhgap42	939.306	712.009	825.657	0.399668	0.112697	3.54641	0.000390518	0.00228692	9	8994330	9239106	-	ENSMUSG00000050730	protein_coding
Arhgap44	505.839	496.279	501.059	0.0243043	0.158853	0.152999	0.878399	0.923063	11	64892865	65053787	-	ENSMUSG00000033389	protein_coding
Arhgap45	52.2399	87.3611	69.8005	-0.73868	0.379506	-1.94643	0.0516036	0.123817	10	79852487	79867306	+	ENSMUSG00000035697	protein_coding
Arhgap5	954.372	862.311	908.341	0.147953	0.132615	1.11566	0.264567	0.405177	12	52550755	52618758	+	ENSMUSG00000035133	protein_coding
Arhgap6	209.623	220.315	214.969	-0.0728874	0.200256	-0.363971	0.715879	0.806912	X	167578095	168087431	+	ENSMUSG00000031355	protein_coding
Arhgap8	13.6309	28.5106	21.0708	-1.04801	0.704781	-1.487	0.137014	0.254345	15	84604253	84656408	+	ENSMUSG00000078954	protein_coding
Arhgap9	9.00013	11.2342	10.1172	-0.313057	0.952215	-0.328768	0.742331	0.82633	10	127157833	127165812	+	ENSMUSG00000040345	protein_coding
Arhgdia	27681.3	25159.4	26420.4	0.137707	0.0780223	1.76496	0.0775698	0.167753	11	120468930	120472450	-	ENSMUSG00000025132	protein_coding
Arhgdib	7276.47	7738.47	7507.47	-0.0891078	0.0921939	-0.966525	0.333781	0.476065	6	136900653	136918897	-	ENSMUSG00000030220	protein_coding
Arhgdig	244.53	396.561	320.545	-0.695385	0.166131	-4.18576	2.84e-05	0.000240833	17	26418157	26426760	-	ENSMUSG00000073433	protein_coding
Arhgef1	6099.03	5283.86	5691.44	0.206676	0.0784298	2.63517	0.00840962	0.0297668	7	24602337	24626019	+	ENSMUSG00000040940	protein_coding
Arhgef10	3070.08	2573.47	2821.77	0.253682	0.090363	2.80737	0.00499476	0.0194803	8	14961663	15051085	+	ENSMUSG00000071176	protein_coding
Arhgef10l	1632.7	1423.11	1527.91	0.19864	0.0918727	2.16213	0.0306084	0.082722	4	140241796	140393323	-	ENSMUSG00000040964	protein_coding
Arhgef11	2373.17	2193.57	2283.37	0.113634	0.0876898	1.29586	0.195024	0.328774	3	87524866	87645341	+	ENSMUSG00000041977	protein_coding
Arhgef12	5208.23	5270.34	5239.28	-0.016801	0.0760302	-0.220978	0.82511	0.887021	9	42875138	43018534	-	ENSMUSG00000059495	protein_coding
Arhgef15	5.2016	40.0101	22.6058	-2.93714	0.764442	-3.8422	0.000121937	0.000834687	11	68833981	68848306	-	ENSMUSG00000052921	protein_coding
Arhgef16	1.45879	14.632	8.04538	-3.33058	1.10903	-3.00316	0.00267194	0.0116551	4	154362943	154386133	-	ENSMUSG00000029032	protein_coding
Arhgef17	8169.97	8414.09	8292.03	-0.0425396	0.0717361	-0.593001	0.553181	0.677811	7	100518959	100581314	-	ENSMUSG00000032875	protein_coding
Arhgef18	2257.46	2296.18	2276.82	-0.0250616	0.0907802	-0.276069	0.782495	0.856697	8	3403415	3506601	+	ENSMUSG00000004568	protein_coding
Arhgef19	508.294	359.747	434.02	0.498439	0.154243	3.23151	0.00123138	0.00610676	4	140966810	140984875	+	ENSMUSG00000028919	protein_coding
Arhgef2	5183.48	5152.45	5167.97	0.0089896	0.076187	0.117994	0.906072	0.941975	3	88513273	88555359	+	ENSMUSG00000028059	protein_coding
Arhgef25	1201.99	1029.33	1115.66	0.222234	0.123062	1.80587	0.0709384	0.157178	10	127018394	127025952	-	ENSMUSG00000019467	protein_coding
Arhgef26	75.6075	127.238	101.423	-0.746868	0.295483	-2.52762	0.0114839	0.0381963	3	62245765	62369642	+	ENSMUSG00000036885	protein_coding
Arhgef28	1493.32	1953.21	1723.27	-0.388172	0.0970983	-3.99772	6.4e-05	0.000481111	13	98035977	98342947	-	ENSMUSG00000021662	protein_coding
Arhgef3	290.329	345.048	317.688	-0.251141	0.168295	-1.49227	0.135629	0.252558	14	26836856	27125868	+	ENSMUSG00000021895	protein_coding
Arhgef33	14.1967	9.57061	11.8837	0.575076	0.79009	0.727862	0.466698	0.600415	17	80614836	80707510	+	ENSMUSG00000054901	protein_coding
Arhgef37	60.2981	598.989	329.644	-3.31026	0.219952	-15.0499	3.46e-51	3.76e-48	18	61624728	61669665	-	ENSMUSG00000045094	protein_coding
Arhgef38	0.584365	3.32982	1.95709	-2.4936	2.08761	-1.19448	0.232291	0.370637	3	132818039	132940710	-	ENSMUSG00000040969	protein_coding
Arhgef39	70.2735	141.084	105.679	-0.99885	0.337077	-2.96327	0.00304389	0.0130009	4	43496142	43499695	-	ENSMUSG00000051517	protein_coding
Arhgef4	114.327	152.495	133.411	-0.415173	0.258595	-1.6055	0.108384	0.214485	1	34717269	34852390	+	ENSMUSG00000037509	protein_coding
Arhgef40	2493.36	3153.94	2823.65	-0.339839	0.0869429	-3.90876	9.28e-05	0.000659968	14	52222176	52243708	+	ENSMUSG00000004562	protein_coding
Arhgef5	1314.63	2395.67	1855.15	-0.864921	0.0970535	-8.9118	5.02e-19	5.54e-17	6	43242516	43266254	+	ENSMUSG00000033542	protein_coding
Arhgef6	454.077	322.725	388.401	0.491416	0.16507	2.97701	0.00291075	0.012546	X	56276845	56384089	-	ENSMUSG00000031133	protein_coding
Arhgef7	2506.56	2836.45	2671.5	-0.177502	0.0859606	-2.06493	0.0389299	0.0997846	8	11777721	11885219	+	ENSMUSG00000031511	protein_coding
Arhgef9	305.201	208.414	256.808	0.548288	0.198956	2.75582	0.00585443	0.0221393	X	94092541	94240462	-	ENSMUSG00000025656	protein_coding
Arid1a	3866.29	5287.32	4576.8	-0.450838	0.0997063	-4.52166	6.14e-06	6.35e-05	4	133406319	133484080	-	ENSMUSG00000007880	protein_coding
Arid1b	1683.99	2330.54	2007.26	-0.467731	0.103227	-4.53107	5.87e-06	6.1e-05	17	5044607	5397931	+	ENSMUSG00000069729	protein_coding
Arid2	1764.5	1799.17	1781.83	-0.026852	0.0956074	-0.280857	0.77882	0.853826	15	96185399	96302873	+	ENSMUSG00000033237	protein_coding
Arid3a	403.096	729.61	566.353	-0.854463	0.187786	-4.5502	5.36e-06	5.66e-05	10	79762877	79790852	+	ENSMUSG00000019564	protein_coding
Arid3b	89.5062	301.965	195.736	-1.7503	0.253049	-6.91687	4.62e-12	1.83e-10	9	57697636	57744076	-	ENSMUSG00000004661	protein_coding
Arid3c	0.287203	5.2538	2.7705	-4.06305	2.16616	-1.8757	0.0606969	0.13947	4	41723836	41731142	-	ENSMUSG00000066224	protein_coding
Arid4a	728.147	779.656	753.902	-0.0964844	0.124554	-0.774641	0.438552	0.575595	12	71062764	71145366	+	ENSMUSG00000048118	protein_coding
Arid4b	706.726	652.039	679.383	0.118418	0.16703	0.708962	0.478348	0.610981	13	14237817	14374188	+	ENSMUSG00000039219	protein_coding
Arid5a	263.155	369.066	316.11	-0.483714	0.220679	-2.19194	0.0283841	0.077961	1	36346814	36363110	+	ENSMUSG00000037447	protein_coding
Arid5b	7190.24	4978.08	6084.16	0.53031	0.0816851	6.49212	8.46e-11	2.72e-09	10	67928350	68114570	-	ENSMUSG00000019947	protein_coding
Arih1	4773.31	5530.55	5151.93	-0.212263	0.0878754	-2.41551	0.0157134	0.0490622	9	59295541	59393901	-	ENSMUSG00000025234	protein_coding
Arih2	2919.18	4222.16	3570.67	-0.531476	0.109548	-4.85155	1.22e-06	1.53e-05	9	108480141	108526585	-	ENSMUSG00000064145	protein_coding
Ark2c	16.0944	63.2066	39.6505	-1.97359	1.381	-1.4291	0.152975	0.276094	18	77543806	77652857	-	ENSMUSG00000025427	protein_coding
Ark2n	1120.14	1601.28	1360.71	-0.513934	0.141334	-3.63631	0.000276572	0.00170203	18	77719193	77802186	-	ENSMUSG00000047466	protein_coding
Arl1	10323.1	8454.59	9388.83	0.288005	0.0634555	4.5387	5.66e-06	5.92e-05	10	88566720	88579956	+	ENSMUSG00000060904	protein_coding
Arl10	314.348	470.077	392.212	-0.578322	0.15342	-3.76954	0.000163552	0.00107443	13	54722828	54728941	+	ENSMUSG00000025870	protein_coding
Arl11	5.54008	0.339514	2.9398	3.75934	1.95412	1.92381	0.054379	0.128844	14	61547202	61549385	+	ENSMUSG00000043157	protein_coding
Arl13a	0	3.43621	1.7181	-4.40657	2.66747	-1.65196	0.0985417	0.200023	X	133088250	133108777	+	ENSMUSG00000052549	protein_coding
Arl13b	699.931	512.971	606.451	0.449864	0.126537	3.55519	0.0003777	0.0022291	16	62614048	62667403	-	ENSMUSG00000022911	protein_coding
Arl14	0.580816	0.35314	0.466978	0.506111	4.03779	0.125344	0.900252	1	3	69129752	69130951	+	ENSMUSG00000098207	protein_coding
Arl14ep	1174.58	965.192	1069.89	0.282805	0.118583	2.38487	0.0170852	0.0524232	2	106792872	106804769	-	ENSMUSG00000027122	protein_coding
Arl14epl	3.22047	2.19126	2.70587	0.599923	1.84556	0.325064	0.745133	0.828708	18	47054882	47067299	+	ENSMUSG00000073568	protein_coding
Arl15	699.52	486.931	593.226	0.52094	0.136676	3.8115	0.000138126	0.000932941	13	113931041	114293997	+	ENSMUSG00000042348	protein_coding
Arl16	616.972	667.63	642.301	-0.111804	0.12759	-0.876277	0.380879	0.520241	11	120355692	120358433	-	ENSMUSG00000057594	protein_coding
Arl2	1025.28	1016.6	1020.94	0.0128331	0.110206	0.116446	0.907299	0.942879	19	6184404	6191578	-	ENSMUSG00000024944	protein_coding
Arl2bp	3566.55	2927.92	3247.23	0.284201	0.0789361	3.6004	0.000317734	0.00191675	8	95393228	95401053	+	ENSMUSG00000031776	protein_coding
Arl3	1111.95	1116.57	1114.26	-0.00634382	0.109269	-0.0580567	0.953703	0.973405	19	46519535	46561637	-	ENSMUSG00000025035	protein_coding
Arl4a	205.23	304.508	254.869	-0.567326	0.19516	-2.90698	0.00364935	0.0150911	12	40055446	40088024	-	ENSMUSG00000047446	protein_coding
Arl4c	1158.72	1596.93	1377.82	-0.4627	0.121389	-3.81172	0.000138006	0.000932637	1	88600847	88629943	-	ENSMUSG00000049866	protein_coding
Arl4d	139.662	386.648	263.155	-1.47066	0.192755	-7.62969	2.35e-14	1.41e-12	11	101556367	101558658	+	ENSMUSG00000034936	protein_coding
Arl5a	2168.59	1899.28	2033.93	0.189726	0.117431	1.61563	0.106174	0.211474	2	52287963	52314913	-	ENSMUSG00000036093	protein_coding
Arl5b	509.503	888.772	699.137	-0.800201	0.170769	-4.68588	2.79e-06	3.18e-05	2	15054206	15087267	+	ENSMUSG00000017418	protein_coding
Arl5c	30.7757	76.4258	53.6008	-1.31124	0.387463	-3.38415	0.000713978	0.00386782	11	97880404	97887007	-	ENSMUSG00000038352	protein_coding
Arl6	328.527	354.398	341.462	-0.108525	0.178946	-0.606467	0.544205	0.669477	16	59433312	59459754	-	ENSMUSG00000022722	protein_coding
Arl6ip1	4892.6	5126.91	5009.75	-0.0672722	0.0751348	-0.895354	0.370598	0.510239	7	117718114	117728885	-	ENSMUSG00000030654	protein_coding
Arl6ip4	1261.3	1217.11	1239.21	0.0526227	0.120506	0.436683	0.662341	0.765816	5	124254152	124256259	+	ENSMUSG00000029404	protein_coding
Arl6ip5	6933.59	7808.07	7370.83	-0.171518	0.0669126	-2.56331	0.0103679	0.0351487	6	97187650	97210276	+	ENSMUSG00000035199	protein_coding
Arl6ip6	781.411	664.131	722.771	0.237194	0.137361	1.72679	0.0842049	0.1786	2	53081738	53109232	+	ENSMUSG00000026960	protein_coding
Arl8a	4690.66	5767.44	5229.05	-0.297781	0.0787313	-3.78224	0.000155421	0.0010283	1	135074562	135084007	+	ENSMUSG00000026426	protein_coding
Arl8b	2992.11	3387.59	3189.85	-0.178525	0.0772976	-2.30958	0.0209115	0.0613746	6	108760060	108802239	+	ENSMUSG00000030105	protein_coding
Arl9	2.91118	11.1347	7.02296	-1.92499	1.0839	-1.77598	0.0757355	0.164974	5	77151902	77158453	+	ENSMUSG00000063820	protein_coding
Armc1	1480.23	1302.2	1391.21	0.183319	0.105249	1.74176	0.0815508	0.174478	3	19185566	19217229	-	ENSMUSG00000027599	protein_coding
Armc10	507.592	552.869	530.23	-0.121735	0.135273	-0.899917	0.368164	0.507972	5	21850811	21867692	+	ENSMUSG00000038525	protein_coding
Armc12	0	5.2538	2.6269	-5.02623	2.29862	-2.18663	0.0287695	0.0788333	17	28749780	28758084	+	ENSMUSG00000024223	protein_coding
Armc2	7.29042	4.06335	5.67689	0.867168	1.29204	0.671164	0.502116	0.632162	10	41790986	41894438	-	ENSMUSG00000071324	protein_coding
Armc3	0	0	0	NA	NA	NA	NA	1	2	19204113	19315052	+	ENSMUSG00000037683	protein_coding
Armc5	1081.79	952.837	1017.31	0.182721	0.116146	1.5732	0.115673	0.224665	7	127836514	127844272	+	ENSMUSG00000042178	protein_coding
Armc6	1199.82	1242.78	1221.3	-0.0520082	0.102948	-0.50519	0.613426	0.728628	8	70672822	70687116	-	ENSMUSG00000002343	protein_coding
Armc7	183.47	304.884	244.177	-0.728431	0.236487	-3.08022	0.00206848	0.00938711	11	115366493	115381293	+	ENSMUSG00000057219	protein_coding
Armc8	936.186	805.796	870.991	0.215848	0.108727	1.98522	0.04712	0.115412	9	99360425	99450952	-	ENSMUSG00000032468	protein_coding
Armc9	633.808	630.236	632.022	0.0078007	0.121273	0.0643232	0.948713	0.97038	1	86082502	86206006	+	ENSMUSG00000062590	protein_coding
Armcx1	957.78	660.711	809.246	0.532841	0.133515	3.99088	6.58e-05	0.00049243	X	133618712	133622666	+	ENSMUSG00000033460	protein_coding
Armcx2	3508.45	2958.58	3233.52	0.245705	0.0830999	2.95675	0.00310903	0.013224	X	133704894	133709970	-	ENSMUSG00000033436	protein_coding
Armcx3	1826.86	1239.89	1533.37	0.558873	0.0920547	6.07109	1.27e-09	3.22e-08	X	133657344	133662204	+	ENSMUSG00000049047	protein_coding
Armcx4	1006	827.166	916.581	0.282628	0.117452	2.40632	0.016114	0.0500817	X	133587268	133597506	+	ENSMUSG00000049804	protein_coding
Armcx5	315.786	380.145	347.966	-0.26385	0.176471	-1.49514	0.134877	0.2514	X	134643482	134648071	+	ENSMUSG00000072969	protein_coding
Armcx6	159.979	181.554	170.766	-0.180454	0.217573	-0.829395	0.406881	0.545456	X	133649210	133652166	-	ENSMUSG00000050394	protein_coding
Armh1	4.34857	16.631	10.4898	-1.92888	0.87333	-2.20865	0.0271987	0.0756174	4	117070531	117109322	-	ENSMUSG00000060268	protein_coding
Armh2	0	2.63026	1.31513	-4.03656	2.66643	-1.51384	0.130066	0.244762	13	24925215	24930575	+	ENSMUSG00000085861	protein_coding
Armh3	712.015	660.175	686.095	0.106207	0.139065	0.763724	0.445032	0.581629	19	45805803	45986927	-	ENSMUSG00000039901	protein_coding
Armh4	1106.66	846.507	976.584	0.384661	0.140841	2.73117	0.00631091	0.02356	14	49913409	50020840	-	ENSMUSG00000036242	protein_coding
Armt1	1140.74	1104.97	1122.86	0.0458902	0.101686	0.451294	0.651778	0.75722	10	4382467	4405141	+	ENSMUSG00000061759	protein_coding
Arnt	3476.75	2759.05	3117.9	0.333772	0.0773719	4.31386	1.6e-05	0.000146102	3	95341699	95404551	+	ENSMUSG00000015522	protein_coding
Arnt2	2285.02	1296.52	1790.77	0.816173	0.102227	7.9839	1.42e-15	1e-13	7	83895486	84059384	-	ENSMUSG00000015709	protein_coding
Arpc1a	2882.54	2384.27	2633.4	0.272611	0.0979095	2.78432	0.00536405	0.0206479	5	145020640	145045571	+	ENSMUSG00000029621	protein_coding
Arpc1b	19004.6	16509.5	17757	0.202866	0.0728873	2.78328	0.0053813	0.0206869	5	145051025	145067515	+	ENSMUSG00000029622	protein_coding
Arpc2	12264.3	13233.3	12748.8	-0.109706	0.0638281	-1.71877	0.0856562	0.180776	1	74275243	74307368	+	ENSMUSG00000006304	protein_coding
Arpc3	3458.83	3322.69	3390.76	0.0575605	0.0754939	0.762452	0.44579	0.582365	5	122529941	122552247	+	ENSMUSG00000029465	protein_coding
Arpc4	7111.93	7439.87	7275.9	-0.0652874	0.0742991	-0.878711	0.379558	0.519251	6	113355076	113367409	+	ENSMUSG00000079426	protein_coding
Arpc5	9164.06	8758.26	8961.16	0.0649557	0.082436	0.787953	0.430724	0.568046	1	152642293	152651348	+	ENSMUSG00000008475	protein_coding
Arpc5l	1721.85	2004.55	1863.2	-0.21845	0.0936558	-2.33248	0.0196756	0.0585263	2	38895360	38905889	+	ENSMUSG00000026755	protein_coding
Arpin	473.235	400.802	437.019	0.237267	0.14957	1.58633	0.112664	0.220617	7	79575109	79585107	-	ENSMUSG00000039043	protein_coding
Arpp19	1802.63	1364.27	1583.45	0.400292	0.101094	3.95959	7.51e-05	0.00055215	9	74944896	74967595	+	ENSMUSG00000007656	protein_coding
Arpp21	15.1202	33.5586	24.3394	-1.13483	0.672439	-1.68763	0.0914817	0.189467	9	111894159	112065006	-	ENSMUSG00000032503	protein_coding
Arr3	0.574407	5.98042	3.27741	-3.37334	1.79757	-1.87661	0.0605717	0.139256	X	99649103	99662099	+	ENSMUSG00000060890	protein_coding
Arrb1	1398.22	794.503	1096.36	0.81344	0.105022	7.7454	9.53e-15	6.02e-13	7	99184673	99255978	+	ENSMUSG00000018909	protein_coding
Arrb2	233.381	241.755	237.568	-0.0492858	0.189988	-0.259415	0.795315	0.866107	11	70323461	70331654	+	ENSMUSG00000060216	protein_coding
Arrdc1	356.447	332.517	344.482	0.104388	0.170442	0.612456	0.540236	0.665864	2	24815364	24825264	-	ENSMUSG00000026972	protein_coding
Arrdc2	185.938	289.698	237.818	-0.637757	0.265482	-2.40226	0.016294	0.0505385	8	71287773	71292364	-	ENSMUSG00000002910	protein_coding
Arrdc3	581.804	678.536	630.17	-0.223312	0.142029	-1.5723	0.115882	0.225022	13	81031503	81044161	+	ENSMUSG00000074794	protein_coding
Arrdc4	800.928	1343.29	1072.11	-0.743968	0.129064	-5.76433	8.2e-09	1.72e-07	7	68386743	68398989	-	ENSMUSG00000042659	protein_coding
Arrdc5	0	0	0	NA	NA	NA	NA	1	17	56601111	56607286	-	ENSMUSG00000073380	protein_coding
Arsa	2963.97	2486.34	2725.15	0.252997	0.0838386	3.01767	0.00254727	0.011221	15	89356679	89361628	-	ENSMUSG00000022620	protein_coding
Arsb	1477.46	1038.81	1258.13	0.50588	0.110344	4.58456	4.55e-06	4.89e-05	13	93908138	94079524	+	ENSMUSG00000042082	protein_coding
Arsg	234.467	149.085	191.776	0.652485	0.225132	2.89823	0.0037527	0.0154088	11	109364200	109464156	+	ENSMUSG00000020604	protein_coding
Arsi	333.493	236.959	285.226	0.488076	0.186917	2.61119	0.00902289	0.0314519	18	61044852	61051633	+	ENSMUSG00000036412	protein_coding
Arsj	1114.36	601.858	858.112	0.886768	0.118558	7.47962	7.45e-14	4.02e-12	3	126157333	126234024	+	ENSMUSG00000046561	protein_coding
Arsk	282.939	289.892	286.415	-0.0366435	0.17419	-0.210365	0.833383	0.89261	13	76208541	76246779	-	ENSMUSG00000021592	protein_coding
Art1	2.02107	15.8364	8.92874	-2.95312	1.17059	-2.52275	0.011644	0.0385815	7	101750950	101763140	+	ENSMUSG00000030996	protein_coding
Art2a	0.581504	4.59082	2.58616	-2.98926	2.41021	-1.24025	0.214884	0.350339	7	101201660	101210072	-	ENSMUSG00000092517	protein_coding
Art2b	0	0.81267	0.406335	-2.32805	4.03154	-0.577458	0.56363	1	7	101226177	101234807	-	ENSMUSG00000030651	protein_coding
Art3	56.9855	35.8825	46.434	0.66378	0.40826	1.62588	0.103976	0.208191	5	92479686	92562487	+	ENSMUSG00000034842	protein_coding
Art4	0	0.70628	0.35314	-2.15502	4.04713	-0.53248	0.594394	1	6	136825449	136834731	-	ENSMUSG00000030217	protein_coding
Art5	2.63325	21.792	12.2126	-3.04826	0.949025	-3.21199	0.0013182	0.00642755	7	101746086	101758696	-	ENSMUSG00000070424	protein_coding
Artn	72.3674	100.527	86.4472	-0.475842	0.30218	-1.5747	0.115326	0.224217	4	117783359	117786960	-	ENSMUSG00000028539	protein_coding
Arv1	185.47	278.037	231.754	-0.581317	0.205499	-2.82881	0.00467218	0.0184661	8	125448878	125460862	+	ENSMUSG00000031982	protein_coding
Arvcf	942.057	670.831	806.444	0.491455	0.123286	3.98629	6.71e-05	0.000500367	16	18166046	18225826	+	ENSMUSG00000118669	protein_coding
Arx	3.74646	1.2722	2.50933	1.60753	2.02917	0.792212	0.428237	0.5658	X	92330051	92341963	+	ENSMUSG00000035277	protein_coding
Arxes1	22.0449	19.4848	20.7649	0.176778	0.647809	0.272887	0.78494	0.858354	X	134934116	134935695	+	ENSMUSG00000048355	protein_coding
Arxes2	320.534	269.379	294.956	0.246122	0.221032	1.11351	0.265489	0.406125	X	134894573	134896104	+	ENSMUSG00000048040	protein_coding
As3mt	102.206	157.469	129.837	-0.62705	0.280976	-2.23168	0.0256359	0.0722024	19	46695897	46729538	+	ENSMUSG00000003559	protein_coding
Asah1	6221.2	5465.87	5843.54	0.186215	0.085453	2.17916	0.0293201	0.0799772	8	41793234	41827810	-	ENSMUSG00000031591	protein_coding
Asah2	673.021	535.988	604.504	0.326897	0.138691	2.35701	0.0184228	0.0555008	19	31959997	32085611	-	ENSMUSG00000024887	protein_coding
Asap1	6353.2	5725.32	6039.26	0.149528	0.0884268	1.69098	0.0908403	0.188492	15	63958706	64254768	-	ENSMUSG00000022377	protein_coding
Asap2	607.944	921.078	764.511	-0.596936	0.134382	-4.4421	8.91e-06	8.78e-05	12	21040460	21320172	+	ENSMUSG00000052632	protein_coding
Asap3	416.55	642.704	529.627	-0.624431	0.151529	-4.12087	3.77e-05	0.000306703	4	135933676	135972527	+	ENSMUSG00000036995	protein_coding
Asb1	1113.68	1372.18	1242.93	-0.300016	0.101437	-2.95764	0.0031	0.0132017	1	91468266	91487311	+	ENSMUSG00000026311	protein_coding
Asb10	3.22333	0.339514	1.78142	2.97754	2.53748	1.17342	0.240626	0.379142	5	24737695	24745976	-	ENSMUSG00000038204	protein_coding
Asb11	0	9.90584	4.95292	-5.95356	1.77101	-3.36168	0.000774698	0.00414012	X	163219990	163242166	+	ENSMUSG00000031382	protein_coding
Asb12	0	3.77572	1.88786	-4.5451	2.5691	-1.76914	0.0768711	0.166656	X	94513807	94601593	-	ENSMUSG00000031204	protein_coding
Asb13	262.28	190.379	226.329	0.467182	0.227497	2.05358	0.0400168	0.10215	13	3684032	3703822	+	ENSMUSG00000033781	protein_coding
Asb14	12.7514	15.8975	14.3244	-0.309422	0.724609	-0.427019	0.669365	0.771175	14	26616514	26637215	+	ENSMUSG00000021898	protein_coding
Asb15	4.66279	5.79899	5.23089	-0.335855	1.44194	-0.232919	0.815824	0.880734	6	24528143	24573163	+	ENSMUSG00000029685	protein_coding
Asb16	17.6929	31.136	24.4145	-0.816465	0.548997	-1.48719	0.136964	0.254282	11	102159569	102170288	+	ENSMUSG00000034768	protein_coding
Asb17	1.44243	9.22009	5.33126	-2.67138	1.57181	-1.69956	0.0892145	0.186143	3	153549846	153560719	+	ENSMUSG00000038997	protein_coding
Asb18	0	3.62416	1.81208	-4.505	2.44265	-1.84431	0.0651381	0.147247	1	89877942	89942388	-	ENSMUSG00000067081	protein_coding
Asb2	45.6557	122.104	83.8797	-1.41982	0.309861	-4.5821	4.6e-06	4.94e-05	12	103287401	103322260	-	ENSMUSG00000021200	protein_coding
Asb3	423.015	398.12	410.568	0.088874	0.151147	0.587997	0.556534	0.680608	11	30835416	31052704	+	ENSMUSG00000020305	protein_coding
Asb4	16.505	25.1526	20.8288	-0.620051	0.69856	-0.887613	0.374749	0.514287	6	5383386	5433022	+	ENSMUSG00000042607	protein_coding
Asb5	960.582	914.931	937.757	0.0708619	0.123954	0.571679	0.567539	0.690721	8	54982615	55040910	+	ENSMUSG00000031519	protein_coding
Asb6	1950.28	2583.22	2266.75	-0.404676	0.100103	-4.04259	5.29e-05	0.000410055	2	30713109	30720345	-	ENSMUSG00000039483	protein_coding
Asb7	735.643	904.616	820.13	-0.296633	0.12948	-2.29096	0.0219657	0.0639196	7	66294313	66339344	-	ENSMUSG00000030509	protein_coding
Asb8	1259.96	1278.3	1269.13	-0.021292	0.0990011	-0.215068	0.829714	0.890487	15	98032518	98063506	-	ENSMUSG00000048175	protein_coding
Asb9	0	2.19126	1.09563	-3.75463	3.15023	-1.19186	0.233317	0.371152	X	163289323	163322748	+	ENSMUSG00000031384	protein_coding
Ascc1	557.733	482.232	519.983	0.206927	0.139591	1.48238	0.13824	0.255996	10	59838627	59935810	+	ENSMUSG00000044475	protein_coding
Ascc2	3038.55	3740.26	3389.4	-0.299835	0.0748284	-4.00697	6.15e-05	0.000466054	11	4587747	4635699	+	ENSMUSG00000020412	protein_coding
Ascc3	2074.09	1522.32	1798.21	0.445197	0.0920076	4.8387	1.31e-06	1.62e-05	10	50468765	50727581	+	ENSMUSG00000038774	protein_coding
Ascl1	0	2.63716	1.31858	-4.02192	2.95267	-1.36213	0.173157	0.30234	10	87326681	87329522	-	ENSMUSG00000020052	protein_coding
Ascl2	6.9825	39.7488	23.3656	-2.50315	0.689808	-3.62877	0.000284779	0.00174636	7	142520566	142523001	-	ENSMUSG00000009248	protein_coding
Ascl3	0.293613	11.0143	5.65398	-5.15129	1.81669	-2.83553	0.00457497	0.0181726	7	109326672	109330933	-	ENSMUSG00000035951	protein_coding
Ascl4	1.14881	0.692654	0.920734	0.701973	3.12354	0.224736	0.822184	0.885297	10	85763545	85782070	+	ENSMUSG00000085111	protein_coding
Ascl5	0	0	0	NA	NA	NA	NA	1	1	135978542	135979108	+	ENSMUSG00000097918	protein_coding
Asdurf	0	0	0	NA	NA	NA	NA	1	1	53387638	53391778	-	ENSMUSG00000117809	protein_coding
Asf1a	166.104	203.645	184.875	-0.289737	0.246612	-1.17487	0.240047	0.378711	10	53472853	53485321	+	ENSMUSG00000019857	protein_coding
Asf1b	675.31	517.226	596.268	0.383904	0.134861	2.84667	0.00441792	0.0176292	8	84682136	84696826	+	ENSMUSG00000005470	protein_coding
Asgr1	35.3745	91.606	63.4903	-1.37038	0.366799	-3.73605	0.000186935	0.00120845	11	69944911	69948720	+	ENSMUSG00000020884	protein_coding
Asgr2	0.584365	9.16988	4.87712	-3.96727	1.58702	-2.49983	0.0124253	0.0406482	11	69983470	69997013	+	ENSMUSG00000040963	protein_coding
Ash1l	3258.22	2656.27	2957.24	0.294917	0.0799995	3.68649	0.000227366	0.00143304	3	88857929	88986682	+	ENSMUSG00000028053	protein_coding
Ash2l	2099.72	1895.78	1997.75	0.146883	0.0928679	1.58163	0.113734	0.222064	8	26306024	26337722	-	ENSMUSG00000031575	protein_coding
Asic1	181.919	222.937	202.428	-0.288406	0.232142	-1.24237	0.214101	0.349552	15	99568249	99599011	+	ENSMUSG00000023017	protein_coding
Asic2	0	1.7112	0.855599	-3.42921	3.43656	-0.997863	0.318346	1	11	80770995	81859283	-	ENSMUSG00000020704	protein_coding
Asic3	184.896	178.564	181.73	0.0438467	0.249783	0.175539	0.860656	0.911566	5	24618390	24622833	+	ENSMUSG00000038276	protein_coding
Asic4	2.32109	3.68296	3.00203	-0.641553	1.51029	-0.424787	0.670992	0.772525	1	75427080	75450987	+	ENSMUSG00000033007	protein_coding
Asic5	0	3.19618	1.59809	-4.30996	2.70623	-1.59261	0.111248	0.218631	3	81889597	81928540	+	ENSMUSG00000028008	protein_coding
Asl	1021.45	1082.97	1052.21	-0.0863509	0.114366	-0.755039	0.450225	0.586367	5	130040099	130058088	-	ENSMUSG00000025533	protein_coding
Asmt	4.05644	3.10341	3.57993	0.397351	1.43362	0.277166	0.781653	0.856053	X	169106280	169112125	+	ENSMUSG00000093806	protein_coding
Asns	4253.65	4148.53	4201.09	0.0360222	0.0706258	0.510043	0.610022	0.725992	6	7675169	7693254	-	ENSMUSG00000029752	protein_coding
Asnsd1	95.6572	77.9198	86.7885	0.290466	0.307308	0.945195	0.344559	0.484593	1	53383776	53391911	-	ENSMUSG00000026095	protein_coding
Aspa	2.91038	8.41152	5.66095	-1.53728	1.33382	-1.15254	0.249101	0.388213	11	73195818	73220422	-	ENSMUSG00000020774	protein_coding
Aspdh	0	0.45953	0.229765	-1.35112	4.08047	-0.331118	0.740556	1	7	44114815	44117182	+	ENSMUSG00000038704	protein_coding
Aspg	172.627	52.0118	112.319	1.73788	0.346886	5.00994	5.44e-07	7.37e-06	12	112073113	112093993	+	ENSMUSG00000037686	protein_coding
Asph	5913.17	3918.71	4915.94	0.592581	0.0952671	6.22021	4.96e-10	1.36e-08	4	9448069	9669344	-	ENSMUSG00000028207	protein_coding
Asphd1	0.287203	3.17564	1.73142	-3.35586	2.53807	-1.32221	0.186099	0.31827	7	126544739	126548754	-	ENSMUSG00000046378	protein_coding
Asphd2	108.929	124.337	116.633	-0.184031	0.275943	-0.666917	0.504825	0.634839	5	112532220	112542732	-	ENSMUSG00000029348	protein_coding
Aspm	310.597	242.053	276.325	0.358795	0.200382	1.79056	0.0733639	0.161219	1	139382510	139421829	+	ENSMUSG00000033952	protein_coding
Aspn	58.6785	49.8218	54.2502	0.233902	0.382549	0.611429	0.540916	0.666355	13	49697919	49721041	+	ENSMUSG00000021388	protein_coding
Asprv1	17.4492	25.5377	21.4935	-0.546858	0.633613	-0.863079	0.388094	0.52671	6	86605146	86606692	+	ENSMUSG00000033508	protein_coding
Aspscr1	1117.26	1080.7	1098.98	0.0499489	0.113621	0.439609	0.66022	0.764127	11	120563799	120600273	+	ENSMUSG00000025142	protein_coding
Asrgl1	492.915	417.611	455.263	0.240528	0.146566	1.64109	0.10078	0.203569	19	9087232	9113000	-	ENSMUSG00000024654	protein_coding
Ass1	13864.3	17089	15476.7	-0.301853	0.109039	-2.7683	0.0056349	0.0214817	2	31360219	31410684	+	ENSMUSG00000076441	protein_coding
Aste1	202.978	261.268	232.123	-0.366854	0.205875	-1.78193	0.0747607	0.163177	9	105272591	105289428	+	ENSMUSG00000032567	protein_coding
Astl	0	1.13856	0.569279	-2.82691	3.99552	-0.70752	0.479243	1	2	127180559	127199571	+	ENSMUSG00000050468	protein_coding
Astn1	7.2704	16.1892	11.7298	-1.15559	0.799538	-1.44532	0.148369	0.269502	1	158189843	158519351	+	ENSMUSG00000026587	protein_coding
Astn2	13.6808	42.4559	28.0683	-1.63867	0.572622	-2.8617	0.00421377	0.0169426	4	65299040	66322848	-	ENSMUSG00000028373	protein_coding
Asxl1	3176.99	3178.17	3177.58	0.000300092	0.0860483	0.00348748	0.997217	0.998478	2	153187749	153245927	+	ENSMUSG00000042548	protein_coding
Asxl2	1373.43	1237.49	1305.46	0.14988	0.0973591	1.53946	0.123693	0.236111	12	3476857	3556852	+	ENSMUSG00000037486	protein_coding
Asxl3	8.45274	48.3538	28.4033	-2.51023	0.623282	-4.02744	5.64e-05	0.000432971	18	22477303	22663072	+	ENSMUSG00000045215	protein_coding
Asz1	0	0	0	NA	NA	NA	NA	1	6	18050963	18109060	-	ENSMUSG00000010796	protein_coding
Atad1	2902.66	2242.63	2572.65	0.371502	0.0902264	4.11745	3.83e-05	0.000311156	19	32649038	32717186	-	ENSMUSG00000013662	protein_coding
Atad2	1459.51	941.027	1200.27	0.631958	0.108006	5.85115	4.88e-09	1.08e-07	15	57957440	57998478	-	ENSMUSG00000022360	protein_coding
Atad2b	716.997	745.924	731.461	-0.0542668	0.150686	-0.360132	0.718748	0.808794	12	4967353	5097394	+	ENSMUSG00000052812	protein_coding
Atad3a	1803.15	1946.13	1874.64	-0.109775	0.0922122	-1.19046	0.233865	0.371717	4	155825098	155845550	-	ENSMUSG00000029036	protein_coding
Atad5	300.633	176.555	238.594	0.762145	0.213507	3.56964	0.000357473	0.00212484	11	79980226	80026620	+	ENSMUSG00000017550	protein_coding
Atat1	304.584	391.801	348.192	-0.360707	0.163846	-2.20149	0.0277012	0.0766048	17	36208487	36220967	-	ENSMUSG00000024426	protein_coding
Atcay	2.59903	12.9523	7.77567	-2.30759	1.14238	-2.01999	0.0433839	0.108472	10	81040342	81066667	-	ENSMUSG00000034958	protein_coding
Ate1	2459.65	2207.83	2333.74	0.154622	0.103967	1.48722	0.136957	0.254282	7	129993223	130122099	-	ENSMUSG00000030850	protein_coding
Atf1	2028.97	1941.32	1985.14	0.0648305	0.0884529	0.732938	0.463596	0.597925	15	100125700	100159125	+	ENSMUSG00000023027	protein_coding
Atf2	1314.3	1269.42	1291.86	0.0511625	0.0992482	0.515501	0.606203	0.722748	2	73646853	73722983	-	ENSMUSG00000027104	protein_coding
Atf3	167.562	900.725	534.144	-2.42573	0.449887	-5.39187	6.97e-08	1.18e-06	1	190902493	190950236	-	ENSMUSG00000026628	protein_coding
Atf4	8808.05	8843.51	8825.78	-0.00540789	0.0802513	-0.067387	0.946274	0.96851	15	80139385	80141742	+	ENSMUSG00000042406	protein_coding
Atf5	5467.19	5059.96	5263.57	0.111842	0.0707027	1.58187	0.113679	0.221982	7	44461680	44466082	-	ENSMUSG00000038539	protein_coding
Atf6	4821.71	5533.03	5177.37	-0.198539	0.0832723	-2.38421	0.0171158	0.0524628	1	170532243	170695340	-	ENSMUSG00000026663	protein_coding
Atf6b	2568.65	2142.62	2355.63	0.260413	0.0999365	2.60579	0.00916631	0.0318118	17	34866120	34874048	+	ENSMUSG00000015461	protein_coding
Atf7	2581.15	2077.96	2329.56	0.312775	0.078882	3.9651	7.34e-05	0.000541831	15	102434381	102533899	-	ENSMUSG00000099083	protein_coding
Atf7ip	2850.56	2384.77	2617.66	0.25702	0.0792164	3.24453	0.00117644	0.00587612	6	136483165	136587860	+	ENSMUSG00000030213	protein_coding
Atf7ip2	11.9263	10.4081	11.1672	0.213059	1.16778	0.182447	0.855232	0.907476	16	10010576	10069342	+	ENSMUSG00000039200	protein_coding
Atg10	129.817	107.29	118.554	0.275509	0.277686	0.992163	0.321118	0.463161	13	91083475	91372087	-	ENSMUSG00000021619	protein_coding
Atg101	899.817	1109.71	1004.77	-0.300285	0.122115	-2.45903	0.0139312	0.0445583	15	101182153	101188826	+	ENSMUSG00000037204	protein_coding
Atg12	1996.08	2221.66	2108.87	-0.153358	0.101694	-1.50803	0.131546	0.246599	18	46863211	46874647	-	ENSMUSG00000032905	protein_coding
Atg13	2214.09	2668.86	2441.47	-0.268546	0.111237	-2.41418	0.0157708	0.0492135	2	91504963	91540921	-	ENSMUSG00000027244	protein_coding
Atg14	377.397	733.527	555.462	-0.956245	0.17085	-5.597	2.18e-08	4.15e-07	14	47778350	47808106	-	ENSMUSG00000037526	protein_coding
Atg16l1	1648.76	2217.54	1933.15	-0.426113	0.111534	-3.82047	0.000133199	0.000902765	1	87683592	87720150	+	ENSMUSG00000026289	protein_coding
Atg16l2	420.381	448.177	434.279	-0.0894916	0.154944	-0.577574	0.563552	0.687068	7	100912241	100951458	-	ENSMUSG00000047767	protein_coding
Atg2a	1997.97	2398.53	2198.25	-0.2633	0.0891969	-2.95189	0.00315832	0.0133944	19	6291698	6312365	+	ENSMUSG00000024773	protein_coding
Atg2b	3001.9	3321.13	3161.51	-0.144963	0.0913812	-1.58635	0.112659	0.220617	12	105582395	105651470	-	ENSMUSG00000041341	protein_coding
Atg3	2027.85	2019.7	2023.77	0.00634984	0.0940655	0.0675045	0.94618	0.968471	16	44979148	45008901	+	ENSMUSG00000022663	protein_coding
Atg4a	893.655	716.399	805.027	0.31647	0.143982	2.19798	0.0279504	0.0771349	X	139857656	139947266	+	ENSMUSG00000079418	protein_coding
Atg4a-ps	0.574407	0.339514	0.456961	0.492218	4.03904	0.121865	0.903006	1	3	103551270	103553384	-	ENSMUSG00000087119	protein_coding
Atg4b	2215.87	2311.26	2263.56	-0.0601596	0.0839017	-0.717025	0.473358	0.606698	1	93679222	93718332	+	ENSMUSG00000026280	protein_coding
Atg4c	474.034	406.175	440.105	0.220267	0.145719	1.51158	0.13064	0.245551	4	99082171	99148024	+	ENSMUSG00000028550	protein_coding
Atg4d	343.536	375.819	359.678	-0.128348	0.166966	-0.768705	0.442069	0.57912	9	21176589	21189068	+	ENSMUSG00000002820	protein_coding
Atg5	1303.36	1139.28	1221.32	0.193535	0.102754	1.88348	0.059635	0.137793	10	44144354	44240287	+	ENSMUSG00000038160	protein_coding
Atg5lrt	0	0	0	NA	NA	NA	NA	1	10	95972465	95972776	+	ENSMUSG00000096486	protein_coding
Atg7	2206.33	2137.9	2172.12	0.0445741	0.10013	0.44516	0.656204	0.76084	6	114620058	114837575	+	ENSMUSG00000030314	protein_coding
Atg9a	1783.65	1985.22	1884.44	-0.153672	0.0919578	-1.67111	0.0946999	0.194261	1	75157504	75168840	-	ENSMUSG00000033124	protein_coding
Atg9b	21.7592	73.7978	47.7785	-1.76487	0.427275	-4.13052	3.62e-05	0.000296179	5	24589179	24597141	-	ENSMUSG00000038295	protein_coding
Atic	6219.93	5761.86	5990.9	0.109984	0.0770813	1.42686	0.153619	0.276912	1	71596309	71618790	+	ENSMUSG00000026192	protein_coding
Atl1	178.127	137.499	157.813	0.374522	0.250516	1.49501	0.134913	0.251439	12	69939388	70013191	+	ENSMUSG00000021066	protein_coding
Atl2	1496.56	1960.89	1728.72	-0.388508	0.112534	-3.45236	0.000555708	0.00311504	17	80155819	80203552	-	ENSMUSG00000059811	protein_coding
Atl3	8079.35	5650.93	6865.14	0.515183	0.0953645	5.40225	6.58e-08	1.12e-06	19	7471405	7517039	+	ENSMUSG00000024759	protein_coding
Atm	965.298	582.226	773.762	0.727272	0.137107	5.3044	1.13e-07	1.82e-06	9	53350449	53448040	-	ENSMUSG00000034218	protein_coding
Atmin	1017.52	1017.72	1017.62	0.000716609	0.106771	0.00671167	0.994645	0.996704	8	117670132	117687184	+	ENSMUSG00000047388	protein_coding
Atn1	228.031	231.488	229.76	-0.0180748	0.218127	-0.0828638	0.93396	0.959758	6	124719507	124733487	-	ENSMUSG00000004263	protein_coding
Atoh1	0	1.15218	0.576092	-2.84235	3.67134	-0.774199	0.438813	1	6	64706109	64708229	+	ENSMUSG00000073043	protein_coding
Atoh7	0	2.19126	1.09563	-3.75463	3.15023	-1.19186	0.233317	0.371152	10	62935430	62937058	+	ENSMUSG00000036816	protein_coding
Atoh8	5915.65	4203.49	5059.57	0.492254	0.0869486	5.66144	1.5e-08	2.96e-07	6	72183161	72212561	-	ENSMUSG00000037621	protein_coding
Atosa	876.946	886.255	881.601	-0.0172018	0.121936	-0.141072	0.887813	0.929089	9	74860151	74939746	+	ENSMUSG00000034858	protein_coding
Atosb	2968.37	4752.67	3860.52	-0.678353	0.0929709	-7.2964	2.96e-13	1.45e-11	4	43032414	43046220	-	ENSMUSG00000036002	protein_coding
Atox1	1291.39	1228.8	1260.1	0.0693185	0.129123	0.536843	0.591376	0.710549	11	55337467	55352065	-	ENSMUSG00000018585	protein_coding
Atp10a	1390.45	1538.24	1464.35	-0.145159	0.106401	-1.36426	0.172485	0.30174	7	58305914	58479168	+	ENSMUSG00000025324	protein_coding
Atp10b	2.90122	6.93345	4.91734	-1.26486	1.24065	-1.01951	0.307959	0.449465	11	43040704	43153112	+	ENSMUSG00000055415	protein_coding
Atp10d	451.853	443.999	447.926	0.0218575	0.156473	0.139689	0.888906	0.929786	5	72360672	72456118	+	ENSMUSG00000046808	protein_coding
Atp11a	12674.9	9786.3	11230.6	0.372843	0.0786069	4.74314	2.1e-06	2.49e-05	8	12807014	12918728	+	ENSMUSG00000031441	protein_coding
Atp11b	1330.35	1494.46	1412.41	-0.166523	0.107266	-1.55242	0.120561	0.231271	3	35808255	35910425	+	ENSMUSG00000037400	protein_coding
Atp11c	504.394	388.206	446.3	0.374984	0.162124	2.31295	0.0207254	0.0609415	X	59268650	59636304	-	ENSMUSG00000062949	protein_coding
Atp12a	99.5416	15.8975	57.7195	2.6604	0.50692	5.24816	1.54e-07	2.4e-06	14	56602525	56626007	+	ENSMUSG00000022229	protein_coding
Atp13a1	3531.53	3921.59	3726.56	-0.15082	0.0790667	-1.90751	0.0564552	0.132354	8	70243813	70260399	+	ENSMUSG00000031862	protein_coding
Atp13a2	1008.5	1206.85	1107.68	-0.260432	0.106931	-2.43551	0.0148706	0.0469001	4	140714184	140734641	+	ENSMUSG00000036622	protein_coding
Atp13a3	6015.68	5625.28	5820.48	0.0970569	0.0853321	1.1374	0.25537	0.395191	16	30131241	30224793	-	ENSMUSG00000022533	protein_coding
Atp13a4	1.16232	6.64844	3.90538	-2.52097	1.50352	-1.67672	0.0935981	0.192477	16	29214671	29363682	-	ENSMUSG00000038094	protein_coding
Atp13a5	0	9.53664	4.76832	-5.88675	1.74595	-3.37165	0.000747181	0.00401152	16	29050603	29197550	-	ENSMUSG00000048939	protein_coding
Atp1a1	31325.1	32502.5	31913.8	-0.0532394	0.0589027	-0.903853	0.366073	0.505807	3	101483535	101512000	-	ENSMUSG00000033161	protein_coding
Atp1a2	25.9317	31.4798	28.7058	-0.278792	0.549562	-0.507298	0.611945	0.727735	1	172099276	172125631	-	ENSMUSG00000007097	protein_coding
Atp1a3	49.1415	35.3961	42.2688	0.482997	0.459177	1.05187	0.292857	0.434337	7	24677592	24705383	-	ENSMUSG00000040907	protein_coding
Atp1a4	1.16301	2.95615	2.05958	-1.34906	2.28047	-0.591572	0.554138	0.678343	1	172051080	172085981	-	ENSMUSG00000007107	protein_coding
Atp1b1	1411.18	1657.68	1534.43	-0.232789	0.118518	-1.96416	0.0495116	0.120088	1	164264678	164285924	-	ENSMUSG00000026576	protein_coding
Atp1b2	7.58106	13.0247	10.3029	-0.769962	1.13642	-0.677533	0.498068	0.628656	11	69490562	69496768	-	ENSMUSG00000041329	protein_coding
Atp1b3	5667.72	5178.59	5423.16	0.129713	0.0847514	1.53052	0.125889	0.239176	9	96214708	96246495	-	ENSMUSG00000032412	protein_coding
Atp1b4	0	1.7181	0.859052	-3.40518	3.44568	-0.988247	0.323032	1	X	37405061	37425646	+	ENSMUSG00000016327	protein_coding
Atp23	177.633	181.847	179.74	-0.031789	0.219162	-0.145048	0.884673	0.926903	10	126704296	126737224	-	ENSMUSG00000025436	protein_coding
Atp2a1	116.614	101.824	109.219	0.201801	0.340552	0.59257	0.553469	0.677995	7	126045030	126062280	-	ENSMUSG00000030730	protein_coding
Atp2a2	22896.1	21221.7	22058.9	0.10945	0.0642404	1.70376	0.0884257	0.185163	5	122591576	122640288	-	ENSMUSG00000029467	protein_coding
Atp2a3	39.2099	72.9669	56.0884	-0.893036	0.403702	-2.21211	0.0269587	0.0751119	11	72851995	72883870	+	ENSMUSG00000020788	protein_coding
Atp2b1	4173.96	3316.4	3745.18	0.331619	0.0794601	4.1734	3e-05	0.000252691	10	98750268	98862005	+	ENSMUSG00000019943	protein_coding
Atp2b2	4.96784	31.5459	18.2569	-2.65928	0.86211	-3.08462	0.00203811	0.00928312	6	113720792	114019574	-	ENSMUSG00000030302	protein_coding
Atp2b3	2.6147	8.56551	5.59011	-1.72496	1.18767	-1.4524	0.146392	0.266893	X	72546692	72614611	+	ENSMUSG00000031376	protein_coding
Atp2b4	1180.31	1895.63	1537.97	-0.682764	0.096691	-7.0613	1.65e-12	6.92e-11	1	133627195	133728779	-	ENSMUSG00000026463	protein_coding
Atp2c1	3409.94	3142.23	3276.09	0.117004	0.0865174	1.35238	0.176255	0.306398	9	105280738	105404518	-	ENSMUSG00000032570	protein_coding
Atp2c2	2.93327	25.176	14.0546	-3.10922	0.964829	-3.22256	0.0012705	0.00625098	8	120426748	120484456	+	ENSMUSG00000034112	protein_coding
Atp4a	0.287203	7.37954	3.83337	-4.54958	1.82979	-2.48639	0.0129045	0.0419469	7	30411634	30424959	+	ENSMUSG00000005553	protein_coding
Atp4b	1.16232	8.94347	5.0529	-2.93763	1.34019	-2.19194	0.0283836	0.077961	8	13436205	13446825	-	ENSMUSG00000031449	protein_coding
Atp5f1a	22379.1	20462.5	21420.8	0.129019	0.0766375	1.68349	0.0922795	0.190626	18	77861429	77870569	+	ENSMUSG00000025428	protein_coding
Atp5f1b	18104.8	18671.9	18388.3	-0.0446813	0.0805271	-0.55486	0.57899	0.700309	10	127919142	127926260	+	ENSMUSG00000025393	protein_coding
Atp5f1c	4532.06	4561.26	4546.66	-0.00961065	0.0758208	-0.126755	0.899134	0.93713	2	10060827	10085321	-	ENSMUSG00000025781	protein_coding
Atp5f1d	5190.83	5601.27	5396.05	-0.110151	0.080503	-1.36829	0.171222	0.300043	10	79974466	79981652	+	ENSMUSG00000003072	protein_coding
Atp5f1e	1303.56	1223.14	1263.35	0.0903378	0.129108	0.699705	0.484112	0.616014	2	174302865	174305898	-	ENSMUSG00000016252	protein_coding
Atp5if1	495.478	416.034	455.756	0.250592	0.143114	1.75099	0.0799478	0.171603	4	132257866	132260970	-	ENSMUSG00000054428	protein_coding
Atp5mc1	3306.48	3559.09	3432.79	-0.106537	0.0935769	-1.1385	0.254913	0.394694	11	95959678	95966496	-	ENSMUSG00000006057	protein_coding
Atp5mc2	3287.06	3105.16	3196.11	0.0824046	0.0942002	0.874781	0.381693	0.521067	15	102571299	102580787	-	ENSMUSG00000062683	protein_coding
Atp5mc3	4938.96	4833.57	4886.27	0.0305395	0.0803174	0.380235	0.703771	0.797106	2	73738791	73741670	-	ENSMUSG00000018770	protein_coding
Atp5me	218.155	217.013	217.584	0.0052943	0.212986	0.0248576	0.980169	0.98822	5	108581110	108582314	-	ENSMUSG00000050856	protein_coding
Atp5mf	3299.97	2906.22	3103.1	0.182339	0.105362	1.73059	0.0835243	0.177632	5	145120508	145128872	-	ENSMUSG00000038690	protein_coding
Atp5mg	1497.34	1588.41	1542.87	-0.085481	0.0902613	-0.94704	0.343619	0.484593	9	44823855	44832040	-	ENSMUSG00000038717	protein_coding
Atp5mj	179.649	183.456	181.553	-0.0295815	0.231691	-0.127677	0.898405	0.93691	12	111927809	111933411	-	ENSMUSG00000021290	protein_coding
Atp5mk	1228.4	1204.52	1216.46	0.0268108	0.108457	0.247202	0.804752	0.87272	19	47071903	47079086	-	ENSMUSG00000071528	protein_coding
Atp5pb	5812.94	5107.9	5460.42	0.18598	0.0894479	2.07919	0.0375995	0.096859	3	105850014	105867415	-	ENSMUSG00000000563	protein_coding
Atp5pd	4580.66	3941.8	4261.23	0.215841	0.0918237	2.3506	0.018743	0.0562516	11	115306515	115310788	-	ENSMUSG00000034566	protein_coding
Atp5pf	2158.69	1922.49	2040.59	0.166822	0.0871895	1.91333	0.0557058	0.131166	16	84624754	84632513	-	ENSMUSG00000022890	protein_coding
Atp5po	415.407	394.767	405.087	0.0715803	0.150043	0.477066	0.633315	0.743154	16	91481286	91723870	-	ENSMUSG00000116933	protein_coding
Atp5po	415.407	394.767	405.087	0.0715803	0.150043	0.477066	0.633315	0.743154	16	91722102	91728575	-	ENSMUSG00000022956	protein_coding
Atp6ap1	15300.5	13232.3	14266.4	0.209227	0.0838624	2.49488	0.0125998	0.0411383	X	73340703	73348327	+	ENSMUSG00000019087	protein_coding
Atp6ap1l	0	1.37859	0.689295	-3.08201	3.98129	-0.774124	0.438857	1	13	91031552	91053474	-	ENSMUSG00000078958	protein_coding
Atp6ap2	4806.18	2961.06	3883.62	0.697933	0.0853759	8.17483	2.96e-16	2.33e-14	X	12454040	12483288	+	ENSMUSG00000031007	protein_coding
Atp6v0a1	5516.01	6428.58	5972.3	-0.221371	0.0939394	-2.35653	0.0184464	0.0555625	11	100900278	100954545	+	ENSMUSG00000019302	protein_coding
Atp6v0a2	4774.41	4793.17	4783.79	-0.00515335	0.07566	-0.068112	0.945696	0.96809	5	124766641	124801519	+	ENSMUSG00000038023	protein_coding
Atp6v0a4	27.6144	32.669	30.1417	-0.231326	0.52627	-0.439559	0.660257	0.764127	6	38025418	38101521	-	ENSMUSG00000038600	protein_coding
Atp6v0b	347.395	542.315	444.855	-0.640324	0.147513	-4.34079	1.42e-05	0.000132057	4	117741523	117744530	-	ENSMUSG00000033379	protein_coding
Atp6v0c	2661.74	3038.58	2850.16	-0.190447	0.0803205	-2.37109	0.0177356	0.0539342	17	24382840	24388676	-	ENSMUSG00000024121	protein_coding
Atp6v0d1	6219.41	6362.61	6291.01	-0.033164	0.0727237	-0.456028	0.64837	0.755023	8	106251097	106292679	-	ENSMUSG00000013160	protein_coding
Atp6v0d2	32.9165	17.0946	25.0056	0.947827	0.593499	1.59702	0.110262	0.21738	4	19876841	19922605	-	ENSMUSG00000028238	protein_coding
Atp6v0e	5502.59	5919.72	5711.15	-0.105874	0.0863576	-1.226	0.220199	0.356932	17	26882205	26918621	+	ENSMUSG00000015575	protein_coding
Atp6v0e2	112.688	262.243	187.465	-1.21837	0.218154	-5.5849	2.34e-08	4.41e-07	6	48514549	48518735	+	ENSMUSG00000039347	protein_coding
Atp6v1a	6814.51	6391.65	6603.08	0.0919132	0.0819544	1.12152	0.262068	0.402233	16	43905765	43960068	-	ENSMUSG00000052459	protein_coding
Atp6v1b1	0.290752	1.59809	0.94442	-2.34488	3.07046	-0.76369	0.445052	0.581629	6	83719972	83735837	+	ENSMUSG00000006269	protein_coding
Atp6v1b2	7157.17	7828.02	7492.6	-0.128894	0.0735274	-1.753	0.0796015	0.171085	8	69541298	69566363	+	ENSMUSG00000006273	protein_coding
Atp6v1c1	2241.75	2817.1	2529.42	-0.329028	0.0926882	-3.54983	0.000385473	0.00226194	15	38662177	38692690	+	ENSMUSG00000022295	protein_coding
Atp6v1c2	4.36986	24.5938	14.4818	-2.49743	0.925629	-2.69809	0.00697395	0.0255413	12	17334722	17379360	-	ENSMUSG00000020566	protein_coding
Atp6v1d	2611.29	3242.6	2926.95	-0.312836	0.0816848	-3.82979	0.000128251	0.000873149	12	78887499	78908412	-	ENSMUSG00000021114	protein_coding
Atp6v1e1	4793.77	5960	5376.89	-0.31421	0.0724124	-4.33917	1.43e-05	0.000132963	6	120771266	120799754	-	ENSMUSG00000019210	protein_coding
Atp6v1e2	0.293613	2.88391	1.58876	-3.19122	2.3895	-1.33552	0.181707	0.313063	17	87251537	87255325	-	ENSMUSG00000053375	protein_coding
Atp6v1f	2015.11	2273.13	2144.12	-0.172915	0.0965887	-1.79022	0.0734179	0.161219	6	29467717	29470511	+	ENSMUSG00000004285	protein_coding
Atp6v1g1	6229.84	6572.73	6401.28	-0.0773372	0.0826501	-0.935719	0.349418	0.489	4	63463009	63468987	+	ENSMUSG00000039105	protein_coding
Atp6v1g2	27.5828	92.3939	59.9884	-1.74386	0.402882	-4.32847	1.5e-05	0.000138043	17	35452636	35457743	+	ENSMUSG00000024403	protein_coding
Atp6v1g3	0	0.45953	0.229765	-1.35112	4.08047	-0.331118	0.740556	1	1	138201476	138217200	+	ENSMUSG00000026394	protein_coding
Atp6v1h	4662.69	4681.95	4672.32	-0.00584474	0.0743449	-0.0786166	0.937338	0.962417	1	5140241	5232752	+	ENSMUSG00000033793	protein_coding
Atp7a	947.812	702.678	825.245	0.431216	0.119178	3.61826	0.000296588	0.00180923	X	105070882	105168532	+	ENSMUSG00000033792	protein_coding
Atp7b	9.24602	20.5542	14.9001	-1.13819	0.89159	-1.27658	0.20175	0.335423	8	22482801	22550321	-	ENSMUSG00000006567	protein_coding
Atp8a1	63.9561	68.8957	66.4259	-0.112206	0.377303	-0.297391	0.766168	0.844687	5	67775483	68004777	-	ENSMUSG00000037685	protein_coding
Atp8a2	10.1694	12.1942	11.1818	-0.249234	0.812417	-0.306781	0.75901	0.839532	14	59875989	60434628	-	ENSMUSG00000021983	protein_coding
Atp8b1	955.849	442.704	699.276	1.10595	0.137972	8.0157	1.1e-15	7.88e-14	18	64662038	64794338	-	ENSMUSG00000039529	protein_coding
Atp8b2	8178.8	7418.27	7798.53	0.140763	0.0704687	1.99753	0.0457677	0.113037	3	89846788	89870815	-	ENSMUSG00000060671	protein_coding
Atp8b3	5.48811	44.6651	25.0766	-3.02215	0.684596	-4.4145	1.01e-05	9.81e-05	10	80355418	80374958	-	ENSMUSG00000003341	protein_coding
Atp8b4	159.967	147.805	153.886	0.107401	0.281591	0.381406	0.702902	0.796433	2	126162893	126342594	-	ENSMUSG00000060131	protein_coding
Atp8b5	9.83611	20.2318	15.034	-1.04721	0.841942	-1.2438	0.213573	0.348918	4	43267159	43373833	+	ENSMUSG00000028457	protein_coding
Atp9a	925.682	1142.83	1034.26	-0.305	0.12686	-2.40422	0.0162071	0.0503317	2	168476358	168584329	-	ENSMUSG00000027546	protein_coding
Atp9b	3797.85	3633.09	3715.47	0.0634242	0.0764494	0.829624	0.406752	0.545403	18	80777356	80977275	-	ENSMUSG00000024566	protein_coding
Atpaf1	653.905	567.426	610.665	0.202359	0.134818	1.50098	0.133361	0.249052	4	115642009	115679852	+	ENSMUSG00000028710	protein_coding
Atpaf2	885.46	1118.21	1001.84	-0.335635	0.105493	-3.18158	0.00146472	0.00701826	11	60291452	60309283	-	ENSMUSG00000042709	protein_coding
Atpsckmt	557.692	544.448	551.07	0.035873	0.132701	0.270329	0.786907	0.860014	15	31601998	31621373	+	ENSMUSG00000039065	protein_coding
Atr	553.168	307.979	430.574	0.839418	0.168179	4.99122	6e-07	8.03e-06	9	95739650	95833834	+	ENSMUSG00000032409	protein_coding
Atraid	1616.04	1449.12	1532.58	0.157924	0.0994891	1.58734	0.112435	0.220365	5	31205656	31211967	+	ENSMUSG00000013622	protein_coding
Atrip	707.613	859.035	783.324	-0.277015	0.142337	-1.94618	0.0516328	0.12387	9	108887001	108903192	-	ENSMUSG00000025646	protein_coding
Atrn	3557.91	3972.36	3765.14	-0.159223	0.0885458	-1.7982	0.0721455	0.159258	2	130748415	130872253	+	ENSMUSG00000027312	protein_coding
Atrnl1	1872.93	1736.45	1804.69	0.107794	0.105363	1.02308	0.306271	0.447902	19	57599466	58121775	+	ENSMUSG00000054843	protein_coding
Atrx	2170.84	1403.59	1787.21	0.628143	0.112518	5.58258	2.37e-08	4.46e-07	X	104841221	104973009	-	ENSMUSG00000031229	protein_coding
Atxn1	1280.8	1291.11	1285.96	-0.0124673	0.10023	-0.124387	0.901009	0.938445	13	45703231	46118484	-	ENSMUSG00000046876	protein_coding
Atxn10	5165.13	4141.17	4653.15	0.317935	0.0959757	3.31266	0.000924124	0.00481462	15	85220446	85347413	+	ENSMUSG00000016541	protein_coding
Atxn1l	2682.15	3520.71	3101.43	-0.391427	0.0977356	-4.00496	6.2e-05	0.000469235	8	110453083	110464371	-	ENSMUSG00000069895	protein_coding
Atxn2	2466.77	3253.67	2860.22	-0.398312	0.110804	-3.59473	0.000324732	0.00195625	5	121849400	121954556	+	ENSMUSG00000042605	protein_coding
Atxn2l	8013.36	8611.93	8312.64	-0.103483	0.0789499	-1.31074	0.189947	0.322413	7	126090880	126102609	-	ENSMUSG00000032637	protein_coding
Atxn3	983.71	1001.73	992.722	-0.0278132	0.11653	-0.238678	0.811356	0.877433	12	101885160	101924505	-	ENSMUSG00000021189	protein_coding
Atxn7	969.775	1014.76	992.266	-0.0641539	0.111893	-0.573352	0.566406	0.689495	14	8362461	8508323	-	ENSMUSG00000021738	protein_coding
Atxn7l1	736.823	809.398	773.11	-0.136583	0.118757	-1.15011	0.2501	0.389109	12	33197692	33423184	+	ENSMUSG00000020564	protein_coding
Atxn7l2	185.944	206.608	196.276	-0.147622	0.218601	-0.675304	0.499483	0.629807	3	108109538	108118250	-	ENSMUSG00000048997	protein_coding
Atxn7l3	3113.41	3528.32	3320.87	-0.179534	0.0931521	-1.92733	0.053939	0.128025	11	102180126	102187457	-	ENSMUSG00000059995	protein_coding
Atxn7l3b	2921.61	3050.53	2986.07	-0.0620323	0.0827713	-0.749442	0.453591	0.589076	10	112761335	112764906	-	ENSMUSG00000074748	protein_coding
AU015836	0	0	0	NA	NA	NA	NA	1	X	93012265	93019076	+	ENSMUSG00000081044	protein_coding
AU018091	2.91049	12.4161	7.66328	-2.09956	1.14628	-1.83163	0.0670059	0.150532	7	3204498	3219029	-	ENSMUSG00000054753	protein_coding
AU021092	1.14881	2.67113	1.90997	-1.2117	2.15452	-0.562401	0.573843	0.695623	16	5029687	5040163	-	ENSMUSG00000051669	protein_coding
AU022252	1154.76	1243.89	1199.32	-0.106975	0.0970745	-1.10199	0.270466	0.411606	4	119060767	119089909	-	ENSMUSG00000078584	protein_coding
AU040320	1885.92	1775.5	1830.71	0.0855726	0.0974141	0.878441	0.379704	0.519286	4	126647337	126763863	+	ENSMUSG00000028830	protein_coding
AU041133	77.2333	33.8977	55.5655	1.20515	0.415642	2.8995	0.00373757	0.015378	10	81963847	81988899	+	ENSMUSG00000078435	protein_coding
Auh	724.054	640.845	682.449	0.175806	0.128286	1.37041	0.170558	0.299452	13	52989155	53083717	-	ENSMUSG00000021460	protein_coding
Aunip	78.3799	34.436	56.4079	1.18836	0.390893	3.04011	0.0023649	0.0105225	4	134238310	134251238	+	ENSMUSG00000078521	protein_coding
Aup1	2403.45	2891.81	2647.63	-0.267286	0.0782633	-3.41522	0.000637307	0.00351274	6	83031502	83034789	+	ENSMUSG00000068328	protein_coding
Aurka	752.282	746.291	749.287	0.0123748	0.139942	0.0884282	0.929536	0.956832	2	172198110	172212455	-	ENSMUSG00000027496	protein_coding
Aurkaip1	2415.03	2499.3	2457.17	-0.0499761	0.0811313	-0.61599	0.537901	0.663853	4	155915729	155917587	+	ENSMUSG00000065990	protein_coding
Aurkb	532.483	393.721	463.102	0.436573	0.150196	2.90669	0.00365274	0.0151016	11	68936473	68942490	+	ENSMUSG00000020897	protein_coding
Aurkc	1.15236	2.09159	1.62198	-0.877113	2.27164	-0.386115	0.699412	0.793511	7	6998299	7006090	+	ENSMUSG00000070837	protein_coding
Auts2	325.133	509.081	417.107	-0.64343	0.17827	-3.60931	0.000307016	0.00186046	5	131466171	132572183	-	ENSMUSG00000029673	protein_coding
Aven	511.637	538.735	525.186	-0.0765832	0.154349	-0.496169	0.619775	0.732933	2	112323309	112464918	+	ENSMUSG00000003604	protein_coding
Avil	68.0058	184.465	126.235	-1.4348	0.280091	-5.1226	3.01e-07	4.39e-06	10	126836578	126856863	+	ENSMUSG00000025432	protein_coding
Avl9	1001.99	1088.31	1045.15	-0.117792	0.107014	-1.10072	0.271019	0.412032	6	56691884	56738897	+	ENSMUSG00000029787	protein_coding
Avp	0	3.19618	1.59809	-4.30996	2.70623	-1.59261	0.111248	0.218631	2	130422540	130424474	-	ENSMUSG00000037727	protein_coding
Avpi1	810.445	982.602	896.524	-0.278628	0.119314	-2.33526	0.01953	0.0582023	19	42111712	42117498	-	ENSMUSG00000018821	protein_coding
Avpr1a	4994.33	3255.95	4125.14	0.61618	0.0973664	6.32846	2.48e-10	7.26e-09	10	122284404	122289357	+	ENSMUSG00000020123	protein_coding
Avpr1b	0	2.41076	1.20538	-3.90059	2.75596	-1.41533	0.156972	0.281065	1	131526977	131539738	+	ENSMUSG00000026432	protein_coding
Avpr2	2.04888	0.35314	1.20101	2.32381	2.85296	0.814526	0.415344	0.552882	X	72935708	72939108	+	ENSMUSG00000031390	protein_coding
AW146154	114.88	57.9465	86.4131	0.97808	0.350254	2.79249	0.00523046	0.020232	7	41128298	41149314	-	ENSMUSG00000074166	protein_coding
AW209491	652.578	639.91	646.244	0.0279955	0.120933	0.231497	0.816929	0.881544	13	14804739	14813681	+	ENSMUSG00000039182	protein_coding
AW551984	13.0605	10.698	11.8792	0.274673	1.00066	0.274493	0.783706	0.857592	9	39498692	39515699	-	ENSMUSG00000038112	protein_coding
AW554918	288.714	216.132	252.423	0.418309	0.17897	2.33732	0.0194226	0.0579619	18	25302056	25600378	+	ENSMUSG00000033632	protein_coding
Awat1	0	0	0	NA	NA	NA	NA	1	X	99615857	99621811	+	ENSMUSG00000015665	protein_coding
Awat2	17.3844	16.5354	16.9599	0.0649476	0.688152	0.0943798	0.924807	0.953937	X	99445827	99486323	-	ENSMUSG00000031220	protein_coding
Axdnd1	5.24933	28.5674	16.9084	-2.44002	0.775783	-3.14524	0.00165952	0.00780197	1	156151079	156248729	-	ENSMUSG00000026601	protein_coding
Axin1	1904.37	2703.22	2303.79	-0.504107	0.121642	-4.14419	3.41e-05	0.000282498	17	26357662	26414785	+	ENSMUSG00000024182	protein_coding
Axin2	249.063	451.227	350.145	-0.854047	0.188968	-4.51955	6.2e-06	6.41e-05	11	108811175	108841609	+	ENSMUSG00000000142	protein_coding
Axl	40355.1	47859	44107.1	-0.246104	0.0884393	-2.78274	0.00539017	0.0207108	7	25456698	25488130	-	ENSMUSG00000002602	protein_coding
AY074887	4.63223	4.51597	4.5741	0.0363699	1.23448	0.0294617	0.976496	0.986233	9	54857514	54858282	-	ENSMUSG00000044820	protein_coding
AY358078	0	0	0	NA	NA	NA	NA	1	14	52037503	52063816	+	ENSMUSG00000050961	protein_coding
AY761185	0	0	0	NA	NA	NA	NA	1	8	21433710	21434726	-	ENSMUSG00000079120	protein_coding
Azgp1	1.16301	0.45953	0.811269	1.50765	3.57132	0.422154	0.672913	1	5	137979782	137988495	+	ENSMUSG00000037053	protein_coding
Azi2	1203.82	1931.98	1567.9	-0.681706	0.11033	-6.17882	6.46e-10	1.73e-08	9	117869567	117898862	+	ENSMUSG00000039285	protein_coding
Azin1	4390.97	3838.6	4114.78	0.193676	0.071584	2.70557	0.00681867	0.025094	15	38487671	38519510	-	ENSMUSG00000037458	protein_coding
Azin2	1724.55	1788.61	1756.58	-0.0520655	0.0913404	-0.570016	0.568667	0.691755	4	128824026	128856235	-	ENSMUSG00000028789	protein_coding
B020011L13Rik	0	0.70628	0.35314	-2.15502	4.04713	-0.53248	0.594394	1	1	117708863	117731089	+	ENSMUSG00000101303	protein_coding
B230217C12Rik	48.138	85.0492	66.5936	-0.819513	0.435479	-1.88187	0.0598543	0.138187	11	97731606	97734925	+	ENSMUSG00000050538	protein_coding
B230219D22Rik	3438	2731.79	3084.9	0.330895	0.091616	3.61176	0.00030412	0.00184654	13	55840937	55851313	+	ENSMUSG00000045767	protein_coding
B230307C23Rik	176.962	141.437	159.2	0.323219	0.220013	1.46909	0.141808	0.260499	16	97798328	97833001	+	ENSMUSG00000080717	protein_coding
B2m	10515.6	8266.54	9391.05	0.346847	0.0717804	4.83205	1.35e-06	1.67e-05	2	121978167	121983564	+	ENSMUSG00000060802	protein_coding
B3galnt1	1097.92	825.536	961.728	0.412187	0.104284	3.95253	7.73e-05	0.000565577	3	69481491	69506293	-	ENSMUSG00000043300	protein_coding
B3galnt2	1441.78	1334.79	1388.28	0.111053	0.0991935	1.11955	0.262903	0.403239	13	14129054	14173688	+	ENSMUSG00000039242	protein_coding
B3galt1	189.597	138.836	164.217	0.448779	0.244231	1.83752	0.066133	0.149071	2	67396215	67953033	+	ENSMUSG00000034780	protein_coding
B3galt2	1.72963	13.6069	7.66826	-2.95897	1.24191	-2.3826	0.017191	0.052623	1	143516402	143530352	+	ENSMUSG00000033849	protein_coding
B3galt4	53.6803	66.081	59.8807	-0.296397	0.396862	-0.746851	0.455154	0.590578	17	34168883	34170462	-	ENSMUSG00000067370	protein_coding
B3galt5	7.83267	16.6213	12.227	-1.09466	0.828214	-1.32171	0.186266	0.318344	16	96037001	96121059	+	ENSMUSG00000074892	protein_coding
B3galt6	556.678	441.101	498.89	0.337452	0.141544	2.38407	0.0171222	0.0524628	4	156073923	156077106	-	ENSMUSG00000050796	protein_coding
B3galt9	1.16804	13.172	7.17002	-3.48674	1.34923	-2.58425	0.00975907	0.0334558	2	34723019	34729740	+	ENSMUSG00000107167	protein_coding
B3gat1	2.02817	0.91906	1.47361	1.21265	2.59706	0.466933	0.640548	0.748918	9	26645024	26674397	+	ENSMUSG00000045994	protein_coding
B3gat2	40.9109	56.1703	48.5406	-0.454416	0.4432	-1.02531	0.305219	0.446588	1	23800834	23888239	+	ENSMUSG00000026156	protein_coding
B3gat3	1026.28	1089.81	1058.04	-0.0872627	0.100088	-0.871856	0.383287	0.52222	19	8897738	8904600	+	ENSMUSG00000071649	protein_coding
B3glct	1389.54	994.169	1191.86	0.481398	0.111305	4.32503	1.53e-05	0.000140008	5	149601695	149686064	+	ENSMUSG00000051950	protein_coding
B3gnt2	140.821	215.22	178.021	-0.606598	0.240322	-2.5241	0.0115995	0.0384707	11	22709738	22810961	-	ENSMUSG00000051650	protein_coding
B3gnt3	10.1047	14.9174	12.511	-0.545308	0.996724	-0.5471	0.58431	0.704927	8	72143400	72154433	-	ENSMUSG00000031803	protein_coding
B3gnt4	0	0	0	NA	NA	NA	NA	1	5	123648523	123649945	+	ENSMUSG00000029431	protein_coding
B3gnt5	9.92997	25.8208	17.8754	-1.38654	0.769858	-1.80103	0.0716977	0.158558	16	19578958	19591503	+	ENSMUSG00000022686	protein_coding
B3gnt6	0.868708	5.195	3.03185	-2.58179	1.68029	-1.53652	0.124412	0.237223	7	97841624	97848688	-	ENSMUSG00000074004	protein_coding
B3gnt7	4.61655	43.0045	23.8105	-3.21211	0.735551	-4.36694	1.26e-05	0.000118978	1	86230554	86235027	+	ENSMUSG00000079445	protein_coding
B3gnt8	15.7158	43.9892	29.8525	-1.47792	0.62325	-2.37131	0.0177251	0.0539212	7	25326079	25334525	+	ENSMUSG00000059479	protein_coding
B3gnt9	1732.69	1318.38	1525.53	0.392949	0.105921	3.70983	0.000207402	0.0013226	8	105979270	105981785	-	ENSMUSG00000069920	protein_coding
B3gntl1	238.55	220.905	229.727	0.111726	0.193758	0.576629	0.56419	0.687621	11	121507023	121563979	-	ENSMUSG00000046605	protein_coding
B4galnt1	614.115	672.791	643.453	-0.131862	0.136832	-0.96368	0.335206	0.477746	10	127001094	127008199	+	ENSMUSG00000006731	protein_coding
B4galnt2	2.02817	11.8067	6.91742	-2.54882	1.222	-2.08579	0.0369981	0.095826	11	95756769	95805717	-	ENSMUSG00000013418	protein_coding
B4galnt3	6.95549	16.7168	11.8362	-1.26246	0.79939	-1.57928	0.114272	0.222889	6	120180034	120271520	-	ENSMUSG00000041372	protein_coding
B4galnt4	8.99934	33.2327	21.116	-1.86986	0.724535	-2.58077	0.00985796	0.0337152	7	140641017	140652313	+	ENSMUSG00000055629	protein_coding
B4galt1	8670	7067.91	7868.95	0.294971	0.0692995	4.25647	2.08e-05	0.000183475	4	40804602	40854005	-	ENSMUSG00000028413	protein_coding
B4galt2	1890.62	1604.8	1747.71	0.236079	0.109198	2.16194	0.0306229	0.0827264	4	117726457	117740684	-	ENSMUSG00000028541	protein_coding
B4galt3	531.767	753.527	642.647	-0.500194	0.144439	-3.46302	0.000534155	0.00301361	1	171097898	171104469	+	ENSMUSG00000052423	protein_coding
B4galt4	344.287	263.176	303.731	0.385031	0.174235	2.20983	0.0271166	0.0754554	16	38562626	38589411	+	ENSMUSG00000022793	protein_coding
B4galt5	5716.74	5522.96	5619.85	0.0493325	0.104823	0.470629	0.637906	0.747082	2	167140364	167191103	-	ENSMUSG00000017929	protein_coding
B4galt6	1284.95	1217.69	1251.32	0.0780514	0.103786	0.752043	0.452025	0.587963	18	20817656	20879461	-	ENSMUSG00000056124	protein_coding
B4galt7	1792.98	1707.89	1750.43	0.0701762	0.0931387	0.753459	0.451174	0.587251	13	55747709	55758256	+	ENSMUSG00000021504	protein_coding
B4gat1	2.92114	1.41256	2.16685	1.02047	2.05407	0.496804	0.619327	0.732691	19	5088854	5091159	+	ENSMUSG00000047379	protein_coding
B630019K06Rik	107.531	111.885	109.708	-0.0606521	0.271118	-0.223711	0.822982	0.885718	X	8758621	8761203	+	ENSMUSG00000052364	protein_coding
B9d1	296.816	231.577	264.196	0.358339	0.200955	1.78318	0.0745573	0.162835	11	61395970	61403757	+	ENSMUSG00000001039	protein_coding
B9d2	249.75	302.112	275.931	-0.273315	0.176931	-1.54475	0.122406	0.234141	7	25380205	25385983	+	ENSMUSG00000063439	protein_coding
Baalc	79.5578	57.7604	68.6591	0.462434	0.334063	1.38427	0.166275	0.293858	15	38740784	38816307	+	ENSMUSG00000022296	protein_coding
Baat	0	3.56985	1.78492	-4.45846	2.67565	-1.66631	0.0956519	0.195615	4	49489422	49506557	-	ENSMUSG00000039653	protein_coding
Babam1	2000.15	2430.23	2215.19	-0.280347	0.0902141	-3.10758	0.00188628	0.00869845	8	71849505	71857263	+	ENSMUSG00000031820	protein_coding
Babam2	988.902	863.507	926.204	0.194761	0.112393	1.73286	0.0831209	0.177033	5	31855028	32242306	+	ENSMUSG00000052139	protein_coding
Bace1	2712.79	2785.75	2749.27	-0.0385945	0.0762731	-0.506004	0.612854	0.728218	9	45749878	45775697	+	ENSMUSG00000032086	protein_coding
Bace2	188.703	141.001	164.852	0.419447	0.225077	1.86357	0.062382	0.142354	16	97157942	97244136	+	ENSMUSG00000040605	protein_coding
Bach1	736.077	1280.88	1008.48	-0.797169	0.161052	-4.94977	7.43e-07	9.75e-06	16	87495833	87530234	+	ENSMUSG00000025612	protein_coding
Bach2	96.0052	107.401	101.703	-0.16047	0.300168	-0.534599	0.592927	0.711774	4	32238804	32586108	+	ENSMUSG00000040270	protein_coding
Bad	324.905	302.291	313.598	0.102171	0.1799	0.56793	0.570083	0.692655	19	6919229	6929267	+	ENSMUSG00000024959	protein_coding
Bag1	5566.13	5968.46	5767.29	-0.1008	0.0720469	-1.39909	0.161787	0.287883	4	40936398	40948294	-	ENSMUSG00000028416	protein_coding
Bag2	922.786	1501.97	1212.38	-0.703827	0.106299	-6.62122	3.56e-11	1.21e-09	1	33784565	33796876	-	ENSMUSG00000042215	protein_coding
Bag3	5269.85	7867.96	6568.91	-0.577698	0.0975744	-5.9206	3.21e-09	7.44e-08	7	128125340	128148705	+	ENSMUSG00000030847	protein_coding
Bag4	284.731	281.857	283.294	0.0165428	0.173618	0.0952823	0.924091	0.953367	8	26254566	26275315	-	ENSMUSG00000037316	protein_coding
Bag5	1223.01	1146.91	1184.96	0.0937179	0.105472	0.888554	0.374243	0.513876	12	111675922	111679691	-	ENSMUSG00000049792	protein_coding
Bag6	8741.47	8760.18	8750.82	-0.00300984	0.0667816	-0.0450699	0.964052	0.979051	17	35354154	35366298	+	ENSMUSG00000024392	protein_coding
Bahcc1	1876.35	2108.63	1992.49	-0.167747	0.0857623	-1.95595	0.0504706	0.121736	11	120123773	120183108	+	ENSMUSG00000039741	protein_coding
Bahd1	1811.85	2659.59	2235.72	-0.552554	0.113666	-4.86123	1.17e-06	1.46e-05	2	118730858	118755009	+	ENSMUSG00000040007	protein_coding
Baiap2	1020.6	1230.07	1125.34	-0.267873	0.121947	-2.19664	0.0280462	0.0772767	11	119833589	119897608	+	ENSMUSG00000025372	protein_coding
Baiap2l1	849.732	1201.2	1025.47	-0.498131	0.122146	-4.07815	4.54e-05	0.000361069	5	144201336	144294922	-	ENSMUSG00000038859	protein_coding
Baiap2l2	40.943	72.5163	56.7296	-0.827921	0.37846	-2.18761	0.0286982	0.0786998	15	79142395	79169737	-	ENSMUSG00000018126	protein_coding
Baiap3	2.32326	17.6878	10.0055	-2.92496	1.02007	-2.86741	0.0041384	0.0166896	17	25461633	25475338	-	ENSMUSG00000047507	protein_coding
Bak1	2708.6	2659.28	2683.94	0.0259872	0.0828241	0.313763	0.753701	0.835465	17	27238784	27247983	-	ENSMUSG00000057789	protein_coding
Bambi	291.439	420.696	356.067	-0.527565	0.174775	-3.01855	0.0025399	0.011194	18	3507923	3516404	+	ENSMUSG00000024232	protein_coding
Banf1	1885.15	1830.95	1858.05	0.041058	0.09226	0.445025	0.656302	0.760903	19	5414666	5417196	-	ENSMUSG00000024844	protein_coding
Banf2	0	0.70628	0.35314	-2.15502	4.04713	-0.53248	0.594394	1	2	143874979	143915899	+	ENSMUSG00000037307	protein_coding
Bank1	2.30472	9.40281	5.85377	-2.03256	1.28054	-1.58727	0.112452	0.220365	3	135759124	136031827	-	ENSMUSG00000037922	protein_coding
Banp	873.362	1010.68	942.019	-0.209005	0.118943	-1.75719	0.0788852	0.16986	8	122676489	122755997	+	ENSMUSG00000025316	protein_coding
Bap1	2765.7	3174.25	2969.98	-0.198132	0.0860015	-2.30382	0.021233	0.0621436	14	30973407	30981901	+	ENSMUSG00000021901	protein_coding
Bard1	177.326	128.631	152.979	0.463214	0.242337	1.91144	0.0559475	0.131422	1	71066657	71142305	-	ENSMUSG00000026196	protein_coding
Barhl1	2.93327	4.16974	3.5515	-0.49102	1.77551	-0.276551	0.782125	0.856451	2	28797691	28806680	-	ENSMUSG00000026805	protein_coding
Barhl2	0	1.81759	0.908794	-3.50755	3.36271	-1.04307	0.296914	1	5	106600389	106606032	-	ENSMUSG00000034384	protein_coding
Barx1	6.45021	4.22405	5.33713	0.592597	1.57145	0.377102	0.706098	0.799171	13	48816474	48819983	+	ENSMUSG00000021381	protein_coding
Barx2	0	0	0	NA	NA	NA	NA	1	9	31757340	31824758	-	ENSMUSG00000032033	protein_coding
Basp1	8040.3	9003.03	8521.66	-0.163487	0.07569	-2.15995	0.0307764	0.0830524	15	25363363	25413850	-	ENSMUSG00000045763	protein_coding
Batf	13.1318	18.7269	15.9293	-0.50679	0.867812	-0.583986	0.55923	0.682946	12	85733443	85755861	+	ENSMUSG00000034266	protein_coding
Batf2	2.30404	6.4196	4.36182	-1.46409	1.49236	-0.981063	0.326562	0.468144	19	6191013	6222506	+	ENSMUSG00000039699	protein_coding
Batf3	2.59193	0.91906	1.75549	1.57437	2.45545	0.641172	0.521411	0.64955	1	190830044	190841142	+	ENSMUSG00000026630	protein_coding
Bax	2179.3	2660.45	2419.88	-0.286954	0.0915404	-3.13473	0.00172014	0.00804088	7	45111121	45116322	-	ENSMUSG00000003873	protein_coding
Baz1a	1486.13	1775.19	1630.66	-0.254989	0.106497	-2.39433	0.0166506	0.0514157	12	54940336	55061133	-	ENSMUSG00000035021	protein_coding
Baz1b	6205.9	6285.22	6245.56	-0.0179206	0.0804274	-0.222816	0.823678	0.886138	5	135216118	135274983	+	ENSMUSG00000002748	protein_coding
Baz2a	3392.41	4660.07	4026.24	-0.457294	0.0937742	-4.87655	1.08e-06	1.36e-05	10	127927446	127965172	+	ENSMUSG00000040054	protein_coding
Baz2b	812.76	960.154	886.457	-0.238357	0.134024	-1.77846	0.0753289	0.164253	2	59729707	60040183	-	ENSMUSG00000026987	protein_coding
BB014433	0	0	0	NA	NA	NA	NA	1	8	15091444	15096078	-	ENSMUSG00000049008	protein_coding
Bbc3	386.285	637.926	512.106	-0.720941	0.160012	-4.50554	6.62e-06	6.79e-05	7	16042318	16052130	+	ENSMUSG00000002083	protein_coding
Bbip1	495.402	442.484	468.943	0.162877	0.146897	1.10878	0.267523	0.408232	19	53918292	53933058	-	ENSMUSG00000084957	protein_coding
Bbln	762.346	761.658	762.002	-0.000371624	0.131878	-0.00281794	0.997752	0.998611	2	32267109	32271950	-	ENSMUSG00000039195	protein_coding
Bbof1	27.5929	17.2488	22.4209	0.692258	0.599011	1.15567	0.247817	0.386697	12	84455845	84489661	+	ENSMUSG00000057265	protein_coding
Bbox1	0.581504	0.692654	0.637079	-0.276642	3.58633	-0.077138	0.938514	1	2	110093042	110144905	-	ENSMUSG00000041660	protein_coding
Bbs1	294.85	267.619	281.234	0.145601	0.209557	0.694803	0.487179	0.618542	19	4936906	4956656	-	ENSMUSG00000006464	protein_coding
Bbs10	99.5729	79.1061	89.3395	0.328753	0.310035	1.06038	0.288974	0.430309	10	111134540	111137588	+	ENSMUSG00000035759	protein_coding
Bbs12	158.14	139.041	148.59	0.182077	0.273412	0.665943	0.505447	0.635378	3	37366703	37375602	+	ENSMUSG00000051444	protein_coding
Bbs2	154.804	192.154	173.479	-0.307601	0.239389	-1.28494	0.198812	0.333486	8	94794582	94825556	-	ENSMUSG00000031755	protein_coding
Bbs4	235.82	227.195	231.508	0.0579988	0.19802	0.292894	0.769603	0.847108	9	59229273	59260791	-	ENSMUSG00000025235	protein_coding
Bbs5	260.237	289.477	274.857	-0.155471	0.180334	-0.862129	0.388617	0.527173	2	69477515	69497915	+	ENSMUSG00000063145	protein_coding
Bbs7	595.469	365.212	480.341	0.699768	0.197246	3.54769	0.00038863	0.0022797	3	36627291	36667626	-	ENSMUSG00000037325	protein_coding
Bbs9	309.401	240.664	275.032	0.361221	0.186289	1.93903	0.0524977	0.125427	9	22387011	22799576	+	ENSMUSG00000035919	protein_coding
Bbx	1635.52	1460.08	1547.8	0.164766	0.119173	1.38258	0.166792	0.294473	16	50012207	50252753	-	ENSMUSG00000022641	protein_coding
BC004004	4264.12	3579.26	3921.69	0.252129	0.0817991	3.0823	0.00205408	0.00934363	17	29487762	29533039	+	ENSMUSG00000052712	protein_coding
BC005537	6712.34	6017.59	6364.97	0.158243	0.0980281	1.61426	0.10647	0.211895	13	24985640	25000180	+	ENSMUSG00000019132	protein_coding
BC005624	1799.56	1808.38	1803.97	-0.00799166	0.0887315	-0.0900656	0.928235	0.955833	2	30862189	30872213	-	ENSMUSG00000026851	protein_coding
BC016579	2.89481	20.5446	11.7197	-2.81482	0.962036	-2.9259	0.00343465	0.0143497	16	45447211	45474431	-	ENSMUSG00000033187	protein_coding
BC024063	51.945	30.7829	41.3639	0.753071	0.426973	1.76374	0.0777751	0.168021	10	81919187	81947050	+	ENSMUSG00000112160	protein_coding
BC024139	0	5.83987	2.91994	-5.1981	2.2186	-2.34296	0.0191314	0.0572594	15	76003717	76010796	-	ENSMUSG00000044361	protein_coding
BC025920	38.7011	88.6573	63.6792	-1.18909	0.396961	-2.99547	0.00274022	0.0119142	10	81442104	81456537	+	ENSMUSG00000074862	protein_coding
BC028528	31.6316	28.2769	29.9543	0.16647	0.501744	0.331783	0.740053	0.824743	3	95791266	95799317	-	ENSMUSG00000038543	protein_coding
BC030500	0.577955	1.73845	1.1582	-1.60586	2.62074	-0.612751	0.540041	0.665718	8	59364789	59367332	+	ENSMUSG00000049946	protein_coding
BC031181	2588.85	3226.4	2907.63	-0.318243	0.0939434	-3.3876	0.00070506	0.00382904	18	75138939	75143223	+	ENSMUSG00000036299	protein_coding
BC034090	1836.1	1982.77	1909.43	-0.109524	0.101364	-1.0805	0.27992	0.421976	1	155088217	155120190	-	ENSMUSG00000033722	protein_coding
BC035044	0	5.26051	2.63026	-5.03655	2.09066	-2.40907	0.015993	0.049791	6	128826053	128868089	-	ENSMUSG00000090164	protein_coding
BC035947	0	0	0	NA	NA	NA	NA	1	1	78473663	78488795	-	ENSMUSG00000090486	protein_coding
BC037156	0	0.91906	0.45953	-2.48702	4.01873	-0.618857	0.53601	1	5	88056638	88062030	+	ENSMUSG00000105888	protein_coding
BC048507	0	0	0	NA	NA	NA	NA	1	13	68011445	68012044	+	ENSMUSG00000064063	protein_coding
BC048562	0	0.339514	0.169757	-1.35112	4.08047	-0.331118	0.740556	1	9	108313681	108323285	+	ENSMUSG00000050641	protein_coding
BC048671	0	0	0	NA	NA	NA	NA	1	6	90278201	90282431	+	ENSMUSG00000049694	protein_coding
BC048679	0	1.25857	0.629287	-2.95844	3.89063	-0.7604	0.447015	1	7	81144023	81148029	-	ENSMUSG00000061877	protein_coding
BC049715	31.0836	65.6286	48.3561	-1.0724	0.450853	-2.3786	0.0173786	0.0530804	6	136804624	136817660	+	ENSMUSG00000047515	protein_coding
BC051019	9.01491	17.3414	13.1781	-0.944106	0.779936	-1.21049	0.22609	0.363673	7	109311388	109323057	-	ENSMUSG00000031022	protein_coding
BC051665	0	4.23768	2.11884	-4.73107	2.75053	-1.72006	0.0854223	0.180413	13	60929701	60934178	-	ENSMUSG00000042243	protein_coding
BC061237	0	0	0	NA	NA	NA	NA	1	14	44729920	44743802	+	ENSMUSG00000072145	protein_coding
Bcam	326.987	397.329	362.158	-0.282273	0.187532	-1.5052	0.132273	0.247605	7	19490056	19504941	-	ENSMUSG00000002980	protein_coding
Bcan	245.241	97.808	171.524	1.33383	0.278314	4.79254	1.65e-06	2e-05	3	87894838	87907537	-	ENSMUSG00000004892	protein_coding
Bcap29	721.412	411.724	566.568	0.805281	0.146331	5.50313	3.73e-08	6.7e-07	12	31640966	31684657	-	ENSMUSG00000020650	protein_coding
Bcap31	8004.82	5999.19	7002	0.41586	0.0718829	5.78525	7.24e-09	1.54e-07	X	72729784	72759781	-	ENSMUSG00000002015	protein_coding
Bcar1	4983.04	5339.75	5161.4	-0.100324	0.0779462	-1.28709	0.198063	0.332657	8	112437106	112470441	-	ENSMUSG00000031955	protein_coding
Bcar3	507.188	425.143	466.165	0.252662	0.155371	1.62619	0.10391	0.208151	3	122087785	122323840	+	ENSMUSG00000028121	protein_coding
Bcas1	1.17445	5.09552	3.13498	-2.11534	1.77875	-1.18923	0.234351	0.37215	2	170188911	170269765	-	ENSMUSG00000013523	protein_coding
Bcas2	1372.79	1543.43	1458.11	-0.16797	0.110617	-1.51848	0.128893	0.243159	3	103078971	103086482	+	ENSMUSG00000005687	protein_coding
Bcas3	1068.83	997.609	1033.22	0.0972416	0.129729	0.749574	0.453511	0.589076	11	85243993	85716884	+	ENSMUSG00000059439	protein_coding
Bcat1	9414.15	5581.52	7497.83	0.75351	0.0870133	8.65971	4.73e-18	4.45e-16	6	144939561	145021910	-	ENSMUSG00000030268	protein_coding
Bcat2	1236.19	1007.09	1121.64	0.294481	0.113392	2.59701	0.00940379	0.0325259	7	45219577	45239135	+	ENSMUSG00000030826	protein_coding
Bccip	1895.95	1725.43	1810.69	0.136276	0.0881938	1.54518	0.122302	0.233993	7	133311062	133322874	+	ENSMUSG00000030983	protein_coding
Bcdin3d	143.883	246.606	195.244	-0.777196	0.264751	-2.93557	0.00332934	0.013997	15	99367960	99372611	-	ENSMUSG00000037525	protein_coding
Bche	16.5007	24.7818	20.6412	-0.597174	0.669662	-0.891754	0.372525	0.512122	3	73543141	73615748	-	ENSMUSG00000027792	protein_coding
Bckdha	471.644	411.71	441.677	0.195926	0.169326	1.15709	0.247234	0.386167	7	25329371	25358406	-	ENSMUSG00000060376	protein_coding
Bckdhb	672.402	627.285	649.844	0.101101	0.143987	0.702151	0.482585	0.61486	9	83807198	84006293	+	ENSMUSG00000032263	protein_coding
Bckdk	2254.85	1578.02	1916.44	0.514683	0.0856496	6.00917	1.86e-09	4.55e-08	7	127503254	127509393	+	ENSMUSG00000030802	protein_coding
Bcl10	2354.88	2956.16	2655.52	-0.327383	0.084084	-3.89352	9.88e-05	0.000697727	3	145628559	145640111	+	ENSMUSG00000028191	protein_coding
Bcl11a	0.877978	11.9885	6.43322	-3.75988	1.45778	-2.57919	0.00990329	0.033857	11	24028056	24124123	+	ENSMUSG00000000861	protein_coding
Bcl11b	11.0261	14.1971	12.6116	-0.366688	0.784818	-0.467226	0.640338	0.748873	12	107876662	107969861	-	ENSMUSG00000048251	protein_coding
Bcl2	202.381	166.255	184.318	0.277561	0.237262	1.16985	0.242063	0.380788	1	106465908	106642004	-	ENSMUSG00000057329	protein_coding
Bcl2a1a	2.32602	0	1.16301	3.46946	3.39388	1.02227	0.306653	0.448353	9	88838953	88844472	+	ENSMUSG00000102037	protein_coding
Bcl2a1b	0.581504	0	0.290752	1.4694	4.03766	0.363923	0.715915	1	9	89081262	89089880	+	ENSMUSG00000089929	protein_coding
Bcl2a1c	0	1.35806	0.679029	-3.09541	3.98061	-0.777622	0.436792	1	9	114159203	114159646	+	ENSMUSG00000053820	protein_coding
Bcl2a1d	0.871568	0	0.435784	2.05335	3.99456	0.514035	0.607227	1	9	88605338	88613967	-	ENSMUSG00000099974	protein_coding
Bcl2l1	5327.13	5324.37	5325.75	0.000114246	0.102433	0.00111532	0.99911	0.999397	2	152622588	152673648	-	ENSMUSG00000007659	protein_coding
Bcl2l10	1.17445	0.35314	0.763796	1.52061	3.65497	0.416037	0.677383	1	9	75255040	75258931	+	ENSMUSG00000032191	protein_coding
Bcl2l11	145.051	721.933	433.492	-2.31246	0.22941	-10.08	6.77e-24	1.27e-21	2	127967958	128004467	+	ENSMUSG00000027381	protein_coding
Bcl2l12	212.331	216.875	214.603	-0.030873	0.210529	-0.146645	0.883412	0.926293	7	44640646	44648136	-	ENSMUSG00000003190	protein_coding
Bcl2l13	2386.79	2618.8	2502.79	-0.132722	0.0902201	-1.47109	0.141267	0.259876	6	120813173	120869803	+	ENSMUSG00000009112	protein_coding
Bcl2l14	2.03961	13.3665	7.70305	-2.72255	1.09373	-2.48924	0.0128018	0.0416884	6	134373281	134415699	+	ENSMUSG00000030200	protein_coding
Bcl2l15	14.2201	15.1417	14.6809	-0.0960151	0.826504	-0.11617	0.907518	0.942932	3	103739917	103761934	+	ENSMUSG00000044165	protein_coding
Bcl2l2	2230.38	2157.29	2193.84	0.0481336	0.0822578	0.585155	0.558444	0.68224	14	55120834	55125691	+	ENSMUSG00000089682	protein_coding
Bcl3	509.318	263.101	386.21	0.956447	0.204236	4.68306	2.83e-06	3.21e-05	7	19542387	19556695	-	ENSMUSG00000053175	protein_coding
Bcl6	797.471	900.572	849.021	-0.174136	0.124635	-1.39716	0.162365	0.288617	16	23783802	23807602	-	ENSMUSG00000022508	protein_coding
Bcl6b	106.332	93.7383	100.035	0.181213	0.272511	0.664975	0.506067	0.635987	11	70114954	70120624	-	ENSMUSG00000000317	protein_coding
Bcl7a	581.619	860.968	721.294	-0.564122	0.123736	-4.55909	5.14e-06	5.45e-05	5	123481897	123513055	+	ENSMUSG00000029438	protein_coding
Bcl7b	1205.06	1171.84	1188.45	0.0397176	0.103785	0.382693	0.701948	0.795559	5	135197137	135210709	+	ENSMUSG00000029681	protein_coding
Bcl7c	753.483	670.304	711.893	0.170105	0.125112	1.35962	0.173949	0.303327	7	127260628	127308105	-	ENSMUSG00000030814	protein_coding
Bcl9	1236.82	1496.98	1366.9	-0.274731	0.0970161	-2.8318	0.00462863	0.018337	3	97110978	97205233	-	ENSMUSG00000038256	protein_coding
Bcl9l	5733.93	5699.73	5716.83	0.00884628	0.0775402	0.114086	0.909169	0.943898	9	44394122	44423193	+	ENSMUSG00000063382	protein_coding
Bclaf1	3016.97	2254.14	2635.55	0.41982	0.106398	3.94576	7.95e-05	0.000578176	10	20188215	20220359	+	ENSMUSG00000037608	protein_coding
Bclaf3	363.486	279.254	321.37	0.380742	0.170919	2.22762	0.0259057	0.0727834	X	158309684	158376077	+	ENSMUSG00000044150	protein_coding
Bco1	1.43602	7.31141	4.37372	-2.33515	1.77526	-1.31538	0.188381	0.320725	8	117822593	117860459	+	ENSMUSG00000031845	protein_coding
Bco2	7.78998	4.38233	6.08615	0.820564	1.29739	0.632473	0.527078	0.654457	9	50444387	50466481	-	ENSMUSG00000032066	protein_coding
Bcor	2133.12	4093.42	3113.27	-0.939404	0.120658	-7.78565	6.94e-15	4.48e-13	X	11902979	12026594	-	ENSMUSG00000040363	protein_coding
Bcorl1	1107.32	1346.55	1226.93	-0.280268	0.127344	-2.20088	0.0277444	0.0766878	X	47430235	47496926	+	ENSMUSG00000036959	protein_coding
Bcr	1871.01	2398.34	2134.68	-0.35713	0.107005	-3.33749	0.000845377	0.00446118	10	74896424	75020753	+	ENSMUSG00000009681	protein_coding
Bcs1l	534.13	419.187	476.658	0.349612	0.13951	2.506	0.0122107	0.0401462	1	74627448	74631602	+	ENSMUSG00000026172	protein_coding
Bdh1	158.657	625.39	392.024	-1.98085	0.167103	-11.8541	2.05e-32	6.74e-30	16	31241098	31277719	+	ENSMUSG00000046598	protein_coding
Bdh2	167.946	118.887	143.416	0.498851	0.25238	1.97658	0.0480888	0.117192	3	134986982	135010187	+	ENSMUSG00000028167	protein_coding
Bdkrb1	64.568	64.1305	64.3493	0.00766915	0.34768	0.0220581	0.982402	0.989299	12	105569344	105571687	+	ENSMUSG00000041347	protein_coding
Bdkrb2	47.0075	156.646	101.827	-1.736	0.320336	-5.41932	5.98e-08	1.02e-06	12	105529485	105561496	+	ENSMUSG00000021070	protein_coding
Bdnf	1096.49	1615.08	1355.79	-0.560037	0.110953	-5.04752	4.48e-07	6.19e-06	2	109505045	109557352	+	ENSMUSG00000048482	protein_coding
Bdp1	1245.04	1115.59	1180.32	0.157329	0.103626	1.51824	0.128954	0.243162	13	100154502	100240578	-	ENSMUSG00000049658	protein_coding
Bean1	63.7676	142.008	102.888	-1.15011	0.353455	-3.25392	0.00113825	0.00571321	8	104897074	104945754	+	ENSMUSG00000031872	protein_coding
Becn1	2403.94	2724.31	2564.13	-0.180017	0.0792827	-2.27057	0.0231732	0.066687	11	101176778	101193112	-	ENSMUSG00000035086	protein_coding
Becn2	0	2.1571	1.07855	-3.75597	3.15679	-1.18981	0.234122	0.371854	1	175747895	175749791	+	ENSMUSG00000104158	protein_coding
Begain	133.187	152.451	142.819	-0.188912	0.264947	-0.713019	0.475834	0.608931	12	108998113	109034143	-	ENSMUSG00000040867	protein_coding
Bend2	0	4.02247	2.01124	-4.63931	2.28166	-2.0333	0.0420218	0.106071	X	160070452	160149248	+	ENSMUSG00000108981	protein_coding
Bend3	754.887	705.733	730.31	0.0990291	0.123144	0.804172	0.421297	0.558843	10	43354827	43391392	+	ENSMUSG00000038214	protein_coding
Bend4	143.242	468.753	305.998	-1.70687	0.263389	-6.48041	9.15e-11	2.91e-09	5	67549490	67585653	-	ENSMUSG00000092060	protein_coding
Bend5	1.17445	6.62529	3.89987	-2.51245	1.71219	-1.46739	0.142269	0.261072	4	111272203	111317495	+	ENSMUSG00000028545	protein_coding
Bend6	90.0101	70.6196	80.3148	0.345508	0.323638	1.06757	0.285713	0.427811	1	33891133	33946897	-	ENSMUSG00000042182	protein_coding
Bend7	4.90947	46.1643	25.5369	-3.22273	0.718163	-4.48746	7.21e-06	7.3e-05	2	4722642	4806953	+	ENSMUSG00000048186	protein_coding
Best1	27.836	5.64762	16.7418	2.26093	0.762586	2.96482	0.0030286	0.012961	19	9962538	9978997	-	ENSMUSG00000037418	protein_coding
Best2	0	8.08582	4.04291	-5.64666	1.84538	-3.05989	0.00221421	0.00995508	8	85733831	85741160	-	ENSMUSG00000052819	protein_coding
Best3	2.31823	13.1541	7.73616	-2.49244	1.07832	-2.3114	0.0208105	0.0611196	10	116822219	116860945	+	ENSMUSG00000020169	protein_coding
Bet1	1250.65	781.979	1016.31	0.677339	0.103245	6.56053	5.36e-11	1.78e-09	6	4076899	4086972	-	ENSMUSG00000032757	protein_coding
Bet1l	990.932	1124.16	1057.54	-0.181427	0.117624	-1.54244	0.122968	0.234958	7	140433307	140437490	-	ENSMUSG00000025484	protein_coding
Bex1	15.7602	30.3389	23.0495	-0.940428	0.700719	-1.34209	0.179567	0.310482	X	135114721	135116262	-	ENSMUSG00000050071	protein_coding
Bex2	1.15591	10.2565	5.70623	-3.13761	1.32254	-2.37241	0.0176723	0.053817	X	134967313	134968985	-	ENSMUSG00000042750	protein_coding
Bex3	1275.24	1844.57	1559.9	-0.533261	0.0946235	-5.63561	1.74e-08	3.38e-07	X	135171002	135172727	+	ENSMUSG00000046432	protein_coding
Bex4	0.287203	2.17763	1.23242	-2.77935	2.83018	-0.982039	0.326081	0.467801	X	135039745	135041192	+	ENSMUSG00000047844	protein_coding
Bex6	0	0.339514	0.169757	-1.35112	4.08047	-0.331118	0.740556	1	16	31998641	32005790	+	ENSMUSG00000075269	protein_coding
Bfar	1832.29	1238.32	1535.3	0.563257	0.101528	5.54781	2.89e-08	5.31e-07	16	13489722	13521476	+	ENSMUSG00000022684	protein_coding
Bfsp1	64.9995	56.8964	60.9479	0.202622	0.400425	0.506018	0.612844	0.728218	2	143668448	143705093	-	ENSMUSG00000027420	protein_coding
Bfsp2	1.15591	8.1784	4.66715	-2.82234	1.39849	-2.01814	0.043577	0.108814	9	103302123	103357619	-	ENSMUSG00000032556	protein_coding
Bglap	1.45662	4.83514	3.14588	-1.71848	1.64592	-1.04408	0.296447	0.438318	3	88290808	88291771	-	ENSMUSG00000074483	protein_coding
Bglap2	22.2832	18.4417	20.3624	0.273018	0.640391	0.42633	0.669867	0.771548	3	88285043	88286006	-	ENSMUSG00000074486	protein_coding
Bglap3	1.45662	14.7313	8.09395	-3.35028	1.25603	-2.66735	0.0076451	0.027542	3	88275923	88280050	-	ENSMUSG00000074489	protein_coding
Bgn	196550	176164	186357	0.15796	0.0800973	1.9721	0.0485979	0.118234	X	72527208	72539539	+	ENSMUSG00000031375	protein_coding
Bhlha15	5.21442	16.1375	10.676	-1.61993	0.893539	-1.81293	0.0698422	0.155334	5	144127104	144131259	+	ENSMUSG00000052271	protein_coding
Bhlha9	0	0.339514	0.169757	-1.35112	4.08047	-0.331118	0.740556	1	11	76563296	76564502	+	ENSMUSG00000044243	protein_coding
Bhlhb9	665.163	584.205	624.684	0.185907	0.129929	1.43084	0.152477	0.275338	X	134698343	134791830	+	ENSMUSG00000072964	protein_coding
Bhlhe22	19.5251	20.873	20.199	-0.0900092	0.632832	-0.142232	0.886897	0.928373	3	18108338	18111681	+	ENSMUSG00000025128	protein_coding
Bhlhe23	0	0.45953	0.229765	-1.35112	4.08047	-0.331118	0.740556	1	2	180416174	180418693	-	ENSMUSG00000045493	protein_coding
Bhlhe40	3474.81	3271.95	3373.38	0.0862798	0.0838697	1.02874	0.303604	0.445155	6	108637590	108643886	+	ENSMUSG00000030103	protein_coding
Bhlhe41	65.0945	204.924	135.009	-1.65055	0.270786	-6.09541	1.09e-09	2.8e-08	6	145803969	145811284	-	ENSMUSG00000030256	protein_coding
Bhmt	0	9.97956	4.98978	-5.96943	1.93372	-3.08702	0.00202174	0.00922303	13	93753183	93774469	-	ENSMUSG00000074768	protein_coding
Bhmt1b	0	0.45953	0.229765	-1.35112	4.08047	-0.331118	0.740556	1	18	87774410	87776275	+	ENSMUSG00000069324	protein_coding
Bhmt2	0	0.679029	0.339514	-2.10613	4.05187	-0.519791	0.603209	1	13	93792228	93810810	-	ENSMUSG00000042118	protein_coding
Bicc1	8147.75	5573.47	6860.61	0.547172	0.0921076	5.94057	2.84e-09	6.65e-08	10	70758662	70995530	-	ENSMUSG00000014329	protein_coding
Bicd1	59.3117	69.9318	64.6218	-0.245832	0.395591	-0.621428	0.534318	0.660674	6	149310384	149464827	+	ENSMUSG00000003452	protein_coding
Bicd2	5655.96	6607.1	6131.53	-0.224048	0.0677537	-3.3068	0.000943686	0.00488585	13	49495061	49540502	+	ENSMUSG00000037933	protein_coding
Bicdl1	232.306	197.53	214.918	0.234165	0.199612	1.1731	0.240755	0.379278	5	115786234	115869680	-	ENSMUSG00000041609	protein_coding
Bicdl2	49.0125	102.09	75.5514	-1.0491	0.424422	-2.47183	0.0134425	0.0432606	17	23879480	23887595	+	ENSMUSG00000043782	protein_coding
Bicra	1195.66	1103.71	1149.69	0.1143	0.121163	0.943351	0.345501	0.485312	7	15704597	15781846	-	ENSMUSG00000070808	protein_coding
Bicral	1099.54	1401.93	1250.73	-0.348699	0.132177	-2.63813	0.00833657	0.0295744	17	47109046	47169408	-	ENSMUSG00000036568	protein_coding
Bid	1647.62	1673.83	1660.72	-0.0225773	0.0913865	-0.247053	0.804867	0.87272	6	120868891	120893814	-	ENSMUSG00000004446	protein_coding
Bik	1.14881	5.47329	3.31105	-2.24291	1.93353	-1.16	0.246047	0.384727	15	83411063	83428835	+	ENSMUSG00000016758	protein_coding
Bin1	4640.99	4561.94	4601.47	0.0244111	0.0738139	0.330712	0.740862	0.825328	18	32510283	32568790	+	ENSMUSG00000024381	protein_coding
Bin2	3.76707	5.56849	4.66778	-0.583479	1.36347	-0.427936	0.668697	0.770813	15	100538958	100567434	-	ENSMUSG00000098112	protein_coding
Bin3	997.305	1161.43	1079.37	-0.22004	0.111968	-1.96521	0.0493894	0.119825	14	70337554	70375655	+	ENSMUSG00000022089	protein_coding
Birc2	654.111	463.208	558.659	0.498202	0.138657	3.59306	0.000326821	0.00196544	9	7818228	7837065	-	ENSMUSG00000057367	protein_coding
Birc3	523.675	495.976	509.825	0.0807312	0.143125	0.56406	0.572713	0.694979	9	7848700	7873187	-	ENSMUSG00000032000	protein_coding
Birc5	754.075	615.838	684.956	0.292513	0.123176	2.37475	0.0175606	0.0535143	11	117740077	117746569	+	ENSMUSG00000017716	protein_coding
Birc6	6137.5	4734.41	5435.96	0.374464	0.0745965	5.01986	5.17e-07	7.02e-06	17	74835290	75010351	+	ENSMUSG00000024073	protein_coding
Birc7	0	0	0	NA	NA	NA	NA	1	2	180570816	180575803	+	ENSMUSG00000038840	protein_coding
Bivm	1013.46	752.937	883.2	0.429224	0.113951	3.76673	0.000165402	0.00108495	1	44158117	44183930	+	ENSMUSG00000041684	protein_coding
Blcap	1420.54	2035.43	1727.98	-0.517664	0.102938	-5.02887	4.93e-07	6.73e-06	2	157398282	157413194	-	ENSMUSG00000067787	protein_coding
Blk	0	0	0	NA	NA	NA	NA	1	14	63610285	63654486	-	ENSMUSG00000014453	protein_coding
Blm	269.157	211.557	240.357	0.346925	0.18792	1.84613	0.0648733	0.146816	7	80104481	80184867	-	ENSMUSG00000030528	protein_coding
Blmh	987.821	996.604	992.213	-0.0105749	0.122834	-0.0860909	0.931394	0.957839	11	76815635	76878205	+	ENSMUSG00000020840	protein_coding
Blnk	16.5078	15.9628	16.2353	0.0443648	0.696116	0.063732	0.949184	0.97069	19	40917371	40982978	-	ENSMUSG00000061132	protein_coding
Bloc1s1	15.694	20.6779	18.1859	-0.3988	0.631507	-0.631505	0.52771	0.655107	10	128753751	128759904	-	ENSMUSG00000090247	protein_coding
Bloc1s2	1045.7	1264.2	1154.95	-0.274105	0.110205	-2.48723	0.0128741	0.0418768	19	44127685	44134885	-	ENSMUSG00000057506	protein_coding
Bloc1s3	334.46	476.001	405.231	-0.508236	0.150262	-3.38234	0.000718722	0.0038911	7	19238411	19242292	-	ENSMUSG00000057667	protein_coding
Bloc1s4	454.07	600.78	527.425	-0.401567	0.146172	-2.74723	0.00601007	0.022615	5	36904722	36905994	-	ENSMUSG00000060708	protein_coding
Bloc1s5	479.897	370.199	425.048	0.370249	0.176815	2.09399	0.0362606	0.0943728	13	38776818	38819085	-	ENSMUSG00000038982	protein_coding
Bloc1s6	1629	1472.3	1550.65	0.145027	0.0944082	1.53617	0.124496	0.237331	2	122580423	122591395	+	ENSMUSG00000005804	protein_coding
Bltp1	1969.92	1193.7	1581.81	0.720402	0.113923	6.32358	2.56e-10	7.46e-09	3	36917253	37107182	+	ENSMUSG00000037270	protein_coding
Bltp2	9611.74	8768.78	9190.26	0.132168	0.068809	1.9208	0.0547571	0.129564	11	78152578	78181449	+	ENSMUSG00000010277	protein_coding
Bltp3a	1747.45	1793	1770.23	-0.035226	0.121826	-0.28915	0.772467	0.849502	17	28075415	28119015	+	ENSMUSG00000039512	protein_coding
Bltp3b	2976.69	3437.2	3206.94	-0.207812	0.0812592	-2.5574	0.0105459	0.0356066	10	89580853	89655733	+	ENSMUSG00000019951	protein_coding
Blvra	665.977	577.664	621.821	0.20345	0.137915	1.47519	0.140163	0.258513	2	126912585	126939004	+	ENSMUSG00000001999	protein_coding
Blvrb	1040.06	1759.48	1399.77	-0.757034	0.133347	-5.67717	1.37e-08	2.72e-07	7	27147403	27165569	+	ENSMUSG00000040466	protein_coding
Blzf1	1080.26	796.058	938.161	0.438829	0.116077	3.7805	0.000156516	0.00103432	1	164117369	164135058	-	ENSMUSG00000026577	protein_coding
Bmal1	1300.68	1871.78	1586.23	-0.523581	0.126637	-4.1345	3.56e-05	0.000292112	7	112806672	112913333	+	ENSMUSG00000055116	protein_coding
Bmal2	211.855	291.946	251.9	-0.46176	0.180863	-2.55309	0.0106772	0.0359819	6	146697553	146735027	+	ENSMUSG00000040187	protein_coding
Bmerb1	13.658	6.2953	9.97665	1.10936	0.967793	1.14628	0.251679	0.390991	16	13804468	13919364	+	ENSMUSG00000044117	protein_coding
Bmf	54.6437	96.609	75.6263	-0.818124	0.322196	-2.53921	0.0111102	0.0371521	2	118359238	118380168	-	ENSMUSG00000040093	protein_coding
Bmi1	1582.45	1412.26	1497.35	0.163955	0.0988346	1.65889	0.0971388	0.197913	2	18681829	18691440	+	ENSMUSG00000026739	protein_coding
Bmp1	19281.9	14731.6	17006.7	0.388052	0.0820722	4.72818	2.27e-06	2.65e-05	14	70711998	70757674	-	ENSMUSG00000022098	protein_coding
Bmp10	0	5.47329	2.73665	-5.089	2.26694	-2.24487	0.0247764	0.0702505	6	87405976	87414659	+	ENSMUSG00000030046	protein_coding
Bmp15	2.88978	0.70628	1.79803	1.9977	2.41897	0.825849	0.40889	0.547075	X	6226161	6232775	-	ENSMUSG00000023279	protein_coding
Bmp2	16.2193	61.8807	39.05	-1.9224	0.568799	-3.37975	0.000725521	0.00391818	2	133394079	133404805	+	ENSMUSG00000027358	protein_coding
Bmp2k	1182.71	1260.98	1221.84	-0.0908725	0.116684	-0.778792	0.436102	0.573287	5	97145548	97239726	+	ENSMUSG00000034663	protein_coding
Bmp3	0.86802	4.27594	2.57198	-2.31053	1.81748	-1.27128	0.203629	0.337448	5	99002274	99032255	+	ENSMUSG00000029335	protein_coding
Bmp4	197.92	179.07	188.495	0.148344	0.273972	0.541458	0.588192	0.707943	14	46620977	46628126	-	ENSMUSG00000021835	protein_coding
Bmp5	150.882	132.412	141.647	0.185646	0.239878	0.773921	0.438978	0.576024	9	75682646	75807592	+	ENSMUSG00000032179	protein_coding
Bmp6	388.657	317.357	353.007	0.290388	0.170692	1.70124	0.088898	0.18575	13	38529083	38684278	+	ENSMUSG00000039004	protein_coding
Bmp7	0.86802	8.1853	4.52666	-3.22816	1.47807	-2.18403	0.0289599	0.0792427	2	172709805	172782114	-	ENSMUSG00000008999	protein_coding
Bmp8a	39.2162	73.8719	56.5441	-0.908424	0.402743	-2.25559	0.0240961	0.068685	4	123206438	123237045	-	ENSMUSG00000032726	protein_coding
Bmp8b	3.18487	18.6655	10.9252	-2.54777	1.00848	-2.52636	0.0115252	0.0382971	4	122998958	123025892	+	ENSMUSG00000002384	protein_coding
Bmper	5394.28	4047.45	4720.87	0.413575	0.0991312	4.172	3.02e-05	0.000254004	9	23134372	23396496	+	ENSMUSG00000031963	protein_coding
Bmpr1a	3463.67	2463.33	2963.5	0.491353	0.0844889	5.81559	6.04e-09	1.32e-07	14	34132691	34225298	-	ENSMUSG00000021796	protein_coding
Bmpr1b	705.383	928.911	817.147	-0.398792	0.126104	-3.16239	0.00156478	0.00742214	3	141542897	141875186	-	ENSMUSG00000052430	protein_coding
Bmpr2	3323.2	3485.14	3404.17	-0.0679693	0.103724	-0.655293	0.512279	0.64162	1	59802559	59918173	+	ENSMUSG00000067336	protein_coding
Bms1	3161.13	2913.68	3037.41	0.117231	0.0863978	1.35687	0.174822	0.304515	6	118360342	118396435	-	ENSMUSG00000030138	protein_coding
Bmt2	724.44	797.052	760.746	-0.136842	0.148868	-0.91922	0.357981	0.497268	6	13625672	13677965	-	ENSMUSG00000042742	protein_coding
Bmx	0.587226	2.30437	1.4458	-1.97348	2.3931	-0.824654	0.409568	0.547648	X	162975838	163041189	-	ENSMUSG00000031377	protein_coding
Bmyc	50.8289	45.5048	48.1669	0.153618	0.404872	0.379423	0.704373	0.797582	2	25596751	25597733	+	ENSMUSG00000049086	protein_coding
Bnc1	150.666	139.103	144.885	0.110077	0.255352	0.43108	0.66641	0.769193	7	81616401	81642055	-	ENSMUSG00000025105	protein_coding
Bnc2	633.476	600.862	617.169	0.0758245	0.128126	0.591798	0.553986	0.678253	4	84193332	84593512	-	ENSMUSG00000028487	protein_coding
Bnip1	334.867	375.59	355.229	-0.162638	0.173951	-0.934964	0.349807	0.489387	17	27000040	27011539	+	ENSMUSG00000024191	protein_coding
Bnip2	4258.04	4473.55	4365.79	-0.0712628	0.0728258	-0.978537	0.327809	0.469546	9	69896748	69915599	+	ENSMUSG00000011958	protein_coding
Bnip3	1407.24	1099.06	1253.15	0.357751	0.113863	3.14195	0.00167827	0.00787684	7	138492565	138511248	-	ENSMUSG00000078566	protein_coding
Bnip3l	3809.9	3059.94	3434.92	0.315565	0.0805461	3.91781	8.94e-05	0.000639061	14	67222688	67246326	-	ENSMUSG00000022051	protein_coding
Bnip5	72.4822	50.2132	61.3477	0.52761	0.413917	1.27468	0.202424	0.336061	17	29115366	29134298	-	ENSMUSG00000048905	protein_coding
Bnipl	5.2436	23.003	14.1233	-2.12542	0.825355	-2.57516	0.0100193	0.0341933	3	95148582	95158504	-	ENSMUSG00000028115	protein_coding
Boc	2487.54	2714.87	2601.2	-0.125603	0.0892727	-1.40696	0.159438	0.2844	16	44305412	44379260	-	ENSMUSG00000022687	protein_coding
Bod1	1336.72	1411.61	1374.16	-0.0801982	0.105331	-0.761392	0.446423	0.582896	11	31615181	31621885	-	ENSMUSG00000044502	protein_coding
Bod1l	2158.13	1351.85	1754.99	0.672854	0.101585	6.62355	3.51e-11	1.2e-09	5	41944881	42001658	-	ENSMUSG00000061755	protein_coding
Bok	961.425	1438.37	1199.9	-0.582609	0.120437	-4.83745	1.32e-06	1.63e-05	1	93613382	93623486	+	ENSMUSG00000026278	protein_coding
Bola1	383.01	332.429	357.719	0.202308	0.172313	1.17407	0.240366	0.378973	3	96103904	96127025	-	ENSMUSG00000015943	protein_coding
Bola2	835.394	1000.85	918.122	-0.261839	0.131372	-1.99312	0.0462485	0.113925	7	126294573	126298970	+	ENSMUSG00000047721	protein_coding
Bola3	803.294	951.018	877.156	-0.245486	0.122033	-2.01164	0.044258	0.110199	6	83326129	83337118	+	ENSMUSG00000045160	protein_coding
Boll	0.287203	6.15494	3.22107	-4.29803	1.91414	-2.2454	0.0247422	0.0701821	1	55287817	55402628	-	ENSMUSG00000025977	protein_coding
Bop1	3664.29	3450.2	3557.25	0.0865923	0.0762016	1.13636	0.255807	0.395761	15	76337189	76361477	-	ENSMUSG00000022557	protein_coding
Bora	287.866	354.63	321.248	-0.301778	0.221931	-1.35978	0.173899	0.3033	14	99283658	99311976	+	ENSMUSG00000022070	protein_coding
Borcs5	335.498	345.803	340.65	-0.0445762	0.172745	-0.258046	0.796371	0.866872	6	134616473	134688150	+	ENSMUSG00000042992	protein_coding
Borcs6	331.771	439.235	385.503	-0.402218	0.173532	-2.31783	0.0204586	0.0602989	11	68950543	68952404	+	ENSMUSG00000045176	protein_coding
[truncated: 19,645 more rows]

## Sheet: brain.DESeq2.RepBKO_vs_WT
ID	RepBKO	WT	baseMean	log2FoldChange	lfcSE	stat	pvalue	padj	V1	V2	V3	V4	V5	V7
0610010K14Rik	53.2059	64.1843	58.6951	-0.27566	0.403436	-0.68328	0.49443	0.641	11	70126032	70128740	-	ENSMUSG00000020831	protein_coding
0610030E20Rik	690.515	674.203	682.359	0.0344579	0.127782	0.269662	0.78742	0.865196	6	72324300	72330131	+	ENSMUSG00000058706	protein_coding
0610040J01Rik	108.259	154.846	131.553	-0.513141	0.270529	-1.89681	0.0578536	0.135549	5	63969706	64056968	+	ENSMUSG00000060512	protein_coding
1110002E22Rik	46.1474	47.334	46.7407	-0.0331762	0.336202	-0.0986796	0.921393	0.950817	3	137770813	137787267	+	ENSMUSG00000090066	protein_coding
1110004F10Rik	2329.62	2946.45	2638.04	-0.338704	0.123443	-2.74381	0.00607305	0.0249601	7	115638632	115704445	+	ENSMUSG00000030663	protein_coding
1110032F04Rik	241.357	341.675	291.516	-0.499291	0.219558	-2.27407	0.0229615	0.0679952	3	68776919	68779496	+	ENSMUSG00000046999	protein_coding
1110038F14Rik	424.66	725.204	574.932	-0.77154	0.155556	-4.95989	7.05e-07	2.41e-05	15	76832706	76835179	+	ENSMUSG00000063236	protein_coding
1110059E24Rik	166.538	282.078	224.308	-0.763248	0.187452	-4.0717	4.67e-05	0.000609095	19	21558566	21630340	-	ENSMUSG00000035171	protein_coding
1110059G10Rik	331.858	500.33	416.094	-0.591065	0.222748	-2.65351	0.00796596	0.0305352	9	122774154	122780065	-	ENSMUSG00000032551	protein_coding
1110065P20Rik	215.74	411.724	313.732	-0.932352	0.203762	-4.5757	4.75e-06	0.000107195	4	124742873	124744989	-	ENSMUSG00000078570	protein_coding
1190005I06Rik	2.13513	5.99589	4.06551	-1.50426	1.19795	-1.2557	0.209226	1	8	121335341	121374371	-	ENSMUSG00000043687	protein_coding
1500009L16Rik	386.005	544.643	465.324	-0.49497	0.167209	-2.96019	0.00307445	0.0147745	10	83558729	83598626	+	ENSMUSG00000087651	protein_coding
1600012H06Rik	597.199	646.863	622.031	-0.114709	0.125786	-0.911939	0.361801	0.517179	17	15163446	15179832	+	ENSMUSG00000050088	protein_coding
1600014C10Rik	672.74	662.852	667.796	0.0220337	0.130678	0.168611	0.866103	0.916947	7	37882642	37896992	+	ENSMUSG00000054676	protein_coding
1600014C23Rik	0	2.21642	1.10821	-3.52807	2.78403	-1.26725	0.205065	1	17	46043790	46044770	-	ENSMUSG00000094690	protein_coding
1600025M17Rik	0	0	0	NA	NA	NA	NA	1	X	55362968	55366024	+	ENSMUSG00000085114	protein_coding
1700001F09Rik	0	0	0	NA	NA	NA	NA	1	14	43199840	43205268	-	ENSMUSG00000095384	protein_coding
1700001J03Rik	0.332049	3.73762	2.03484	-3.32334	1.95788	-1.69742	0.0896173	1	5	146119251	146122114	-	ENSMUSG00000095040	protein_coding
1700001K19Rik	1.04883	3.35897	2.2039	-1.69176	1.65336	-1.02322	0.306202	1	12	110634122	110649053	-	ENSMUSG00000056508	protein_coding
1700001O22Rik	92.9886	152.183	122.586	-0.709401	0.215838	-3.28673	0.00101358	0.00639028	2	30684781	30693673	-	ENSMUSG00000044320	protein_coding
1700003E16Rik	721.402	821.993	771.697	-0.187114	0.143025	-1.30826	0.190784	0.329805	6	83133386	83139927	+	ENSMUSG00000030030	protein_coding
1700003F12Rik	86.0793	71.5758	78.8276	0.264654	0.330059	0.801837	0.422647	0.57495	2	154389005	154391923	+	ENSMUSG00000038523	protein_coding
1700003H04Rik	0	0	0	NA	NA	NA	NA	1	3	124350001	124374750	-	ENSMUSG00000039174	protein_coding
1700006A11Rik	0	0	0	NA	NA	NA	NA	1	3	124194638	124219689	-	ENSMUSG00000027973	protein_coding
1700008O03Rik	69.0991	48.0064	58.5528	0.520436	0.330969	1.57246	0.115843	0.228508	7	44009467	44035244	-	ENSMUSG00000008028	protein_coding
1700009N14Rik	0	1.38089	0.690445	-2.83737	3.96776	-0.715106	0.474544	1	4	39450295	39451776	+	ENSMUSG00000028287	protein_coding
1700010I14Rik	38.9249	21.7301	30.3275	0.839632	0.402861	2.08418	0.0371442	0.0981951	17	9207165	9230781	+	ENSMUSG00000023873	protein_coding
1700011L22Rik	0.996146	1.82162	1.40888	-0.862123	2.28891	-0.376652	0.706432	1	8	79937060	79975199	-	ENSMUSG00000031682	protein_coding
1700012A03Rik	0	0	0	NA	NA	NA	NA	1	6	32027181	32035856	+	ENSMUSG00000029766	protein_coding
1700012B07Rik	0	0	0	NA	NA	NA	NA	1	11	109678477	109718872	-	ENSMUSG00000020617	protein_coding
1700012B09Rik	21.7214	29.3243	25.5228	-0.426868	0.476502	-0.895837	0.37034	0.525741	9	14667883	14682326	-	ENSMUSG00000031927	protein_coding
1700013G24Rik	0	0	0	NA	NA	NA	NA	1	4	137180595	137182772	+	ENSMUSG00000041399	protein_coding
1700013H16Rik	1.32819	1.25603	1.29211	0.0951568	2.10488	0.0452076	0.963942	1	X	52744868	52759798	-	ENSMUSG00000054727	protein_coding
1700014B07Rik	0	0	0	NA	NA	NA	NA	1	2	6327074	6327891	-	ENSMUSG00000118578	protein_coding
1700016H13Rik	0.996146	0	0.498073	2.51915	3.99849	0.630025	0.528678	1	5	103795905	103803876	-	ENSMUSG00000029320	protein_coding
1700017B05Rik	441.468	436.731	439.099	0.0148257	0.135736	0.109225	0.913024	0.946423	9	57160400	57169895	-	ENSMUSG00000032300	protein_coding
1700017N19Rik	1.04629	1.68131	1.3638	-0.664466	1.91203	-0.347518	0.728202	1	10	100426346	100454263	+	ENSMUSG00000056912	protein_coding
1700018B08Rik	0	0	0	NA	NA	NA	NA	1	8	122257519	122271059	-	ENSMUSG00000031809	protein_coding
1700018F24Rik	0.332049	0	0.166024	1.09987	4.08047	0.269544	0.787511	1	5	144979800	144982491	+	ENSMUSG00000029620	protein_coding
1700019A02Rik	7.89039	8.422	8.15619	-0.0791225	0.796584	-0.0993273	0.920878	0.950722	1	53197736	53226795	-	ENSMUSG00000060715	protein_coding
1700019D03Rik	472.941	456.079	464.51	0.0521976	0.14852	0.351451	0.72525	0.820197	1	52961483	53059338	-	ENSMUSG00000043629	protein_coding
1700020A23Rik	29.4283	12.1762	20.8022	1.26779	0.827416	1.53223	0.125467	0.24186	2	130247179	130247994	+	ENSMUSG00000027409	protein_coding
1700020L24Rik	6.992	23.4705	15.2313	-1.75019	0.57777	-3.02922	0.00245184	0.0124217	11	83328503	83332059	+	ENSMUSG00000035085	protein_coding
1700020N01Rik	0	1.566	0.783002	-3.02845	3.14868	-0.961816	0.336142	1	10	21468047	21498276	+	ENSMUSG00000050844	protein_coding
1700020N15Rik	0	0	0	NA	NA	NA	NA	1	X	68988906	68989584	+	ENSMUSG00000059690	protein_coding
1700024B05Rik	0	0	0	NA	NA	NA	NA	1	14	41765952	41825778	+	ENSMUSG00000052334	protein_coding
1700024G13Rik	16.0499	11.7307	13.8903	0.439475	0.757346	0.580283	0.561724	0.696968	14	32098025	32110348	-	ENSMUSG00000072473	protein_coding
1700025B11Rik	0	0	0	NA	NA	NA	NA	1	15	77442439	77446092	-	ENSMUSG00000101113	protein_coding
1700025C18Rik	0.334584	0	0.167292	1.09987	4.08047	0.269544	0.787511	1	2	164920613	164932670	-	ENSMUSG00000078935	protein_coding
1700025G04Rik	2599.91	2121.59	2360.75	0.293131	0.133897	2.18923	0.02858	0.0801652	1	151728154	151965876	-	ENSMUSG00000032666	protein_coding
1700028J19Rik	22.5334	23.1212	22.8273	-0.0313545	0.538727	-0.0582011	0.953588	0.972318	7	43879235	43896119	-	ENSMUSG00000038782	protein_coding
1700028K03Rik	95.3497	70.3744	82.8621	0.437491	0.260572	1.67896	0.0931595	0.194147	5	107682575	107699408	+	ENSMUSG00000089798	protein_coding
1700029F12Rik	2.0075	0	1.00375	3.52734	3.50528	1.00629	0.314274	1	13	97158372	97170870	-	ENSMUSG00000052075	protein_coding
1700029H14Rik	2.4221	0	1.21105	3.79533	2.30752	1.64477	0.100018	1	8	13600733	13612461	-	ENSMUSG00000031452	protein_coding
1700030J22Rik	223.404	210.838	217.121	0.0849873	0.20085	0.423139	0.672194	0.782239	8	117696333	117705698	-	ENSMUSG00000031847	protein_coding
1700030K09Rik	177.118	185.908	181.513	-0.0713176	0.189682	-0.375984	0.706929	0.806845	8	73197724	73214845	+	ENSMUSG00000052794	protein_coding
1700031F05Rik	0.332049	0	0.166024	1.09987	4.08047	0.269544	0.787511	1	X	101902792	101911577	-	ENSMUSG00000032894	protein_coding
1700031L13Rik	0	0	0	NA	NA	NA	NA	1	5	82270255	82272560	-	ENSMUSG00000099863	protein_coding
1700034E13Rik	0	0	0	NA	NA	NA	NA	1	18	52779281	52796805	+	ENSMUSG00000024532	protein_coding
1700034J05Rik	0	0	0	NA	NA	NA	NA	1	6	146851827	146855920	-	ENSMUSG00000040163	protein_coding
1700037C18Rik	105.531	114.147	109.839	-0.115317	0.23873	-0.483041	0.629067	0.749536	16	3713043	3726553	-	ENSMUSG00000005983	protein_coding
1700047F07Rik	4.38706	5.6393	5.01318	-0.353184	1.1008	-0.320842	0.74833	0.837032	4	107546898	107616182	+	ENSMUSG00000085549	protein_coding
1700049E17Rik1	0	0	0	NA	NA	NA	NA	1	14	41746906	41754998	+	ENSMUSG00000079271	protein_coding
1700049E17Rik2	0	0	0	NA	NA	NA	NA	1	14	41295168	41303262	+	ENSMUSG00000090440	protein_coding
1700056E22Rik	2.71921	7.05066	4.88494	-1.35759	1.08805	-1.24773	0.212129	0.355301	1	183765227	183766498	-	ENSMUSG00000044854	protein_coding
1700066M21Rik	812.643	767.012	789.828	0.0842777	0.126273	0.667426	0.5045	0.649852	1	57416779	57424582	+	ENSMUSG00000038323	protein_coding
1700067K01Rik	14.5529	41.7818	28.1673	-1.52131	0.430627	-3.53279	0.000411203	0.00320337	8	84728131	84731399	+	ENSMUSG00000046408	protein_coding
1700067P10Rik	0	0	0	NA	NA	NA	NA	1	17	48399839	48401438	+	ENSMUSG00000021545	protein_coding
1700084M14Rik	0	0	0	NA	NA	NA	NA	1	X	90618816	90619517	-	ENSMUSG00000057805	protein_coding
1700088E04Rik	70.2806	58.0194	64.15	0.27143	0.381915	0.710707	0.477266	0.626259	15	79013549	79025453	-	ENSMUSG00000033029	protein_coding
1700093K21Rik	12.9276	7.24714	10.0874	0.831922	0.696854	1.19383	0.232546	0.379206	11	23466203	23471155	-	ENSMUSG00000020286	protein_coding
1700102P08Rik	49.0526	66.3269	57.6897	-0.434274	0.322579	-1.34626	0.17822	0.313761	9	108270004	108288133	+	ENSMUSG00000032611	protein_coding
1700109H08Rik	182.817	48.2964	115.557	1.91484	0.486131	3.93894	8.18e-05	0.00093209	5	3621566	3634356	+	ENSMUSG00000008307	protein_coding
1700113H08Rik	0	0	0	NA	NA	NA	NA	1	10	86893909	87066451	+	ENSMUSG00000047129	protein_coding
1700122O11Rik	0	0.300419	0.150209	-0.823685	4.08047	-0.20186	0.840026	1	17	48347554	48349102	-	ENSMUSG00000094928	protein_coding
1700123K08Rik	11.9289	8.34194	10.1354	0.519796	0.685848	0.757887	0.448519	0.598508	5	138560102	138562974	-	ENSMUSG00000029526	protein_coding
1700123O20Rik	361.055	453.171	407.113	-0.325742	0.203698	-1.59915	0.109788	0.219857	14	54923673	54928198	+	ENSMUSG00000040822	protein_coding
1700129C05Rik	0	0	0	NA	NA	NA	NA	1	14	59370489	59380342	-	ENSMUSG00000021977	protein_coding
1810009A15Rik	2.67414	2.16684	2.42049	0.309078	1.59496	0.193784	0.846345	1	19	8866217	8868245	+	ENSMUSG00000071653	protein_coding
1810009J06Rik	0	0	0	NA	NA	NA	NA	1	6	40941688	40945369	+	ENSMUSG00000094808	protein_coding
1810010H24Rik	76.8885	107.441	92.1646	-0.480333	0.333198	-1.44159	0.149419	0.275082	11	106916507	106921269	+	ENSMUSG00000078607	protein_coding
1810024B03Rik	35.0267	26.7108	30.8688	0.402216	0.568582	0.707401	0.479317	0.628163	2	127028275	127050200	-	ENSMUSG00000044145	protein_coding
1810030O07Rik	1421.55	1080.13	1250.84	0.396217	0.101179	3.91599	9e-05	0.00100338	X	12521118	12539907	-	ENSMUSG00000044148	protein_coding
1810037I17Rik	1180.8	2001.87	1591.34	-0.761333	0.239321	-3.18122	0.00146657	0.00846351	3	122717852	122719833	+	ENSMUSG00000054091	protein_coding
1810049J17Rik	0	0	0	NA	NA	NA	NA	1	15	12321524	12321985	-	ENSMUSG00000097221	protein_coding
1810055G02Rik	618.075	570.29	594.183	0.115619	0.137641	0.840001	0.400908	0.554325	19	3758293	3767881	+	ENSMUSG00000035372	protein_coding
1810062G17Rik	1.66785	0	0.833924	3.26283	3.01863	1.0809	0.279743	1	3	36530086	36536448	+	ENSMUSG00000027713	protein_coding
1810065E05Rik	0	0.300419	0.150209	-0.823685	4.08047	-0.20186	0.840026	1	11	58311937	58316850	+	ENSMUSG00000013653	protein_coding
2010003K11Rik	0	0	0	NA	NA	NA	NA	1	19	4546816	4548611	-	ENSMUSG00000042041	protein_coding
2010106E10Rik	0.334584	0.300419	0.317501	0.138088	4.08047	0.0338411	0.973004	1	X	111404971	111468040	+	ENSMUSG00000025528	protein_coding
2010109A12Rik	3.2341	5.74982	4.49196	-0.844684	1.04531	-0.808069	0.419051	1	5	93354377	93361334	+	ENSMUSG00000029384	protein_coding
2010315B03Rik	652.882	612.737	632.81	0.09216	0.127106	0.725062	0.468414	0.617539	9	124054434	124075326	-	ENSMUSG00000074829	protein_coding
2200002D01Rik	4.67403	4.31936	4.49669	0.119153	1.2407	0.0960374	0.923491	1	7	28945986	28947891	-	ENSMUSG00000030587	protein_coding
2200002J24Rik	0	0	0	NA	NA	NA	NA	1	7	30398351	30399961	+	ENSMUSG00000013083	protein_coding
2210016L21Rik	1991.93	2588.94	2290.44	-0.3781	0.0940344	-4.02086	5.8e-05	0.000715099	5	115080217	115087842	+	ENSMUSG00000029559	protein_coding
2210017I01Rik	0	0	0	NA	NA	NA	NA	1	3	92512025	92514799	-	ENSMUSG00000103523	protein_coding
2210408I21Rik	258.67	196.876	227.773	0.391828	0.17629	2.22263	0.0262405	0.0752411	13	77283659	77761903	+	ENSMUSG00000071252	protein_coding
2210418O10Rik	2.37449	0	1.18724	3.77061	2.38321	1.58215	0.113615	1	2	175968362	175982121	+	ENSMUSG00000078894	protein_coding
2300002M23Rik	0	0	0	NA	NA	NA	NA	1	17	35878347	35879849	+	ENSMUSG00000039269	protein_coding
2300009A05Rik	163.179	168.434	165.807	-0.0466041	0.203263	-0.22928	0.818651	0.886125	9	63301729	63306528	-	ENSMUSG00000032403	protein_coding
2310002L09Rik	0	0	0	NA	NA	NA	NA	1	4	73857608	73869083	-	ENSMUSG00000028396	protein_coding
2310003L06Rik	0	0	0	NA	NA	NA	NA	1	5	88117318	88120729	+	ENSMUSG00000007457	protein_coding
2310009B15Rik	117.053	216.305	166.679	-0.883809	0.240213	-3.67927	0.000233901	0.00207128	1	138779721	138784590	-	ENSMUSG00000079283	protein_coding
2310011J03Rik	604.876	963.427	784.152	-0.670775	0.182839	-3.66866	0.000243822	0.00213382	10	80154088	80156371	-	ENSMUSG00000020133	protein_coding
2310022A10Rik	590.833	733.863	662.348	-0.311782	0.154858	-2.01334	0.0440784	0.110754	7	27252658	27281524	+	ENSMUSG00000049643	protein_coding
2310022B05Rik	3101.33	3378.63	3239.98	-0.123683	0.0899356	-1.37525	0.169055	0.30135	8	125362495	125390108	-	ENSMUSG00000031983	protein_coding
2310030G06Rik	44.7639	56.3734	50.5687	-0.33623	0.333362	-1.0086	0.313164	0.468868	9	50650991	50657836	-	ENSMUSG00000032062	protein_coding
2310033P09Rik	359.65	480.156	419.903	-0.416254	0.176757	-2.35495	0.018525	0.0579108	11	59099147	59101564	+	ENSMUSG00000020441	protein_coding
2310034G01Rik	30.7863	26.449	28.6176	0.219806	0.399512	0.550188	0.582191	0.713078	19	46336640	46338741	-	ENSMUSG00000099655	protein_coding
2310039H08Rik	59.937	88.0201	73.9785	-0.55497	0.334298	-1.66011	0.0968929	0.200171	17	47083561	47084322	+	ENSMUSG00000062619	protein_coding
2310057J18Rik	0.332049	0	0.166024	1.09987	4.08047	0.269544	0.787511	1	10	28848284	28862299	-	ENSMUSG00000015519	protein_coding
2310057M21Rik	727.981	605.507	666.744	0.266194	0.121181	2.19666	0.0280446	0.0790311	7	130939949	130964488	-	ENSMUSG00000040177	protein_coding
2310061I04Rik	1126.84	1559.95	1343.39	-0.468566	0.130938	-3.57855	0.000345508	0.00279581	17	36203569	36208323	-	ENSMUSG00000050705	protein_coding
2310079G19Rik	0	0	0	NA	NA	NA	NA	1	16	88423674	88424554	-	ENSMUSG00000045331	protein_coding
2410002F23Rik	1332.92	1452.73	1392.83	-0.124437	0.116617	-1.06705	0.285947	0.439276	7	43896146	43901743	+	ENSMUSG00000045411	protein_coding
2410004B18Rik	710.203	933.75	821.976	-0.394423	0.175176	-2.25158	0.024349	0.0711628	3	145643769	145650584	+	ENSMUSG00000036873	protein_coding
2410004P03Rik	67.1678	56.7605	61.9641	0.239927	0.299888	0.800054	0.423679	0.576004	12	17053320	17061728	-	ENSMUSG00000071398	protein_coding
2410137M14Rik	6.18507	7.85753	7.0213	-0.341244	0.7864	-0.433932	0.664338	0.775919	17	37288593	37292129	-	ENSMUSG00000064308	protein_coding
2510002D24Rik	246.184	337.754	291.969	-0.454136	0.178668	-2.54178	0.0110289	0.0389164	16	18655328	18658910	+	ENSMUSG00000071632	protein_coding
2510009E07Rik	2603.82	2349.08	2476.45	0.148647	0.0883742	1.68201	0.0925661	0.193193	16	21467795	21513415	-	ENSMUSG00000043391	protein_coding
2510039O18Rik	737.068	915.395	826.231	-0.311767	0.117446	-2.65457	0.00794099	0.0304693	4	148025352	148031771	+	ENSMUSG00000044496	protein_coding
2610008E11Rik	1306.52	1367.09	1336.8	-0.065952	0.116072	-0.568199	0.5699	0.703134	10	78900208	78933434	-	ENSMUSG00000060301	protein_coding
2610021A01Rik	808.281	678.134	743.208	0.252816	0.150051	1.68486	0.0920153	0.192428	7	41248654	41277957	+	ENSMUSG00000091474	protein_coding
2610028H24Rik	1.04629	2.11726	1.58178	-1.03364	1.77197	-0.583329	0.559672	1	10	76284915	76296944	+	ENSMUSG00000009114	protein_coding
2610042L04Rik	9.89282	3.67849	6.78566	1.41608	0.913654	1.54991	0.121163	0.235914	14	18115085	18135010	-	ENSMUSG00000079388	protein_coding
2610318N02Rik	28.34	46.778	37.559	-0.723897	0.397325	-1.82193	0.0684659	0.153801	16	16931262	16943031	-	ENSMUSG00000049916	protein_coding
2610528J11Rik	0.666632	0.600838	0.633735	0.147012	2.95809	0.0496982	0.960363	1	4	118384196	118387425	+	ENSMUSG00000028536	protein_coding
2700049A03Rik	294.152	290.731	292.441	0.0149933	0.206842	0.0724869	0.942214	0.96512	12	71183622	71290077	+	ENSMUSG00000034601	protein_coding
2700062C07Rik	394	394.88	394.44	-0.00204914	0.145779	-0.0140565	0.988785	0.993252	18	24603907	24610855	+	ENSMUSG00000024273	protein_coding
2700097O09Rik	546.84	378.494	462.667	0.530954	0.137453	3.86281	0.000112088	0.00118056	12	55092446	55126895	-	ENSMUSG00000062198	protein_coding
2810004N23Rik	668.756	555.438	612.097	0.268044	0.120085	2.23211	0.0256075	0.0739312	8	125563684	125589859	-	ENSMUSG00000031984	protein_coding
2810021J22Rik	319.787	275.399	297.593	0.217079	0.164794	1.31727	0.187747	0.326283	11	58758042	58774114	+	ENSMUSG00000020491	protein_coding
2810408A11Rik	12.3853	22.7316	17.5585	-0.875223	0.5921	-1.47817	0.139363	0.261791	11	69788178	69791813	-	ENSMUSG00000018570	protein_coding
2810459M11Rik	360.93	405.109	383.02	-0.16734	0.174028	-0.961566	0.336268	0.491483	1	85973585	85983178	+	ENSMUSG00000026227	protein_coding
2900026A02Rik	2147.07	1645.2	1896.14	0.383645	0.169234	2.26695	0.023393	0.0689474	5	113234189	113369102	-	ENSMUSG00000051339	protein_coding
2900092C05Rik	0.332049	0.305196	0.318622	0.138088	4.08047	0.0338411	0.973004	1	7	12246444	12290250	+	ENSMUSG00000030385	protein_coding
3110009E18Rik	30.573	44.5813	37.5772	-0.536137	0.430395	-1.24569	0.21288	0.356368	1	120048917	120115919	+	ENSMUSG00000026388	protein_coding
3110040M04Rik	0	0	0	NA	NA	NA	NA	1	1	151079872	151081545	+	ENSMUSG00000114582	protein_coding
3110040N11Rik	154.079	254.722	204.401	-0.723591	0.181383	-3.9893	6.63e-05	0.000796109	7	81431930	81439226	-	ENSMUSG00000025102	protein_coding
3110082I17Rik	174.082	256.253	215.167	-0.555047	0.202008	-2.74764	0.00600254	0.02472	5	139345494	139446282	-	ENSMUSG00000053553	protein_coding
3300002I08Rik	40.6752	28.1398	34.4075	0.526213	0.550205	0.956395	0.338873	0.493899	2	150152855	150204685	-	ENSMUSG00000063364	protein_coding
3425401B19Rik	5.99078	3.66894	4.82986	0.686438	1.01464	0.676532	0.498703	0.644255	14	32381076	32407250	-	ENSMUSG00000071540	protein_coding
3830403N18Rik	0.37966	0.300419	0.340039	0.138088	4.08047	0.0338411	0.973004	1	X	55181932	55198858	+	ENSMUSG00000031125	protein_coding
4833420G17Rik	1044.03	796.968	920.497	0.389217	0.155152	2.50862	0.0121204	0.041762	13	119599304	119622656	+	ENSMUSG00000062822	protein_coding
4833439L19Rik	4477.08	7430.17	5953.63	-0.730794	0.110102	-6.6374	3.19e-11	5.69e-09	13	54699031	54713248	-	ENSMUSG00000025871	protein_coding
4921504E06Rik	2.37449	1.84732	2.1109	0.360926	1.67781	0.215117	0.829676	1	2	19467648	19558725	-	ENSMUSG00000026734	protein_coding
4921509C19Rik	0	0.300419	0.150209	-0.823685	4.08047	-0.20186	0.840026	1	2	151312462	151318073	-	ENSMUSG00000061525	protein_coding
4921517D22Rik	0	0.300419	0.150209	-0.823685	4.08047	-0.20186	0.840026	1	13	59835216	59841922	-	ENSMUSG00000049902	protein_coding
4921524J17Rik	275	354.579	314.79	-0.36703	0.229912	-1.5964	0.1104	0.220772	8	86135388	86159462	-	ENSMUSG00000036934	protein_coding
4921524L21Rik	0	0	0	NA	NA	NA	NA	1	18	6603629	6638970	+	ENSMUSG00000039540	protein_coding
4921536K21Rik	27.9591	15.6809	21.82	0.820828	0.588671	1.39438	0.163204	0.29376	11	3836088	3845098	-	ENSMUSG00000020434	protein_coding
4921539E11Rik	0	1.81207	0.906034	-3.24416	2.94679	-1.10091	0.270935	1	4	103087642	103148060	-	ENSMUSG00000028520	protein_coding
4930402F06Rik	0	0	0	NA	NA	NA	NA	1	2	35265574	35287187	-	ENSMUSG00000079421	protein_coding
4930402K13Rik	0	0	0	NA	NA	NA	NA	1	X	8970801	8972581	+	ENSMUSG00000045797	protein_coding
4930407I10Rik	0	68.8452	34.4226	-8.48755	1.24935	-6.79357	1.09e-11	2.26e-09	15	81943352	81950741	+	ENSMUSG00000075524	protein_coding
4930433I11Rik	0	0	0	NA	NA	NA	NA	1	7	40636967	40644859	+	ENSMUSG00000091692	protein_coding
4930438A08Rik	0	0	0	NA	NA	NA	NA	1	11	58165625	58185115	+	ENSMUSG00000069873	protein_coding
4930444P10Rik	23.8445	22.7771	23.3108	0.0731466	0.683955	0.106946	0.914831	0.947458	1	16136203	16163549	-	ENSMUSG00000067795	protein_coding
4930447C04Rik	1171.73	838.444	1005.09	0.482909	0.139746	3.45562	0.000549026	0.00395107	12	72927883	72987548	-	ENSMUSG00000021098	protein_coding
4930447F04Rik	0	0	0	NA	NA	NA	NA	1	X	65346967	65347830	-	ENSMUSG00000031182	protein_coding
4930449I24Rik	0	0	0	NA	NA	NA	NA	1	5	146439209	146441993	+	ENSMUSG00000079093	protein_coding
4930451I11Rik	2.67667	2.58257	2.62962	0.0636293	2.01037	0.0316505	0.974751	1	7	126429640	126430811	-	ENSMUSG00000045989	protein_coding
4930453N24Rik	744.376	763.175	753.775	-0.035305	0.140474	-0.251328	0.801561	0.875377	16	64572114	64591524	-	ENSMUSG00000059920	protein_coding
4930455H04Rik	0	0	0	NA	NA	NA	NA	1	3	116761916	116778055	+	ENSMUSG00000080907	protein_coding
4930469K13Rik	3.18395	0.645641	1.9148	2.31456	1.69157	1.3683	0.171219	1	11	33923961	34053738	-	ENSMUSG00000085684	protein_coding
4930474N05Rik	0	0	0	NA	NA	NA	NA	1	14	35816874	35822071	+	ENSMUSG00000096405	protein_coding
4930480E11Rik	0	0	0	NA	NA	NA	NA	1	X	77413249	77414734	+	ENSMUSG00000035651	protein_coding
4930486L24Rik	0	0	0	NA	NA	NA	NA	1	13	60990426	61012289	-	ENSMUSG00000050345	protein_coding
4930503B20Rik	0.332049	0	0.166024	1.09987	4.08047	0.269544	0.787511	1	3	146350948	146357072	-	ENSMUSG00000090202	protein_coding
4930503E14Rik	0.332049	0	0.166024	1.09987	4.08047	0.269544	0.787511	1	14	44400626	44450711	-	ENSMUSG00000072595	protein_coding
4930503L19Rik	473.13	498.276	485.703	-0.0745109	0.189403	-0.393398	0.694025	0.797168	18	70585283	70605580	-	ENSMUSG00000044906	protein_coding
4930505A04Rik	10.0294	9.43491	9.73213	0.0961802	0.974901	0.0986563	0.921411	0.950817	11	30376006	30421827	-	ENSMUSG00000040919	protein_coding
4930512M02Rik	0	0	0	NA	NA	NA	NA	1	11	11539223	11577835	-	ENSMUSG00000062511	protein_coding
4930516K23Rik	0	0	0	NA	NA	NA	NA	1	7	103648007	103786612	-	ENSMUSG00000109824	protein_coding
4930519G04Rik	0	1.52598	0.762989	-2.99317	3.84092	-0.779284	0.435812	1	5	114991725	115021941	+	ENSMUSG00000029564	protein_coding
4930522H14Rik	0	0	0	NA	NA	NA	NA	1	4	109362534	109388494	-	ENSMUSG00000060491	protein_coding
4930522L14Rik	25.73	29.9663	27.8481	-0.220668	0.398496	-0.553753	0.579748	0.711086	5	109844839	109899584	-	ENSMUSG00000121595	lncRNA
4930522L14Rik	25.73	29.9663	27.8481	-0.220668	0.398496	-0.553753	0.579748	0.711086	5	109883856	109899752	-	ENSMUSG00000072762	protein_coding
4930523C07Rik	40.7311	41.6444	41.1878	-0.0384519	0.383188	-0.100347	0.920069	0.950448	1	159871952	159907778	+	ENSMUSG00000090394	protein_coding
4930524B15Rik	0.334584	1.38089	0.857736	-1.8704	3.17298	-0.589477	0.555542	1	11	31915592	31929651	+	ENSMUSG00000020299	protein_coding
4930544D05Rik	0.664097	1.98173	1.32291	-1.54488	2.35814	-0.655126	0.512387	1	11	70506674	70507716	+	ENSMUSG00000087279	protein_coding
4930544G11Rik	0	0	0	NA	NA	NA	NA	1	6	65929593	65930998	+	ENSMUSG00000036463	protein_coding
4930550C14Rik	10.4128	13.452	11.9324	-0.372749	0.612866	-0.608206	0.543051	0.680997	9	53313625	53345702	+	ENSMUSG00000005131	protein_coding
4930556J24Rik	1.0939	0.600838	0.847371	0.829821	2.69864	0.307496	0.758465	1	11	3887541	3926778	-	ENSMUSG00000034493	protein_coding
4930558K02Rik	0.714244	0.610391	0.662318	0.204024	2.9275	0.0696921	0.944439	1	1	161769655	161807205	-	ENSMUSG00000086277	protein_coding
4930562C15Rik	32.8903	24.3586	28.6244	0.433689	0.457607	0.947733	0.343265	0.498318	16	4653280	4685550	+	ENSMUSG00000022518	protein_coding
4930563E22Rik	109.199	147.528	128.364	-0.437695	0.246825	-1.7733	0.076179	0.166647	11	72105964	72109270	+	ENSMUSG00000053574	protein_coding
4930568D16Rik	0	0	0	NA	NA	NA	NA	1	2	35244230	35257741	-	ENSMUSG00000026882	protein_coding
4930571K23Rik	0	0	0	NA	NA	NA	NA	1	7	124968128	124970179	+	ENSMUSG00000090457	protein_coding
4930578I06Rik	0	0	0	NA	NA	NA	NA	1	14	64206788	64225239	-	ENSMUSG00000021961	protein_coding
4930579F01Rik	0	0	0	NA	NA	NA	NA	1	3	137869839	137945424	-	ENSMUSG00000012042	protein_coding
4930579G24Rik	39.7401	35.1967	37.4684	0.177489	0.506445	0.35046	0.725994	0.820538	3	79536386	79540127	+	ENSMUSG00000027811	protein_coding
4930583I09Rik	0	0.305196	0.152598	-0.823685	4.08047	-0.20186	0.840026	1	17	65139518	65143066	-	ENSMUSG00000024088	protein_coding
4930590J08Rik	116.597	49.8469	83.2219	1.21948	0.420014	2.90344	0.00369088	0.01703	6	91879790	91927706	+	ENSMUSG00000034063	protein_coding
4930596D02Rik	0	0	0	NA	NA	NA	NA	1	14	35531445	35533935	-	ENSMUSG00000041068	protein_coding
4931406C07Rik	1006.37	1077.28	1041.82	-0.0978393	0.108731	-0.899832	0.368209	0.523962	9	15194633	15217744	-	ENSMUSG00000031938	protein_coding
4931414P19Rik	95.8886	104.582	100.235	-0.126966	0.286513	-0.44314	0.657664	0.771516	14	54821120	54843450	-	ENSMUSG00000022179	protein_coding
4931429L15Rik	19.1628	15.2857	17.2242	0.327771	0.707547	0.46325	0.643185	0.760106	9	46214659	46231284	-	ENSMUSG00000056617	protein_coding
4932414N04Rik	0	0.305196	0.152598	-0.823685	4.08047	-0.20186	0.840026	1	2	68486830	68578811	+	ENSMUSG00000079324	protein_coding
4933402J07Rik	0	2.37653	1.18826	-3.62034	2.81154	-1.28767	0.19786	1	8	88290481	88316052	+	ENSMUSG00000069971	protein_coding
4933402N03Rik	0	0	0	NA	NA	NA	NA	1	7	130739442	130748043	-	ENSMUSG00000013668	protein_coding
4933405L10Rik	6.7501	12.0957	9.42291	-0.851145	0.716364	-1.18815	0.234776	0.381833	8	106434287	106436878	+	ENSMUSG00000013158	protein_coding
4933405O20Rik	3.32556	0.345222	1.83539	3.29773	2.21869	1.48634	0.137188	1	7	50248938	50250278	+	ENSMUSG00000084234	protein_coding
4933407L21Rik	36.831	29.4987	33.1648	0.319242	0.48485	0.658435	0.510259	0.654534	1	85856204	85868346	+	ENSMUSG00000026224	protein_coding
4933409G03Rik	0.334584	0	0.167292	1.09987	4.08047	0.269544	0.787511	1	2	68412757	68446807	+	ENSMUSG00000053896	protein_coding
4933411K16Rik	10.4655	4.53017	7.49781	1.18845	0.978301	1.21481	0.224438	0.37026	19	42040687	42042066	+	ENSMUSG00000090369	protein_coding
4933412E24Rik	0	0	0	NA	NA	NA	NA	1	15	59886715	59888462	-	ENSMUSG00000071749	protein_coding
4933414I15Rik	0	0	0	NA	NA	NA	NA	1	11	50831538	50834592	-	ENSMUSG00000072983	protein_coding
4933416I08Rik	461.504	720.853	591.178	-0.642401	0.215274	-2.98411	0.002844	0.0139216	X	52576568	52610946	-	ENSMUSG00000079593	protein_coding
4933421I07Rik	0.714244	0	0.357122	2.02754	4.03512	0.502473	0.615335	1	7	42094886	42097544	-	ENSMUSG00000030463	protein_coding
4933424G06Rik	18.246	9.1338	13.6899	0.988969	0.827397	1.19528	0.231979	0.378517	1	36749230	36797034	+	ENSMUSG00000102416	protein_coding
4933427D14Rik	4.4296	6.14575	5.28768	-0.472628	1.0012	-0.472064	0.636881	0.755046	11	72044923	72097852	-	ENSMUSG00000107877	protein_coding
4933427D14Rik	4.4296	6.14575	5.28768	-0.472628	1.0012	-0.472064	0.636881	0.755046	11	72044755	72098285	-	ENSMUSG00000020807	protein_coding
4933428M09Rik	0	0	0	NA	NA	NA	NA	1	X	138079977	138081758	+	ENSMUSG00000042525	protein_coding
4933430I17Rik	4.90195	8.81427	6.85811	-0.858721	1.00607	-0.853541	0.39336	0.547268	4	62443606	62466230	+	ENSMUSG00000058046	protein_coding
4933434E20Rik	482.779	702.47	592.624	-0.540524	0.198615	-2.72147	0.00649916	0.0261938	3	89958943	89970648	+	ENSMUSG00000027942	protein_coding
4933436I01Rik	0	0	0	NA	NA	NA	NA	1	X	66963470	66965056	-	ENSMUSG00000025288	protein_coding
5031410I06Rik	3.6163	0	1.80815	4.36755	2.39851	1.82094	0.0686156	1	5	26303666	26310360	-	ENSMUSG00000051940	protein_coding
5031439G07Rik	6881.74	7695.73	7288.73	-0.161301	0.0845806	-1.90707	0.0565118	0.133378	15	84828137	84872752	-	ENSMUSG00000036046	protein_coding
5430401F13Rik	0	0	0	NA	NA	NA	NA	1	6	131463363	131530726	+	ENSMUSG00000094113	protein_coding
5430402E10Rik	0	0	0	NA	NA	NA	NA	1	X	76963392	76968668	-	ENSMUSG00000044121	protein_coding
5530400C23Rik	0	0	0	NA	NA	NA	NA	1	6	133269179	133272755	+	ENSMUSG00000055594	protein_coding
5730409E04Rik	2574.16	3285.97	2930.06	-0.352185	0.101813	-3.45914	0.0005419	0.00391416	4	126503611	126508164	+	ENSMUSG00000073755	protein_coding
5730455P16Rik	2439.96	1832.13	2136.05	0.412974	0.112227	3.67982	0.000233397	0.00206915	11	80251319	80268860	-	ENSMUSG00000057181	protein_coding
5730480H06Rik	318.399	272.253	295.326	0.224151	0.174272	1.28621	0.198369	0.339177	5	48485294	48571636	+	ENSMUSG00000029089	protein_coding
5730507C01Rik	0	3.08721	1.5436	-4.01018	2.26985	-1.76672	0.0772754	1	12	18564511	18585255	+	ENSMUSG00000073197	protein_coding
5730522E02Rik	139.224	157.23	148.227	-0.173713	0.241375	-0.719681	0.471722	0.620751	11	25552763	26160763	-	ENSMUSG00000032985	protein_coding
6030458C11Rik	1056.29	1006.88	1031.58	0.0691915	0.111844	0.61864	0.536153	0.675862	15	12808263	12824735	-	ENSMUSG00000022195	protein_coding
6030468B19Rik	0.37966	6.86077	3.62021	-4.18998	1.65504	-2.53165	0.0113526	1	11	117688486	117698127	+	ENSMUSG00000025573	protein_coding
6030498E09Rik	0.37966	2.10771	1.24368	-2.50288	2.4716	-1.01265	0.311226	1	X	37861548	38051563	+	ENSMUSG00000051361	protein_coding
6330403K07Rik	4682.62	6014.98	5348.8	-0.361128	0.163305	-2.21137	0.0270103	0.0768906	11	70922767	70924339	-	ENSMUSG00000018451	protein_coding
6330411D24Rik	10.5531	3.79379	7.17344	1.47274	0.843536	1.74591	0.0808272	0.174047	4	142325011	142801409	-	ENSMUSG00000110067	protein_coding
6430548M08Rik	9554.94	8123.01	8838.98	0.234167	0.102165	2.29204	0.0219033	0.0657939	8	120840891	120892045	+	ENSMUSG00000031824	protein_coding
6430550D23Rik	76.5127	55.1292	65.8209	0.469595	0.337702	1.39056	0.164359	0.29521	2	155815199	155849897	-	ENSMUSG00000074646	protein_coding
6430571L13Rik	176.097	267.122	221.609	-0.600779	0.193572	-3.10364	0.00191154	0.0103066	9	107217801	107229621	+	ENSMUSG00000037977	protein_coding
6820408C15Rik	105.801	86.0022	95.9017	0.295291	0.255074	1.15767	0.247	0.395816	2	152257507	152286250	+	ENSMUSG00000032680	protein_coding
7530416G11Rik	0.37966	0.305196	0.342428	0.138088	4.08047	0.0338411	0.973004	1	15	85376937	85387428	-	ENSMUSG00000096607	protein_coding
8030474K03Rik	0.334584	0.300419	0.317501	0.138088	4.08047	0.0338411	0.973004	1	X	100838262	100842248	+	ENSMUSG00000046774	protein_coding
9030624G23Rik	5.94064	1.24648	3.59356	2.24167	1.29999	1.72438	0.0846398	1	12	24093203	24147247	-	ENSMUSG00000073158	protein_coding
9130008F23Rik	3.09127	5.89014	4.4907	-0.929955	1.02393	-0.908219	0.363762	1	17	41186373	41191450	-	ENSMUSG00000054951	protein_coding
9130401M01Rik	225.02	331.11	278.065	-0.556195	0.276176	-2.01391	0.0440185	0.11071	15	57885655	57897721	-	ENSMUSG00000101892	protein_coding
9230112D13Rik	0	3.95321	1.97661	-4.36755	2.37317	-1.84039	0.0657114	1	14	34233578	34244758	-	ENSMUSG00000021797	protein_coding
9330159F19Rik	4019.82	3529.11	3774.47	0.18768	0.102899	1.82392	0.0681637	0.153329	10	29087602	29106775	+	ENSMUSG00000004360	protein_coding
9330182O14Rik	0.332049	0.305196	0.318622	0.138088	4.08047	0.0338411	0.973004	1	15	39997761	40013406	+	ENSMUSG00000094112	protein_coding
9430015G10Rik	966.512	940.596	953.554	0.0396366	0.130275	0.304255	0.760934	0.845818	4	156194439	156211722	+	ENSMUSG00000059939	protein_coding
9430038I01Rik	54.7831	71.3432	63.0632	-0.378479	0.280403	-1.34977	0.17709	0.312296	7	136977303	137012491	-	ENSMUSG00000040139	protein_coding
9430069I07Rik	0.334584	0	0.167292	1.09987	4.08047	0.269544	0.787511	1	15	34349197	34358018	-	ENSMUSG00000094447	protein_coding
9530002B09Rik	0	0	0	NA	NA	NA	NA	1	4	122583068	122598922	+	ENSMUSG00000023263	protein_coding
9530068E07Rik	2319.59	2420.31	2369.95	-0.0612169	0.0991208	-0.617599	0.53684	0.676619	11	52287255	52299555	+	ENSMUSG00000036275	protein_coding
9930012K11Rik	31.1482	29.6699	30.4091	0.0678668	0.453524	0.149643	0.881046	0.927297	14	70391854	70396951	-	ENSMUSG00000044551	protein_coding
9930022D16Rik	0.666632	0.650418	0.658525	0.0686003	2.59134	0.0264729	0.97888	1	11	109304743	109311231	+	ENSMUSG00000045065	protein_coding
9930111J21Rik1	21.3107	8.64349	14.9771	1.29849	0.713363	1.82023	0.0687236	0.154235	11	48836977	48870225	-	ENSMUSG00000069893	protein_coding
9930111J21Rik2	11.2159	5.26064	8.23829	1.0893	0.871974	1.24923	0.21158	0.354798	11	48906701	48942069	-	ENSMUSG00000069892	protein_coding
a	0	0	0	NA	NA	NA	NA	1	2	154633322	154892932	+	ENSMUSG00000027596	protein_coding
A030003K21Rik	0	0	0	NA	NA	NA	NA	1	1	82920280	82921109	-	ENSMUSG00000113084	protein_coding
A030005K14Rik	0	2.42246	1.21123	-3.66236	2.67126	-1.37103	0.170366	1	1	83036007	83037099	-	ENSMUSG00000104423	protein_coding
A030005L19Rik	14.137	31.4147	22.7758	-1.15567	0.60558	-1.90838	0.0563427	0.133079	1	82891046	82891851	+	ENSMUSG00000113880	protein_coding
A030014E15Rik	2.0075	0.345222	1.17636	2.56749	2.90289	0.884461	0.376447	1	1	82902638	82903433	+	ENSMUSG00000113973	protein_coding
A130010J15Rik	129.239	150.394	139.817	-0.217737	0.210668	-1.03356	0.301343	0.455912	1	192850354	192860140	+	ENSMUSG00000079144	protein_coding
A1bg	1.13898	0	0.56949	2.69512	3.98807	0.675797	0.499169	1	15	60768708	60794861	-	ENSMUSG00000022347	protein_coding
A1cf	0	0	0	NA	NA	NA	NA	1	19	31846164	31926395	+	ENSMUSG00000052595	protein_coding
A2m	243.025	187.788	215.406	0.370966	0.186669	1.98729	0.0468901	0.116022	6	121612335	121656186	+	ENSMUSG00000030111	protein_coding
A2ml1	235.846	284.384	260.115	-0.267689	0.217007	-1.23355	0.21737	0.361646	6	128516784	128558571	-	ENSMUSG00000047228	protein_coding
A330040F15Rik	53.644	47.3774	50.5107	0.172387	0.363647	0.474051	0.635464	0.754051	19	12495276	12574192	-	ENSMUSG00000086213	protein_coding
A3galt2	5.89556	11.0869	8.49121	-0.91766	0.808836	-1.13454	0.256566	0.406738	4	128649157	128663091	+	ENSMUSG00000028794	protein_coding
A430005L14Rik	237.007	485.575	361.291	-1.03523	0.177653	-5.82724	5.64e-09	4.85e-07	4	154041694	154046382	+	ENSMUSG00000047613	protein_coding
A430033K04Rik	485.053	384.106	434.58	0.335986	0.153518	2.18859	0.0286269	0.0802708	5	138621121	138650676	+	ENSMUSG00000056014	protein_coding
A4galt	57.5937	101.042	79.3178	-0.813193	0.266626	-3.04994	0.00228884	0.0117976	15	83110923	83135975	-	ENSMUSG00000047878	protein_coding
A4gnt	0	0	0	NA	NA	NA	NA	1	9	99494555	99504420	+	ENSMUSG00000037953	protein_coding
A530016L24Rik	6.04477	5.33592	5.69034	0.188202	1.11923	0.168153	0.866463	0.917135	12	112455882	112466361	+	ENSMUSG00000043122	protein_coding
A630001G21Rik	41.9908	18.6392	30.315	1.16458	0.455495	2.55674	0.0105658	0.0376641	1	85644804	85706364	-	ENSMUSG00000052760	protein_coding
A630023A22Rik	1.718	0.605615	1.1618	1.48357	2.21997	0.668281	0.503954	1	14	33773083	33824711	-	ENSMUSG00000095493	protein_coding
A630073D07Rik	0	0	0	NA	NA	NA	NA	1	6	132602074	132628489	-	ENSMUSG00000067541	protein_coding
A630089N07Rik	121.378	166.715	144.047	-0.459166	0.294041	-1.56157	0.118388	0.232034	16	97802510	97883650	-	ENSMUSG00000116673	protein_coding
A630095N17Rik	3.27918	0.600838	1.94001	2.40228	1.91213	1.25634	0.208994	1	1	75196739	75208746	-	ENSMUSG00000096094	protein_coding
A830018L16Rik	1832.82	1551.6	1692.21	0.240072	0.0941613	2.54958	0.0107852	0.0382439	1	11484329	12046125	+	ENSMUSG00000057715	protein_coding
A830031A19Rik	7.89799	8.62691	8.26245	-0.110464	0.930339	-0.118735	0.905485	0.941907	11	23998955	24025054	-	ENSMUSG00000055010	protein_coding
A930003A15Rik	6.93171	8.24278	7.58725	-0.247586	0.866615	-0.285693	0.775113	0.856624	16	19695317	19703024	-	ENSMUSG00000075330	protein_coding
A930007A09Rik	40.3026	33.7541	37.0284	0.253199	0.414065	0.611496	0.540871	0.679037	16	13572430	13576401	+	ENSMUSG00000118559	protein_coding
A930009A15Rik	36.1879	31.9898	34.0889	0.181572	0.437296	0.415216	0.677984	0.786116	10	115405891	115418353	+	ENSMUSG00000092210	protein_coding
A930018P22Rik	0.711709	2.58257	1.64714	-1.86936	1.99608	-0.936518	0.349006	1	2	103953114	103955094	+	ENSMUSG00000032671	protein_coding
AA467197	1.33834	5.05938	3.19886	-1.89477	1.47887	-1.28123	0.200113	1	2	122478906	122483111	+	ENSMUSG00000033213	protein_coding
AA986860	152.64	140.641	146.64	0.117134	0.237428	0.493348	0.621767	0.743994	1	130659713	130672359	+	ENSMUSG00000042510	protein_coding
Aaas	342.148	395.522	368.835	-0.208771	0.151368	-1.37922	0.167826	0.29967	15	102246687	102259206	-	ENSMUSG00000036678	protein_coding
Aacs	1061.15	1312.66	1186.91	-0.306704	0.108765	-2.81988	0.00480417	0.0208243	5	125552878	125594474	+	ENSMUSG00000029482	protein_coding
Aadac	0	0	0	NA	NA	NA	NA	1	3	59933138	59947581	+	ENSMUSG00000027761	protein_coding
Aadacl2	0	0	0	NA	NA	NA	NA	1	3	59914164	59932841	+	ENSMUSG00000091376	protein_coding
Aadacl2fm1	0	0	0	NA	NA	NA	NA	1	3	59832635	59845370	+	ENSMUSG00000036951	protein_coding
Aadacl2fm2	0	0	0	NA	NA	NA	NA	1	3	59637211	59659754	+	ENSMUSG00000090527	protein_coding
Aadacl2fm3	0	0	0	NA	NA	NA	NA	1	3	59768472	59784734	+	ENSMUSG00000095522	protein_coding
Aadacl3	0	0	0	NA	NA	NA	NA	1	4	144180341	144190326	-	ENSMUSG00000078507	protein_coding
Aadacl4	0	0	0	NA	NA	NA	NA	1	4	144340277	144349968	+	ENSMUSG00000070609	protein_coding
Aadacl4fm1	0	0	0	NA	NA	NA	NA	1	4	144246392	144255923	+	ENSMUSG00000028593	protein_coding
Aadacl4fm2	0	0	0	NA	NA	NA	NA	1	4	144281570	144291704	-	ENSMUSG00000078506	protein_coding
AAdacl4fm3	17.6365	26.099	21.8678	-0.5645	0.469515	-1.20231	0.229245	0.375503	4	144429761	144447974	-	ENSMUSG00000041735	protein_coding
Aadacl4fm4	0	0.300419	0.150209	-0.823685	4.08047	-0.20186	0.840026	1	4	144396507	144412938	-	ENSMUSG00000078505	protein_coding
Aadacl4fm5	0.714244	0	0.357122	2.02754	4.03512	0.502473	0.615335	1	4	144503774	144513153	-	ENSMUSG00000078504	protein_coding
Aadat	6.42696	2.46726	4.44711	1.37616	1.09603	1.25559	0.209264	1	8	60958966	60998711	+	ENSMUSG00000057228	protein_coding
Aagab	1825.1	2001.82	1913.46	-0.132961	0.118556	-1.12151	0.262073	0.413335	9	63509942	63551870	+	ENSMUSG00000037257	protein_coding
Aak1	19193.3	12824.1	16008.7	0.581678	0.149892	3.88064	0.000104182	0.0011154	6	86826499	86980205	+	ENSMUSG00000057230	protein_coding
Aamdc	472.58	710.421	591.5	-0.587425	0.206679	-2.84222	0.0044801	0.0197917	7	97199538	97228704	-	ENSMUSG00000035642	protein_coding
Aamp	1735.63	2233.6	1984.62	-0.363611	0.176366	-2.06168	0.0392378	0.101925	1	74318999	74323897	-	ENSMUSG00000006299	protein_coding
Aanat	41.0574	65.0601	53.0588	-0.66169	0.32519	-2.03478	0.0418731	0.106663	11	116477258	116488506	+	ENSMUSG00000020804	protein_coding
Aar2	889.115	1113.65	1001.38	-0.324761	0.14641	-2.21816	0.0265438	0.0758657	2	156389504	156410892	+	ENSMUSG00000027628	protein_coding
Aard	81.9867	99.8654	90.9261	-0.282152	0.24929	-1.13182	0.257709	0.407972	15	51903503	51909118	+	ENSMUSG00000068522	protein_coding
Aars1	4517.19	3852.58	4184.88	0.229435	0.0962974	2.38257	0.0171924	0.0547044	8	111759776	111784296	+	ENSMUSG00000031960	protein_coding
Aars2	385.491	705.741	545.616	-0.872159	0.138737	-6.28642	3.25e-10	4.32e-08	17	45817767	45831769	+	ENSMUSG00000023938	protein_coding
Aarsd1	35.9828	17.4596	26.7212	1.03902	0.499417	2.08046	0.0374835	0.0988252	11	101297665	101308441	-	ENSMUSG00000075528	protein_coding
Aasdh	702.414	367.846	535.13	0.931793	0.227068	4.10358	4.07e-05	0.000547789	5	77021506	77053361	-	ENSMUSG00000055923	protein_coding
Aasdhppt	813.869	910.878	862.373	-0.161449	0.149621	-1.07905	0.280565	0.433212	9	4294793	4309471	-	ENSMUSG00000025894	protein_coding
Aass	177.636	158.621	168.129	0.163879	0.214773	0.763034	0.445443	0.596435	6	23072172	23132985	-	ENSMUSG00000029695	protein_coding
Aatf	357.396	384.492	370.944	-0.105314	0.202431	-0.520245	0.602893	0.729541	11	84313681	84404348	-	ENSMUSG00000018697	protein_coding
Aatk	8950.83	8923.6	8937.21	0.0043315	0.0871291	0.0497136	0.960351	0.976636	11	119898139	119937993	-	ENSMUSG00000025375	protein_coding
AB010352	246.33	95.1166	170.723	1.36854	0.322384	4.24507	2.19e-05	0.000343888	5	110014594	110031560	+	ENSMUSG00000121596	protein_coding
AB124611	15.5154	9.51427	12.5148	0.703422	0.801437	0.877701	0.380106	0.53505	9	21437472	21456629	+	ENSMUSG00000057191	protein_coding
Abat	12810.2	10072	11441.1	0.346868	0.145298	2.38729	0.0169733	0.0542274	16	8331293	8439432	+	ENSMUSG00000057880	protein_coding
Abca1	2041.51	1414.52	1728.02	0.528917	0.131156	4.03274	5.51e-05	0.000686902	4	53030787	53159895	-	ENSMUSG00000015243	protein_coding
Abca12	1.00375	5.97019	3.48697	-2.54372	1.44477	-1.76064	0.0782993	1	1	71281435	71454069	-	ENSMUSG00000050296	protein_coding
Abca13	2.38209	3.67849	3.03029	-0.626694	1.26795	-0.494259	0.621123	1	11	9141942	9634259	+	ENSMUSG00000004668	protein_coding
Abca14	0	0.990864	0.495432	-2.35984	3.66007	-0.644753	0.519087	1	7	119803184	119924575	+	ENSMUSG00000062017	protein_coding
Abca15	0	0.300419	0.150209	-0.823685	4.08047	-0.20186	0.840026	1	7	119927893	120006910	+	ENSMUSG00000054746	protein_coding
Abca16	0.332049	0	0.166024	1.09987	4.08047	0.269544	0.787511	1	7	120008870	120144036	+	ENSMUSG00000051900	protein_coding
Abca17	18.747	10.7512	14.7491	0.796924	0.682543	1.16758	0.242976	0.391167	17	24483233	24570042	-	ENSMUSG00000035435	protein_coding
Abca2	10703.3	9540.15	10121.7	0.165894	0.175736	0.943999	0.34517	0.500184	2	25318715	25338552	+	ENSMUSG00000026944	protein_coding
Abca3	2616.91	1604.69	2110.8	0.705231	0.257051	2.74355	0.00607794	0.0249674	17	24570924	24629175	+	ENSMUSG00000024130	protein_coding
Abca4	247.046	221.133	234.089	0.159693	0.227403	0.702249	0.482524	0.630519	3	121838092	121973772	+	ENSMUSG00000028125	protein_coding
Abca5	2457.65	1693.89	2075.77	0.536562	0.120252	4.46197	8.12e-06	0.000162355	11	110160195	110228542	-	ENSMUSG00000018800	protein_coding
Abca6	66.2713	27.7664	47.0189	1.24587	0.426545	2.92083	0.00349098	0.0163163	11	110067646	110142602	-	ENSMUSG00000044749	protein_coding
Abca7	1135.4	1182.76	1159.08	-0.0594226	0.149857	-0.396529	0.691715	0.795271	10	79832328	79851406	+	ENSMUSG00000035722	protein_coding
Abca8a	423.821	375.551	399.686	0.172752	0.168817	1.02331	0.306161	0.461198	11	109916460	109986804	-	ENSMUSG00000041828	protein_coding
Abca8b	1202.83	924.842	1063.84	0.379013	0.12538	3.02291	0.00250358	0.0126252	11	109823016	109886671	-	ENSMUSG00000020620	protein_coding
Abca9	454.692	294.345	374.518	0.62554	0.283274	2.20825	0.0272269	0.0773247	11	109991575	110059022	-	ENSMUSG00000041797	protein_coding
Abcb10	645.488	635	640.244	0.0230881	0.115182	0.200449	0.84113	0.901338	8	124679198	124709861	-	ENSMUSG00000031974	protein_coding
Abcb11	0	0	0	NA	NA	NA	NA	1	2	69068626	69172958	-	ENSMUSG00000027048	protein_coding
Abcb1a	1231.1	1241.94	1236.52	-0.0125852	0.113024	-0.11135	0.911339	0.945418	5	8710077	8798575	+	ENSMUSG00000040584	protein_coding
Abcb1b	108.209	124.906	116.558	-0.207462	0.310174	-0.668856	0.503587	0.648901	5	8848147	8916315	+	ENSMUSG00000028970	protein_coding
Abcb4	243.687	194.69	219.189	0.323951	0.223906	1.44682	0.147948	0.273105	5	8943717	9009231	+	ENSMUSG00000042476	protein_coding
Abcb5	0	0.94606	0.47303	-2.30022	3.71297	-0.619511	0.53558	1	12	118831559	118930156	-	ENSMUSG00000072791	protein_coding
Abcb6	30.7412	26.0697	28.4054	0.233579	0.452561	0.516127	0.605766	0.732001	1	75148361	75157036	-	ENSMUSG00000026198	protein_coding
Abcb7	1560.01	1445.84	1502.93	0.109772	0.103847	1.05705	0.290488	0.444465	X	103324263	103457462	-	ENSMUSG00000031333	protein_coding
Abcb8	2665.06	2213.12	2439.09	0.267751	0.101671	2.6335	0.00845094	0.0318797	5	24598661	24615052	+	ENSMUSG00000028973	protein_coding
Abcb9	1021.89	1439.27	1230.58	-0.493635	0.146931	-3.35964	0.000780448	0.00520099	5	124199593	124233861	-	ENSMUSG00000029408	protein_coding
Abcc1	850.23	703.442	776.836	0.272604	0.169343	1.60977	0.107448	0.216359	16	14179422	14293601	+	ENSMUSG00000023088	protein_coding
Abcc10	542.402	442.638	492.52	0.291952	0.218653	1.33523	0.181801	0.31856	17	46614147	46639278	-	ENSMUSG00000032842	protein_coding
Abcc12	25.784	34.5217	30.1529	-0.413576	0.462779	-0.893679	0.371494	0.526806	8	87208889	87307315	-	ENSMUSG00000036872	protein_coding
Abcc2	8.79254	3.35238	6.07246	1.3749	1.18807	1.15726	0.247166	0.395961	19	43770631	43829179	+	ENSMUSG00000025194	protein_coding
Abcc3	110.164	81.0433	95.6038	0.447067	0.257706	1.73479	0.0827772	0.177175	11	94234121	94283823	-	ENSMUSG00000020865	protein_coding
Abcc4	660.252	570.353	615.302	0.210625	0.148843	1.41508	0.157044	0.285923	14	118720104	118943631	-	ENSMUSG00000032849	protein_coding
Abcc5	10983.8	8579.66	9781.75	0.356312	0.187044	1.90496	0.0567855	0.133809	16	20150053	20245144	-	ENSMUSG00000022822	protein_coding
Abcc6	46.3391	86.3688	66.3539	-0.895861	0.360658	-2.48396	0.012993	0.0440615	7	45616979	45679726	-	ENSMUSG00000030834	protein_coding
Abcc8	1228.7	1237.47	1233.09	-0.010718	0.228005	-0.0470077	0.962507	0.977664	7	45753947	45829457	-	ENSMUSG00000040136	protein_coding
Abcc9	361.87	281.88	321.875	0.359764	0.162892	2.2086	0.0272023	0.0772898	6	142533588	142648041	-	ENSMUSG00000030249	protein_coding
Abcd1	530.271	475.093	502.682	0.159424	0.150658	1.05819	0.28997	0.443803	X	72760203	72782140	+	ENSMUSG00000031378	protein_coding
Abcd2	1265.46	1170.22	1217.84	0.113513	0.113422	1.0008	0.316921	0.472323	15	91030074	91076002	-	ENSMUSG00000055782	protein_coding
Abcd3	2549.81	2480.38	2515.09	0.0399351	0.0919751	0.434194	0.664147	0.775794	3	121552423	121608951	-	ENSMUSG00000028127	protein_coding
Abcd4	690.272	800.044	745.158	-0.213087	0.114712	-1.85758	0.0632283	0.144944	12	84648238	84664187	-	ENSMUSG00000021240	protein_coding
Abce1	3142.55	2861.02	3001.78	0.135245	0.100951	1.33971	0.18034	0.31657	8	80410091	80438369	-	ENSMUSG00000058355	protein_coding
Abcf1	2369.16	2697.97	2533.56	-0.187415	0.103563	-1.80967	0.0703473	0.156935	17	36267711	36280653	-	ENSMUSG00000038762	protein_coding
Abcf2	2487.96	2320.19	2404.07	0.100764	0.0917968	1.09769	0.27234	0.424339	5	24770343	24782465	-	ENSMUSG00000028953	protein_coding
Abcf3	2006.99	2229.4	2118.19	-0.151414	0.0901447	-1.67968	0.0930202	0.193955	16	20367327	20380129	+	ENSMUSG00000003234	protein_coding
Abcg1	2489.96	2087.5	2288.73	0.2542	0.0978182	2.5987	0.00935773	0.0344061	17	31276649	31336962	+	ENSMUSG00000024030	protein_coding
Abcg2	623.291	855.978	739.634	-0.456642	0.170986	-2.67065	0.0075705	0.029415	6	58561508	58672661	+	ENSMUSG00000029802	protein_coding
Abcg3	1.04629	3.00897	2.02763	-1.53743	1.80164	-0.853353	0.393464	1	5	105082923	105130584	-	ENSMUSG00000029299	protein_coding
Abcg4	2122.73	1627.98	1875.36	0.382419	0.177586	2.15343	0.031285	0.0859981	9	44184485	44199912	-	ENSMUSG00000032131	protein_coding
Abcg5	0.711709	0.645641	0.678675	0.139884	2.57508	0.054322	0.956679	1	17	84965662	84990439	-	ENSMUSG00000040505	protein_coding
Abcg8	4.09248	2.41291	3.25269	0.74827	1.33151	0.561971	0.574136	1	17	84983730	85007761	+	ENSMUSG00000024254	protein_coding
Abhd1	20.3608	7.81273	14.0868	1.378	0.595791	2.31288	0.020729	0.0630885	5	31107410	31112435	+	ENSMUSG00000006638	protein_coding
Abhd10	590.791	608.289	599.54	-0.0415057	0.172676	-0.240368	0.810045	0.880987	16	45550088	45563318	-	ENSMUSG00000033157	protein_coding
Abhd11	365.981	518.227	442.104	-0.501891	0.173462	-2.89337	0.00381129	0.017477	5	135038006	135041029	+	ENSMUSG00000040532	protein_coding
Abhd12	6350.27	7174.38	6762.33	-0.175922	0.102169	-1.72186	0.0850946	0.1809	2	150674413	150746661	-	ENSMUSG00000032046	protein_coding
Abhd12b	4.89434	58.6371	31.7657	-3.58737	0.887816	-4.04066	5.33e-05	0.000670484	12	70200916	70230661	+	ENSMUSG00000090121	protein_coding
Abhd13	1279.85	1078.31	1179.08	0.247153	0.0981148	2.51902	0.0117683	0.0408631	8	10027707	10042155	+	ENSMUSG00000040396	protein_coding
Abhd14a	492.59	554.257	523.423	-0.169198	0.15621	-1.08315	0.278744	0.431296	9	106317253	106324877	-	ENSMUSG00000042210	protein_coding
Abhd14b	303.132	307.066	305.099	-0.0204731	0.217139	-0.0942858	0.924882	0.953087	9	106324658	106330122	+	ENSMUSG00000042073	protein_coding
Abhd15	14.4887	4.57497	9.53186	1.64146	0.859162	1.91054	0.0560637	0.132597	11	77405947	77429433	+	ENSMUSG00000000686	protein_coding
Abhd16a	1921.9	2314.14	2118.02	-0.267588	0.115469	-2.31739	0.0204825	0.0625035	17	35308239	35321963	+	ENSMUSG00000007036	protein_coding
Abhd16b	1.32819	0.305196	0.816695	1.97386	3.19727	0.617357	0.536999	1	2	181134999	181136773	+	ENSMUSG00000055882	protein_coding
Abhd17a	1817.55	3784.93	2801.24	-1.05799	0.188087	-5.62501	1.85e-08	1.28e-06	10	80419488	80426175	-	ENSMUSG00000003346	protein_coding
Abhd17b	1168.19	1264.63	1216.41	-0.113893	0.158719	-0.717575	0.473019	0.621989	19	21630549	21663001	+	ENSMUSG00000047368	protein_coding
Abhd17c	803.42	1064.79	934.107	-0.405897	0.167077	-2.4294	0.0151236	0.0495916	7	83758564	83801101	-	ENSMUSG00000038459	protein_coding
Abhd18	926.349	702.852	814.601	0.397785	0.177517	2.24082	0.0250376	0.0726875	3	40801405	40892573	+	ENSMUSG00000037818	protein_coding
Abhd2	5469.86	4083.39	4776.63	0.421621	0.142092	2.96725	0.00300478	0.0145227	7	78922947	79015256	+	ENSMUSG00000039202	protein_coding
Abhd3	1882.72	2143.85	2013.28	-0.187031	0.152718	-1.22468	0.220695	0.365818	18	10642092	10706771	-	ENSMUSG00000002475	protein_coding
Abhd4	2237.34	2402.05	2319.7	-0.102711	0.112253	-0.914991	0.360196	0.515308	14	54491645	54508094	+	ENSMUSG00000040997	protein_coding
Abhd5	295.547	311.605	303.576	-0.0760957	0.145	-0.524798	0.599724	0.726884	9	122180673	122210589	+	ENSMUSG00000032540	protein_coding
Abhd6	1196.66	1195.9	1196.28	0.00130613	0.124386	0.0105007	0.991622	0.994923	14	14413010	14466871	-	ENSMUSG00000025277	protein_coding
Abhd8	5337.81	7458.38	6398.1	-0.482496	0.140802	-3.42677	0.000610814	0.00431257	8	71909349	71916299	-	ENSMUSG00000007950	protein_coding
Abi1	3971.95	3709.82	3840.89	0.0984954	0.0849522	1.15942	0.246285	0.394912	2	22830085	22930253	-	ENSMUSG00000058835	protein_coding
Abi2	6748.26	6090.71	6419.49	0.148053	0.104214	1.42066	0.155415	0.283649	1	60448778	60520317	+	ENSMUSG00000026782	protein_coding
Abi3	26.9579	30.5939	28.7759	-0.184369	0.428343	-0.430423	0.666888	0.778086	11	95720900	95733302	-	ENSMUSG00000018381	protein_coding
Abi3bp	755.691	687.415	721.553	0.137113	0.222727	0.615609	0.538153	0.677347	16	56298241	56510498	+	ENSMUSG00000035258	protein_coding
Abitram	1000.34	695.577	847.96	0.523401	0.177108	2.95527	0.00312397	0.0149593	4	56802345	56809601	+	ENSMUSG00000038827	protein_coding
Abl1	2032.28	1706.86	1869.57	0.251386	0.174817	1.43799	0.150436	0.27659	2	31578388	31694239	+	ENSMUSG00000026842	protein_coding
Abl2	3242.53	2421.55	2832.04	0.420847	0.147529	2.85263	0.00433585	0.0193178	1	156386356	156477138	+	ENSMUSG00000026596	protein_coding
Ablim1	5409.89	4614.75	5012.32	0.229208	0.151879	1.50915	0.131261	0.249926	19	57021165	57303351	-	ENSMUSG00000025085	protein_coding
Ablim2	5341.8	5132.02	5236.91	0.0580245	0.117916	0.492081	0.622662	0.744894	5	35915224	36042317	+	ENSMUSG00000029095	protein_coding
Ablim3	1351.22	1334.37	1342.79	0.0177052	0.132477	0.133647	0.893682	0.93496	18	61932463	62044895	-	ENSMUSG00000032735	protein_coding
Abo	0	0	0	NA	NA	NA	NA	1	2	26732515	26754991	-	ENSMUSG00000015787	protein_coding
Abr	17080.7	13895.7	15488.2	0.297674	0.143087	2.08037	0.0374912	0.0988289	11	76307560	76514384	-	ENSMUSG00000017631	protein_coding
Abra	2.37702	5.15854	3.76778	-1.09982	1.23399	-0.891277	0.372781	1	15	41727472	41733116	-	ENSMUSG00000042895	protein_coding
Abracl	151.902	250.82	201.361	-0.721093	0.252583	-2.85488	0.00430529	0.0192326	10	17887008	17899036	-	ENSMUSG00000078453	protein_coding
Abraxas1	192.832	160.291	176.561	0.268905	0.194901	1.3797	0.167679	0.299442	5	100953058	100968831	-	ENSMUSG00000035234	protein_coding
Abraxas2	785.3	836.789	811.045	-0.0909154	0.159738	-0.569153	0.569252	0.702611	7	132460954	132486840	+	ENSMUSG00000030965	protein_coding
Abt1	360.563	551.132	455.848	-0.610397	0.171627	-3.55654	0.000375774	0.00297619	13	23602531	23608036	-	ENSMUSG00000036376	protein_coding
Abtb1	1011.49	1418.34	1214.92	-0.486883	0.119155	-4.08613	4.39e-05	0.000578216	6	88812896	88818966	-	ENSMUSG00000030083	protein_coding
Abtb2	382.631	391.025	386.828	-0.0300426	0.138802	-0.216443	0.828643	0.892963	2	103396655	103548768	+	ENSMUSG00000032724	protein_coding
Abtb3	1105.55	795.933	950.739	0.472923	0.141443	3.34357	0.000827093	0.00544876	10	85222678	85496156	+	ENSMUSG00000020042	protein_coding
Acaa1a	2333.14	2250.16	2291.65	0.052387	0.0932434	0.56183	0.574232	0.706532	9	119168742	119179365	+	ENSMUSG00000036138	protein_coding
Acaa1b	9.04842	37.6548	23.3516	-2.03875	0.66891	-3.04787	0.00230472	0.0118574	9	118977091	118986161	-	ENSMUSG00000010651	protein_coding
Acaa2	596.637	882.96	739.798	-0.564982	0.185372	-3.04782	0.00230506	0.0118574	18	74912268	74939279	+	ENSMUSG00000036880	protein_coding
Acaca	2636.31	1870.25	2253.28	0.49491	0.156701	3.15831	0.00158684	0.0089921	11	84020498	84292477	+	ENSMUSG00000020532	protein_coding
Acacb	281.614	260.289	270.952	0.112026	0.254729	0.439783	0.660094	0.773158	5	114284596	114388822	+	ENSMUSG00000042010	protein_coding
Acad10	185.434	203.97	194.702	-0.139017	0.212048	-0.65559	0.512088	0.656011	5	121759089	121798577	-	ENSMUSG00000029456	protein_coding
Acad11	558.405	565.52	561.963	-0.0180535	0.146048	-0.123613	0.901621	0.939628	9	103940576	104004924	+	ENSMUSG00000090150	protein_coding
Acad12	122.983	129.408	126.195	-0.0698815	0.234583	-0.297896	0.765782	0.8494	5	121734838	121757001	-	ENSMUSG00000042647	protein_coding
Acad8	766.634	891.458	829.046	-0.217355	0.127086	-1.71029	0.0872114	0.1842	9	26885431	26910862	-	ENSMUSG00000031969	protein_coding
Acad9	913.829	770.239	842.034	0.245563	0.147582	1.6639	0.0961318	0.198913	3	36120128	36147002	+	ENSMUSG00000027710	protein_coding
Acadl	1002.91	1325.68	1164.29	-0.402192	0.152173	-2.64299	0.00821783	0.0312333	1	66869998	66902436	-	ENSMUSG00000026003	protein_coding
Acadm	1196.84	1384.75	1290.8	-0.209834	0.143767	-1.45955	0.144414	0.269117	3	153627994	153650269	-	ENSMUSG00000062908	protein_coding
Acads	221.803	298.224	260.014	-0.424994	0.235376	-1.8056	0.0709815	0.158012	5	115248358	115257405	-	ENSMUSG00000029545	protein_coding
Acadsb	2706.44	2476.73	2591.58	0.127699	0.100092	1.27582	0.202018	0.343495	7	131012330	131050673	+	ENSMUSG00000030861	protein_coding
Acadvl	882.71	744.866	813.788	0.244135	0.169967	1.43637	0.150898	0.277147	11	69901009	69906237	-	ENSMUSG00000018574	protein_coding
Acan	149.37	115.544	132.457	0.368456	0.225893	1.63111	0.102867	0.209368	7	78703231	78764847	+	ENSMUSG00000030607	protein_coding
Acap1	10.3601	7.6963	9.0282	0.438334	0.733283	0.597769	0.549994	0.687613	11	69772393	69786365	-	ENSMUSG00000001588	protein_coding
Acap2	6208.26	4697.63	5452.94	0.402081	0.135875	2.95919	0.00308451	0.0148121	16	30911230	31020063	-	ENSMUSG00000049076	protein_coding
Acap3	4040.77	4062.38	4051.57	-0.00780245	0.119843	-0.0651058	0.94809	0.968606	4	155976279	155991708	+	ENSMUSG00000029033	protein_coding
Acat1	2476.01	2913	2694.51	-0.234322	0.133385	-1.75674	0.0789625	0.171113	9	53491822	53521682	-	ENSMUSG00000032047	protein_coding
Acat2	999.947	1406.48	1203.21	-0.491703	0.15888	-3.0948	0.00196944	0.0105427	17	13161777	13179634	-	ENSMUSG00000023832	protein_coding
Acat3	146.998	195.438	171.218	-0.413042	0.220391	-1.87414	0.0609116	0.140878	17	13142700	13159487	-	ENSMUSG00000062480	protein_coding
Acbd3	1428.11	1195.42	1311.76	0.255939	0.114043	2.24423	0.0248174	0.0721953	1	180553608	180581769	+	ENSMUSG00000026499	protein_coding
Acbd4	866.67	1117.99	992.33	-0.36658	0.133319	-2.74964	0.00596605	0.0246149	11	102992508	103005229	+	ENSMUSG00000056938	protein_coding
Acbd5	3372.29	3471.56	3421.93	-0.0418522	0.0959275	-0.436289	0.662627	0.774382	2	22958179	23005570	+	ENSMUSG00000026781	protein_coding
Acbd6	1142.99	1683.2	1413.1	-0.55782	0.14436	-3.86408	0.000111509	0.00117617	1	155433866	155567076	+	ENSMUSG00000033701	protein_coding
Acbd7	15.2569	18.5617	16.9093	-0.291767	0.721312	-0.404495	0.685849	0.79143	2	3337205	3342030	+	ENSMUSG00000026644	protein_coding
Accs	150.914	173.965	162.439	-0.207627	0.194319	-1.06848	0.285303	0.438544	2	93663812	93680288	-	ENSMUSG00000040272	protein_coding
Accsl	8.08337	15.0838	11.5836	-0.908668	0.626514	-1.45036	0.146959	0.271898	2	93685706	93760827	-	ENSMUSG00000075023	protein_coding
Acd	879.587	1132.94	1006.26	-0.364706	0.128426	-2.83982	0.0045139	0.019885	8	106422492	106427734	-	ENSMUSG00000038000	protein_coding
Ace	710.881	601.119	656	0.24071	0.186972	1.28741	0.197951	0.338685	11	105858771	105880790	+	ENSMUSG00000020681	protein_coding
Ace2	78.9463	90.0448	84.4956	-0.186612	0.329731	-0.565953	0.571426	0.70424	X	162922328	162971416	+	ENSMUSG00000015405	protein_coding
Ace3	1.66024	0.305196	0.98272	2.29503	3.0403	0.754872	0.450326	1	11	105885501	105896269	+	ENSMUSG00000101605	protein_coding
Acer1	0	0.345222	0.172611	-0.823685	4.08047	-0.20186	0.840026	1	17	57260490	57289126	-	ENSMUSG00000045019	protein_coding
Acer2	736.873	673.74	705.306	0.130619	0.163909	0.796899	0.425509	0.57774	4	86792633	86853059	+	ENSMUSG00000038007	protein_coding
Acer3	876.654	665.85	771.252	0.396133	0.126055	3.14255	0.00167485	0.00936888	7	97855596	97970415	-	ENSMUSG00000030760	protein_coding
Ache	3172.4	2935.49	3053.94	0.111819	0.106265	1.05227	0.292674	0.447069	5	137285781	137292728	+	ENSMUSG00000023328	protein_coding
Acin1	7086.02	6957.36	7021.69	0.0263903	0.100617	0.262285	0.793102	0.86964	14	54879618	54924388	-	ENSMUSG00000022185	protein_coding
Ackr1	737.207	911.888	824.548	-0.305986	0.186158	-1.64369	0.10024	0.20557	1	173159453	173161317	-	ENSMUSG00000037872	protein_coding
Ackr2	64.5597	74.533	69.5463	-0.210205	0.317255	-0.662573	0.507604	0.65222	9	121727421	121740140	+	ENSMUSG00000044534	protein_coding
Ackr3	357.11	359.961	358.536	-0.00963837	0.162951	-0.0591489	0.952834	0.971869	1	90131702	90144473	+	ENSMUSG00000044337	protein_coding
Ackr4	73.4323	47.8574	60.6449	0.613512	0.475878	1.28922	0.197321	0.337938	9	103961356	104004132	-	ENSMUSG00000079355	protein_coding
Acly	5686.76	4892.65	5289.71	0.216879	0.0852365	2.54444	0.0109455	0.0387004	11	100367179	100418826	-	ENSMUSG00000020917	protein_coding
Acmsd	11.6863	0.955614	6.32096	3.62095	1.36184	2.65887	0.00784021	0.0301861	1	127657150	127695715	+	ENSMUSG00000026348	protein_coding
Acnat1	3.61376	0.690445	2.1521	2.44005	1.84542	1.32222	0.186095	1	4	49447105	49473912	-	ENSMUSG00000070985	protein_coding
Acnat2	2.00497	0.300419	1.15269	2.56821	2.50574	1.02493	0.305397	1	4	49379840	49408151	-	ENSMUSG00000060317	protein_coding
Aco1	912.471	815.42	863.945	0.161431	0.11455	1.40926	0.158757	0.288038	4	40143081	40198338	+	ENSMUSG00000028405	protein_coding
Aco2	9976.74	8742.52	9359.63	0.190424	0.124955	1.52394	0.127525	0.244984	15	81756510	81799334	+	ENSMUSG00000022477	protein_coding
Acod1	0.332049	1.80729	1.06967	-2.28155	2.55468	-0.893085	0.371812	1	14	103284413	103294009	+	ENSMUSG00000022126	protein_coding
Acot1	176.902	264.737	220.819	-0.579072	0.201956	-2.86732	0.0041397	0.0186346	12	84056264	84065145	+	ENSMUSG00000072949	protein_coding
Acot10	6.086	1.83117	3.95859	1.71208	1.48261	1.15477	0.248183	1	15	20665300	20666836	-	ENSMUSG00000047565	protein_coding
Acot11	1168.41	1222.19	1195.3	-0.0656041	0.154613	-0.42431	0.671339	0.781476	4	106601752	106662195	-	ENSMUSG00000034853	protein_coding
Acot12	21.5575	35.0454	28.3015	-0.698318	0.424822	-1.64379	0.10022	0.205554	13	91889631	91934267	+	ENSMUSG00000021620	protein_coding
Acot13	922.949	1541.19	1232.07	-0.738983	0.180766	-4.08808	4.35e-05	0.000574473	13	25001931	25015523	-	ENSMUSG00000006717	protein_coding
Acot2	135.072	216.329	175.7	-0.677512	0.24884	-2.72268	0.00647545	0.0261184	12	84034635	84040647	+	ENSMUSG00000021226	protein_coding
Acot3	41.5361	43.2971	42.4166	-0.0638861	0.395186	-0.161661	0.871573	0.920328	12	84098918	84107176	+	ENSMUSG00000021228	protein_coding
Acot4	129.329	95.4191	112.374	0.437326	0.247048	1.77021	0.0766928	0.167305	12	84085153	84095375	+	ENSMUSG00000052392	protein_coding
Acot5	35.1885	63.2242	49.2064	-0.840655	0.449792	-1.86898	0.0616249	0.142108	12	84116099	84122794	+	ENSMUSG00000042540	protein_coding
Acot6	201.575	195.718	198.646	0.0453463	0.237746	0.190734	0.848734	0.906511	12	84147428	84158123	+	ENSMUSG00000043487	protein_coding
Acot7	5491.68	8001.36	6746.52	-0.542983	0.139685	-3.88721	0.000101405	0.00109615	4	152262591	152356312	+	ENSMUSG00000028937	protein_coding
Acot8	298.54	259.013	278.776	0.204198	0.161436	1.26488	0.205913	0.348057	2	164634685	164646802	-	ENSMUSG00000017307	protein_coding
Acot9	399.73	469.38	434.555	-0.231574	0.144647	-1.60096	0.109385	0.219301	X	154045439	154080650	+	ENSMUSG00000025287	protein_coding
Acox1	5907.76	5458.02	5682.89	0.114103	0.102467	1.11356	0.265469	0.416888	11	116062714	116089871	-	ENSMUSG00000020777	protein_coding
Acox2	5.61873	6.89124	6.25498	-0.289406	1.1978	-0.241614	0.809079	0.880355	14	14210420	14244262	+	ENSMUSG00000021751	protein_coding
Acox3	1001.52	876.076	938.796	0.192571	0.134216	1.43478	0.15135	0.277847	5	35740384	35772696	+	ENSMUSG00000029098	protein_coding
Acoxl	5.38067	4.86402	5.12235	0.144207	1.28715	0.112036	0.910795	0.945292	2	127680796	127965793	+	ENSMUSG00000027380	protein_coding
Acp1	540.245	564.052	552.149	-0.0623002	0.124994	-0.498427	0.618183	0.741404	12	30943325	30961588	-	ENSMUSG00000044573	protein_coding
Acp2	2137.99	1850.66	1994.33	0.207659	0.117511	1.76715	0.077203	0.16816	2	91033230	91044443	+	ENSMUSG00000002103	protein_coding
Acp3	4.5699	3.41332	3.99161	0.407561	1.06596	0.382341	0.702208	1	9	104165450	104214947	-	ENSMUSG00000032561	protein_coding
Acp4	2.33702	0.610391	1.4737	1.9268	2.28256	0.844138	0.398592	1	7	43901572	43906802	-	ENSMUSG00000012777	protein_coding
Acp5	33.3569	25.8184	29.5876	0.364881	0.537223	0.679199	0.497012	0.643071	9	22038023	22047007	-	ENSMUSG00000001348	protein_coding
Acp6	766.524	738.927	752.725	0.0539823	0.122078	0.442194	0.658349	0.77205	3	97066093	97084615	+	ENSMUSG00000028093	protein_coding
Acp7	41.0988	40.2951	40.6969	0.0249961	0.411329	0.0607692	0.951543	0.970995	7	28306701	28330757	-	ENSMUSG00000037469	protein_coding
Acr	49.0392	57.0461	53.0427	-0.2183	0.339843	-0.642356	0.520642	0.662901	15	89452529	89458788	+	ENSMUSG00000022622	protein_coding
Acrbp	216.423	361.047	288.735	-0.737204	0.175609	-4.19799	2.69e-05	0.000402376	6	125026652	125040230	+	ENSMUSG00000072770	protein_coding
Acrv1	0	0	0	NA	NA	NA	NA	1	9	36604516	36610139	+	ENSMUSG00000032110	protein_coding
Acsbg1	4291.55	4996.78	4644.17	-0.219426	0.0966481	-2.27036	0.023186	0.068466	9	54512161	54569154	-	ENSMUSG00000032281	protein_coding
Acsbg2	1.04883	0.906034	0.977431	0.189954	2.25585	0.0842051	0.932893	1	17	57150103	57181447	-	ENSMUSG00000024207	protein_coding
Acsbg3	38.3293	22.3541	30.3417	0.76771	0.569877	1.34715	0.177932	0.313396	17	57182477	57195904	+	ENSMUSG00000024209	protein_coding
Acsf2	393.215	389.783	391.499	0.0118139	0.154992	0.0762223	0.939242	0.963398	11	94447928	94492697	-	ENSMUSG00000076435	protein_coding
Acsf3	511.068	610.722	560.895	-0.256626	0.133354	-1.9244	0.0543048	0.129495	8	123502225	123544619	+	ENSMUSG00000015016	protein_coding
Acsl1	1542.09	1272.28	1407.19	0.277256	0.0951711	2.91324	0.00357697	0.0166218	8	46924074	46989088	+	ENSMUSG00000018796	protein_coding
Acsl3	6649.88	5824.33	6237.1	0.191357	0.103358	1.85139	0.0641137	0.146222	1	78635542	78685460	+	ENSMUSG00000032883	protein_coding
Acsl4	2663.72	2261.64	2462.68	0.23572	0.110432	2.13453	0.0327997	0.0891764	X	141100989	141173531	-	ENSMUSG00000031278	protein_coding
Acsl5	1150.84	1498.84	1324.84	-0.380735	0.112424	-3.38661	0.000707622	0.00482649	19	55240370	55286152	+	ENSMUSG00000024981	protein_coding
Acsl6	7531.44	6156.75	6844.1	0.290654	0.112604	2.58122	0.00984529	0.0357625	11	54194624	54255582	+	ENSMUSG00000020333	protein_coding
Acsm1	0	0	0	NA	NA	NA	NA	1	7	119206249	119261738	+	ENSMUSG00000033533	protein_coding
Acsm2	0.37966	0	0.18983	1.09987	4.08047	0.269544	0.787511	1	7	119153563	119199913	+	ENSMUSG00000030945	protein_coding
Acsm3	17.3997	16.2788	16.8393	0.0918655	0.544435	0.168735	0.866005	0.916947	7	119360146	119386736	+	ENSMUSG00000030935	protein_coding
Acsm4	0.37966	2.45771	1.41868	-2.72265	2.06087	-1.32112	0.186462	1	7	119289249	119313788	+	ENSMUSG00000047026	protein_coding
Acsm5	5.84795	10.1426	7.9953	-0.788308	0.821468	-0.959633	0.33724	0.492353	7	119118686	119144774	+	ENSMUSG00000030972	protein_coding
Acss1	1058.81	1188.29	1123.55	-0.166278	0.103307	-1.60955	0.107497	0.216412	2	150460025	150510420	-	ENSMUSG00000027452	protein_coding
Acss2	1430.52	1325.7	1378.11	0.109419	0.110709	0.988348	0.322982	0.4784	2	155359868	155427644	+	ENSMUSG00000027605	protein_coding
Acss3	58.6222	34.3588	46.4905	0.765539	0.667944	1.14611	0.251749	0.401379	10	106769378	106959529	-	ENSMUSG00000035948	protein_coding
Acta1	152.198	309.986	231.092	-1.0256	0.224391	-4.57059	4.86e-06	0.00010908	8	124618508	124621490	-	ENSMUSG00000031972	protein_coding
Acta2	320.782	657.734	489.258	-1.03424	0.139057	-7.43753	1.03e-13	4.59e-11	19	34218490	34232990	-	ENSMUSG00000035783	protein_coding
Actb	26526.9	35405.5	30966.2	-0.416488	0.162355	-2.56529	0.0103088	0.036985	5	142888870	142892509	-	ENSMUSG00000029580	protein_coding
Actbl2	324.217	253.721	288.969	0.353988	0.203855	1.73647	0.0824804	0.176757	13	111391547	111394283	+	ENSMUSG00000055194	protein_coding
Actc1	3.99342	4.86106	4.42724	-0.307241	1.28409	-0.239268	0.810898	1	2	113877763	113884029	-	ENSMUSG00000068614	protein_coding
Acte1	1.85069	0	0.925344	3.39714	2.99515	1.13421	0.256705	1	7	143420575	143453783	+	ENSMUSG00000031085	protein_coding
Actg1	11605.8	14684.9	13145.4	-0.339424	0.118982	-2.85272	0.00433464	0.0193178	11	120236516	120239368	-	ENSMUSG00000062825	protein_coding
Actg2	0.711709	2.7629	1.73731	-1.98387	1.76911	-1.12139	0.262121	1	6	83489887	83513247	-	ENSMUSG00000059430	protein_coding
Actl10	150.746	42.754	96.7501	1.81126	0.395545	4.57915	4.67e-06	0.000105748	2	154393696	154395196	+	ENSMUSG00000078129	protein_coding
Actl11	0	0	0	NA	NA	NA	NA	1	9	107805668	107809660	+	ENSMUSG00000066368	protein_coding
Actl6a	303.026	241.659	272.342	0.326727	0.16148	2.02333	0.0430391	0.108964	3	32760447	32781122	+	ENSMUSG00000027671	protein_coding
Actl6b	2201	2168.29	2184.64	0.0216011	0.115835	0.186481	0.852068	0.908524	5	137551779	137567844	+	ENSMUSG00000029712	protein_coding
Actl7a	0.332049	0.91081	0.621429	-1.29436	2.94083	-0.440136	0.659839	1	4	56743413	56744925	+	ENSMUSG00000070979	protein_coding
Actl7b	0.332049	0.345222	0.338635	0.138088	4.08047	0.0338411	0.973004	1	4	56740005	56741443	-	ENSMUSG00000070980	protein_coding
Actl9	5.46829	4.92497	5.19663	0.147097	0.961899	0.152924	0.878458	0.925458	17	33651870	33653242	+	ENSMUSG00000092519	protein_coding
Actmap	501.031	601.506	551.268	-0.26329	0.119244	-2.20799	0.0272452	0.0773626	7	26895206	26909611	+	ENSMUSG00000078786	protein_coding
Actn1	2571.3	2327.45	2449.38	0.14382	0.124776	1.15263	0.249062	0.398063	12	80214321	80307145	-	ENSMUSG00000015143	protein_coding
Actn2	835.316	757.064	796.19	0.142997	0.166524	0.858721	0.390494	0.54449	13	12284312	12355641	-	ENSMUSG00000052374	protein_coding
Actn3	27.3262	28.5526	27.9394	-0.0613853	0.483914	-0.126852	0.899058	0.938142	19	4911244	4927937	-	ENSMUSG00000006457	protein_coding
Actn4	3618.76	3249.81	3434.29	0.155086	0.111157	1.3952	0.162955	0.293508	7	28592673	28661765	-	ENSMUSG00000054808	protein_coding
Actr10	2341.01	2748.72	2544.87	-0.231613	0.107661	-2.15132	0.0314512	0.0862884	12	70984631	71011492	+	ENSMUSG00000021076	protein_coding
Actr1a	5567.22	5797.3	5682.26	-0.0583942	0.0925921	-0.630661	0.528262	0.66936	19	46365250	46384187	-	ENSMUSG00000025228	protein_coding
Actr1b	8442.07	9591.26	9016.66	-0.184086	0.0790414	-2.32898	0.01986	0.061063	1	36737195	36753503	-	ENSMUSG00000037351	protein_coding
Actr2	8213.47	8928.56	8571.01	-0.120412	0.104806	-1.1489	0.250596	0.399903	11	20012304	20062913	-	ENSMUSG00000020152	protein_coding
Actr3	6191.33	6875.71	6533.52	-0.15119	0.10069	-1.50155	0.133214	0.252906	1	125320642	125363464	-	ENSMUSG00000026341	protein_coding
Actr3b	2457.29	3248.68	2852.99	-0.402477	0.139961	-2.87565	0.00403201	0.0182231	5	25964995	26055686	+	ENSMUSG00000056367	protein_coding
Actr5	247.575	277.199	262.387	-0.163313	0.173227	-0.942766	0.3458	0.500885	2	158466808	158481131	+	ENSMUSG00000037761	protein_coding
Actr6	462.03	573.717	517.873	-0.311981	0.202069	-1.54393	0.122606	0.237808	10	89547833	89568157	-	ENSMUSG00000019948	protein_coding
Actr8	1860.7	1715.13	1787.91	0.117802	0.121216	0.97184	0.33113	0.486605	14	29700294	29728311	+	ENSMUSG00000015971	protein_coding
Actrt1	0	0	0	NA	NA	NA	NA	1	X	45417884	45419222	+	ENSMUSG00000046615	protein_coding
Actrt2	0	0	0	NA	NA	NA	NA	1	4	154750890	154752324	-	ENSMUSG00000051276	protein_coding
Actrt3	11.8349	21.8042	16.8196	-0.891119	0.632357	-1.4092	0.158776	0.288038	3	30651222	30654088	-	ENSMUSG00000037737	protein_coding
Acvr1	913.965	842.963	878.464	0.116746	0.128183	0.910776	0.362414	0.517771	2	58278656	58457169	-	ENSMUSG00000026836	protein_coding
Acvr1b	3003.84	2521.89	2762.87	0.252326	0.0883244	2.85681	0.00427918	0.019147	15	101071948	101111565	+	ENSMUSG00000000532	protein_coding
Acvr1c	984.927	612.76	798.843	0.684715	0.164413	4.16461	3.12e-05	0.000449305	2	58157465	58247907	-	ENSMUSG00000026834	protein_coding
Acvr2a	2100.99	1424.4	1762.69	0.560202	0.18069	3.10035	0.00193291	0.0103933	2	48704121	48793281	+	ENSMUSG00000052155	protein_coding
Acvr2b	170.633	69.102	119.867	1.29834	0.305009	4.25672	2.07e-05	0.000331449	9	119231184	119264061	+	ENSMUSG00000061393	protein_coding
Acvrl1	620.478	858.607	739.543	-0.467397	0.184486	-2.5335	0.0112929	0.0395818	15	101026403	101043217	+	ENSMUSG00000000530	protein_coding
Acy1	449.176	638.732	543.954	-0.50701	0.166053	-3.05331	0.00226333	0.0116942	9	106310180	106315518	-	ENSMUSG00000023262	protein_coding
Acy3	51.6677	58.1719	54.9198	-0.170824	0.367889	-0.464334	0.642408	0.759589	19	4036570	4040007	+	ENSMUSG00000024866	protein_coding
Acyp1	362.003	519.606	440.804	-0.520849	0.197388	-2.63871	0.00832219	0.0314849	12	85319172	85335212	-	ENSMUSG00000008822	protein_coding
Acyp2	426.574	771.748	599.161	-0.854782	0.183003	-4.67087	3e-06	7.56e-05	11	30455991	30599587	-	ENSMUSG00000060923	protein_coding
Ada	22.5461	29.906	26.226	-0.403624	0.417343	-0.967127	0.333481	0.489051	2	163568504	163592159	-	ENSMUSG00000017697	protein_coding
Adad1	0.37966	0	0.18983	1.09987	4.08047	0.269544	0.787511	1	3	37117676	37176079	+	ENSMUSG00000027719	protein_coding
Adad2	0	2.67695	1.33847	-3.79107	2.34492	-1.61671	0.10594	1	8	120339486	120343663	+	ENSMUSG00000024266	protein_coding
Adal	860.072	630.399	745.235	0.447915	0.122423	3.65874	0.000253459	0.00219366	2	120970909	120987161	+	ENSMUSG00000027259	protein_coding
Adam10	2716.98	2328.57	2522.77	0.222404	0.0952653	2.33457	0.0195658	0.0604286	9	70586279	70687511	+	ENSMUSG00000054693	protein_coding
Adam11	6249.62	5822.42	6036.02	0.102001	0.160558	0.635292	0.525238	0.666736	11	102652265	102671088	+	ENSMUSG00000020926	protein_coding
Adam12	167.321	160.278	163.799	0.0604339	0.240412	0.251377	0.801523	0.875377	7	133484928	133833875	-	ENSMUSG00000054555	protein_coding
Adam15	2339	2869.76	2604.38	-0.295091	0.0890455	-3.31393	0.000919929	0.00592642	3	89245849	89257303	-	ENSMUSG00000028041	protein_coding
Adam17	921.105	740.999	831.052	0.313867	0.114965	2.73011	0.00633127	0.0257489	12	21373510	21423633	-	ENSMUSG00000052593	protein_coding
Adam18	12.6672	28.3811	20.5242	-1.15593	0.521198	-2.21783	0.0265666	0.0759169	8	25092262	25164771	-	ENSMUSG00000031552	protein_coding
Adam19	601.356	447.614	524.485	0.424602	0.158441	2.67988	0.00736478	0.0287726	11	45946819	46038170	+	ENSMUSG00000011256	protein_coding
Adam1a	324.711	251.592	288.152	0.366097	0.251523	1.45552	0.145525	0.270416	5	121656639	121660134	-	ENSMUSG00000072647	protein_coding
Adam1b	13.464	9.11947	11.2918	0.551583	0.812658	0.678739	0.497303	0.643289	5	121638161	121641498	-	ENSMUSG00000062438	protein_coding
Adam2	0.714244	0.300419	0.507331	1.06238	3.16031	0.336162	0.736748	1	14	66264778	66315182	-	ENSMUSG00000022039	protein_coding
Adam20	0	0	0	NA	NA	NA	NA	1	8	41246310	41250340	+	ENSMUSG00000046282	protein_coding
Adam21	39.4811	36.6053	38.0432	0.104355	0.402931	0.258989	0.795643	0.871397	12	81605358	81615248	-	ENSMUSG00000008438	protein_coding
Adam22	9158.12	6792.33	7975.22	0.431026	0.121851	3.53732	0.000404216	0.00315381	5	8122352	8418160	-	ENSMUSG00000040537	protein_coding
Adam23	5801.97	4371.99	5086.98	0.408219	0.0966754	4.22257	2.42e-05	0.000371515	1	63485050	63635435	+	ENSMUSG00000025964	protein_coding
Adam24	0	0	0	NA	NA	NA	NA	1	8	41128118	41135238	+	ENSMUSG00000046723	protein_coding
Adam25	0	0	0	NA	NA	NA	NA	1	8	41205245	41209213	+	ENSMUSG00000071937	protein_coding
Adam26a	0	0	0	NA	NA	NA	NA	1	8	44021315	44029744	-	ENSMUSG00000048516	protein_coding
Adam26b	1.33834	0	0.669168	2.94286	3.97535	0.740276	0.459133	1	8	43972799	43981143	-	ENSMUSG00000063900	protein_coding
Adam28	1.04376	2.47682	1.76029	-1.25352	1.77004	-0.708187	0.478829	1	14	68843476	68893291	-	ENSMUSG00000014725	protein_coding
Adam29	0	0.300419	0.150209	-0.823685	4.08047	-0.20186	0.840026	1	8	56323947	56359983	-	ENSMUSG00000046258	protein_coding
Adam3	10.1861	14.0565	12.1213	-0.465617	0.663986	-0.701245	0.48315	0.630861	8	25167241	25215868	-	ENSMUSG00000031553	protein_coding
Adam30	0.37966	1.68608	1.03287	-2.15876	2.58509	-0.835081	0.403672	1	3	98067946	98071485	+	ENSMUSG00000043468	protein_coding
Adam32	52.2562	35.5034	43.8798	0.556987	0.353905	1.57383	0.115526	0.228148	8	25326156	25438820	-	ENSMUSG00000037437	protein_coding
Adam33	397.496	475.861	436.679	-0.258746	0.162769	-1.58965	0.111914	0.223024	2	130892511	130905734	-	ENSMUSG00000027318	protein_coding
Adam34	0	0	0	NA	NA	NA	NA	1	8	44103346	44163086	-	ENSMUSG00000079058	protein_coding
Adam34l	0	0	0	NA	NA	NA	NA	1	8	44077988	44080313	-	ENSMUSG00000050190	protein_coding
Adam39	0	0	0	NA	NA	NA	NA	1	8	41276027	41280074	+	ENSMUSG00000054033	protein_coding
Adam4	16.2506	20.1736	18.2121	-0.310429	0.539912	-0.574962	0.565317	0.699626	12	81466217	81468720	-	ENSMUSG00000072972	protein_coding
Adam5	8.98683	6.90192	7.94437	0.380053	0.757877	0.50147	0.61604	0.739966	8	25217109	25314385	-	ENSMUSG00000031554	protein_coding
Adam6a	0	0	0	NA	NA	NA	NA	1	12	113507528	113510085	+	ENSMUSG00000043945	protein_coding
Adam6b	0	0	0	NA	NA	NA	NA	1	12	113453131	113455677	+	ENSMUSG00000051804	protein_coding
Adam7	1.9999	3.16726	2.58358	-0.642936	1.4654	-0.438746	0.660846	1	14	68734785	68771190	-	ENSMUSG00000022056	protein_coding
Adam8	34.0052	251.911	142.958	-2.88936	0.260642	-11.0856	1.47e-28	5.78e-25	7	139558845	139572475	-	ENSMUSG00000025473	protein_coding
Adam9	2017.12	1796.51	1906.81	0.166703	0.104184	1.60008	0.10958	0.219595	8	25439627	25506943	-	ENSMUSG00000031555	protein_coding
Adamdec1	0.669168	0	0.334584	1.94647	4.04241	0.481513	0.630152	1	14	68800829	68819544	-	ENSMUSG00000022057	protein_coding
Adamts1	514.996	533.492	524.244	-0.0521262	0.145774	-0.357582	0.720656	0.817217	16	85590715	85600001	-	ENSMUSG00000022893	protein_coding
Adamts10	1050.6	1407.98	1229.29	-0.422823	0.177891	-2.37687	0.0174604	0.0552877	17	33743178	33772756	+	ENSMUSG00000024299	protein_coding
Adamts12	11.6095	16.5124	14.0609	-0.516983	0.662128	-0.780791	0.434926	0.585677	15	11064876	11349317	+	ENSMUSG00000047497	protein_coding
Adamts13	12.6094	29.6936	21.1515	-1.23929	0.886542	-1.39789	0.162145	0.292371	2	26863428	26899640	+	ENSMUSG00000014852	protein_coding
Adamts14	29.7096	47.0699	38.3897	-0.66313	0.395083	-1.67845	0.0932584	0.194327	10	61032891	61109217	-	ENSMUSG00000059901	protein_coding
Adamts15	367.208	356.164	361.686	0.0422661	0.227218	0.186015	0.852433	0.908728	9	30810451	30833748	-	ENSMUSG00000033453	protein_coding
Adamts16	179.599	250.905	215.252	-0.481616	0.303401	-1.58739	0.112424	0.223713	13	70875921	70989930	-	ENSMUSG00000049538	protein_coding
Adamts17	213.677	170.155	191.916	0.327323	0.252653	1.29554	0.195133	0.335179	7	66489483	66802919	+	ENSMUSG00000058145	protein_coding
Adamts18	70.4367	50.8385	60.6376	0.465083	0.390445	1.19116	0.233591	0.380553	8	114423758	114575370	-	ENSMUSG00000053399	protein_coding
Adamts19	91.2864	122.685	106.985	-0.431215	0.319158	-1.3511	0.176663	0.311791	18	58969739	59187132	+	ENSMUSG00000053441	protein_coding
Adamts2	366.364	313.427	339.896	0.223413	0.197991	1.1284	0.259152	0.409677	11	50492911	50698400	+	ENSMUSG00000036545	protein_coding
Adamts20	743.812	601.529	672.671	0.305021	0.160718	1.89787	0.0577132	0.135313	15	94168044	94363299	-	ENSMUSG00000022449	protein_coding
Adamts3	723.111	343.867	533.489	1.07194	0.532343	2.01364	0.0440478	0.11073	5	89824946	90031193	-	ENSMUSG00000043635	protein_coding
Adamts4	685.615	732.74	709.178	-0.0969915	0.238033	-0.40747	0.683663	0.790129	1	171077990	171088206	+	ENSMUSG00000006403	protein_coding
Adamts5	115.316	115.592	115.454	-0.00200507	0.228489	-0.00877537	0.992998	0.99573	16	85653061	85698716	-	ENSMUSG00000022894	protein_coding
Adamts6	335.243	278.922	307.082	0.263689	0.255043	1.0339	0.301183	0.455715	13	104424343	104633203	+	ENSMUSG00000046169	protein_coding
Adamts7	12.6057	27.1269	19.8663	-1.10675	0.52337	-2.11466	0.0344591	0.0924136	9	90045122	90090124	+	ENSMUSG00000032363	protein_coding
Adamts8	88.6581	78.0914	83.3748	0.182035	0.296107	0.614759	0.538714	0.677687	9	30853858	30875134	+	ENSMUSG00000031994	protein_coding
Adamts9	183.996	202.904	193.45	-0.143152	0.21469	-0.666784	0.50491	0.650053	6	92749680	92920473	-	ENSMUSG00000030022	protein_coding
Adamtsl1	207.774	131.584	169.679	0.655581	0.217983	3.00749	0.00263412	0.0131279	4	85432409	86346622	+	ENSMUSG00000066113	protein_coding
Adamtsl2	155.303	226.149	190.726	-0.541247	0.203011	-2.6661	0.00767378	0.0297278	2	26969391	26998993	+	ENSMUSG00000036040	protein_coding
Adamtsl3	74.8189	64.3962	69.6076	0.213419	0.347768	0.613681	0.539426	0.678092	7	81984902	82263658	+	ENSMUSG00000070469	protein_coding
Adamtsl4	318.084	525.134	421.609	-0.722985	0.148499	-4.86862	1.12e-06	3.48e-05	3	95583511	95595228	-	ENSMUSG00000015850	protein_coding
Adamtsl5	184.398	339.182	261.79	-0.876664	0.207281	-4.22936	2.34e-05	0.000363152	10	80174944	80184246	-	ENSMUSG00000043822	protein_coding
Adap1	4542.57	6180.59	5361.58	-0.444176	0.110625	-4.01516	5.94e-05	0.000728581	5	139257631	139311377	-	ENSMUSG00000056413	protein_coding
Adap2	146.929	140.383	143.656	0.0639831	0.329131	0.1944	0.845862	0.904677	11	80044931	80069784	+	ENSMUSG00000020709	protein_coding
Adar	4576.52	2808.17	3692.35	0.704527	0.412449	1.70816	0.0876073	0.184862	3	89622329	89660753	+	ENSMUSG00000027951	protein_coding
Adarb1	10746.3	9203.71	9975	0.223463	0.151791	1.47218	0.140973	0.264024	10	77126560	77254104	-	ENSMUSG00000020262	protein_coding
Adarb2	1719.9	1158.96	1439.43	0.568993	0.244539	2.3268	0.0199757	0.061317	13	8252902	8818783	+	ENSMUSG00000052551	protein_coding
Adat1	355.296	293.057	324.177	0.276977	0.175208	1.58085	0.113912	0.225807	8	112693540	112718934	-	ENSMUSG00000031949	protein_coding
Adat2	121.706	97.377	109.541	0.319415	0.223619	1.42839	0.15318	0.280255	10	13428638	13439120	+	ENSMUSG00000019808	protein_coding
Adat3	0	0	0	NA	NA	NA	NA	1	10	80438714	80443488	+	ENSMUSG00000113640	protein_coding
Adck1	834.759	859.541	847.15	-0.0423094	0.121168	-0.349181	0.726954	0.821268	12	88327324	88428494	+	ENSMUSG00000021044	protein_coding
Adck2	407.034	329.87	368.452	0.30202	0.175479	1.72111	0.0852303	0.181139	6	39550807	39565703	+	ENSMUSG00000046947	protein_coding
Adck5	519.41	638.409	578.909	-0.295986	0.174014	-1.70093	0.088956	0.187305	15	76460558	76480016	+	ENSMUSG00000022550	protein_coding
Adcy1	24777.9	17372.1	21075	0.512247	0.195418	2.62129	0.00875989	0.03273	11	7013489	7128506	+	ENSMUSG00000020431	protein_coding
Adcy10	18.4308	15.7801	17.1054	0.21732	0.626918	0.346648	0.728856	0.822824	1	165312752	165404343	+	ENSMUSG00000026567	protein_coding
Adcy2	3617.73	3622.99	3620.36	-0.00193752	0.117005	-0.0165593	0.986788	0.991842	13	68768162	69147660	-	ENSMUSG00000021536	protein_coding
Adcy3	1067.64	589.51	828.575	0.855813	0.211224	4.05169	5.08e-05	0.000649257	12	4183103	4263525	+	ENSMUSG00000020654	protein_coding
Adcy4	132.753	267.84	200.296	-1.0131	0.203306	-4.98312	6.26e-07	2.19e-05	14	56006514	56021552	-	ENSMUSG00000022220	protein_coding
Adcy5	9434.16	6519.31	7976.73	0.533224	0.149228	3.57321	0.000352633	0.00283299	16	34975247	35126108	+	ENSMUSG00000022840	protein_coding
Adcy6	2050.67	1651.66	1851.16	0.311731	0.200368	1.55579	0.119758	0.233814	15	98487854	98507957	-	ENSMUSG00000022994	protein_coding
Adcy7	629.184	351.21	490.197	0.839347	0.257259	3.26266	0.00110371	0.00677353	8	88999031	89056590	+	ENSMUSG00000031659	protein_coding
Adcy8	1086.61	929.267	1007.94	0.224674	0.133068	1.68842	0.0913305	0.19143	15	64568933	64794145	-	ENSMUSG00000022376	protein_coding
Adcy9	1020.32	401.154	710.735	1.34642	0.625703	2.15185	0.0314091	0.0862022	16	4105393	4238362	-	ENSMUSG00000005580	protein_coding
Adcyap1	675.672	550.465	613.068	0.29565	0.159192	1.85718	0.063285	0.14504	17	93506445	93513965	+	ENSMUSG00000024256	protein_coding
Adcyap1r1	7251.97	5636.94	6444.45	0.363332	0.13501	2.69115	0.00712052	0.0280309	6	55428963	55478436	+	ENSMUSG00000029778	protein_coding
Add1	11791.1	10461.4	11126.3	0.172556	0.105045	1.64269	0.100447	0.205877	5	34731008	34789652	+	ENSMUSG00000029106	protein_coding
Add2	10332.1	7276.87	8804.5	0.505651	0.148595	3.40289	0.00066678	0.00461011	6	86005663	86101391	+	ENSMUSG00000030000	protein_coding
Add3	4267.4	4026.38	4146.89	0.0839623	0.0873867	0.960814	0.336646	0.491768	19	53128874	53235830	+	ENSMUSG00000025026	protein_coding
Adgb	35.673	22.7382	29.2056	0.645255	0.450261	1.43307	0.151838	0.27857	10	10211453	10348070	-	ENSMUSG00000050994	protein_coding
Adgra1	2041.28	1583.01	1812.15	0.366214	0.187501	1.95313	0.0508042	0.123436	7	139414090	139458004	+	ENSMUSG00000025475	protein_coding
Adgra2	708.942	795.996	752.469	-0.167777	0.194625	-0.862052	0.388659	0.542902	8	27575611	27613464	+	ENSMUSG00000031486	protein_coding
Adgra3	625.043	546.19	585.616	0.193666	0.180479	1.07306	0.283242	0.436318	5	50117298	50216348	-	ENSMUSG00000029090	protein_coding
Adgrb1	17755.1	19073.4	18414.2	-0.103336	0.100823	-1.02493	0.305397	0.460401	15	74388044	74461314	+	ENSMUSG00000034730	protein_coding
Adgrb2	13748.6	13341.9	13545.2	0.0433168	0.112926	0.383586	0.701285	0.802566	4	129878663	129916426	+	ENSMUSG00000028782	protein_coding
Adgrb3	2660.37	1968.11	2314.24	0.434556	0.0959336	4.52976	5.91e-06	0.000126792	1	25106557	25868788	-	ENSMUSG00000033569	protein_coding
Adgrd1	156.251	126.884	141.568	0.299216	0.2261	1.32338	0.18571	0.323763	5	129173814	129281663	+	ENSMUSG00000044017	protein_coding
Adgre1	191.78	114.998	153.389	0.735056	0.230379	3.19064	0.0014196	0.00824411	17	57665691	57790527	+	ENSMUSG00000004730	protein_coding
Adgre4	1.00122	0.915587	0.958402	0.130894	2.5945	0.0504506	0.959763	1	17	56056984	56160662	+	ENSMUSG00000032915	protein_coding
Adgre5	278.619	340.304	309.462	-0.287468	0.176021	-1.63315	0.102438	0.208711	8	84449880	84467955	-	ENSMUSG00000002885	protein_coding
Adgrf1	3.22649	0.345222	1.78586	3.24062	2.19023	1.47958	0.138985	1	17	43581220	43635628	+	ENSMUSG00000041293	protein_coding
Adgrf2	42.5018	20.3687	31.4353	1.05363	0.747584	1.40938	0.158722	0.288027	17	43007021	43053070	-	ENSMUSG00000057899	protein_coding
Adgrf3	0.332049	0	0.166024	1.09987	4.08047	0.269544	0.787511	1	5	30398429	30410720	-	ENSMUSG00000067642	protein_coding
Adgrf4	22.748	41.3278	32.0379	-0.859832	0.405364	-2.12113	0.0339106	0.0913568	17	42967782	43003175	-	ENSMUSG00000023918	protein_coding
Adgrf5	1916.7	2110.77	2013.73	-0.139337	0.166715	-0.835781	0.403278	0.556621	17	43671342	43770448	+	ENSMUSG00000056492	protein_coding
Adgrg1	2912.31	2573.38	2742.85	0.178214	0.123844	1.43902	0.150145	0.276119	8	95701379	95740845	+	ENSMUSG00000031785	protein_coding
Adgrg2	74.5083	41.7568	58.1325	0.832665	0.313974	2.65202	0.0080012	0.0306329	X	159173686	159281066	+	ENSMUSG00000031298	protein_coding
Adgrg3	14.1656	25.0608	19.6132	-0.827157	0.68363	-1.20995	0.226299	0.372389	8	95744320	95771878	+	ENSMUSG00000060470	protein_coding
Adgrg4	0	0	0	NA	NA	NA	NA	1	X	55915523	56046918	+	ENSMUSG00000053852	protein_coding
Adgrg5	41.3667	12.9647	27.1657	1.6772	0.580146	2.89099	0.00384025	0.0175692	8	95650322	95669908	+	ENSMUSG00000061577	protein_coding
Adgrg6	100.142	104.497	102.319	-0.0620634	0.311272	-0.199387	0.84196	0.901923	10	14278327	14421403	-	ENSMUSG00000039116	protein_coding
Adgrg7	2.704	3.19296	2.94848	-0.226303	1.45317	-0.15573	0.876246	1	16	56544972	56616218	-	ENSMUSG00000022755	protein_coding
Adgrl1	15307.7	14719.4	15013.5	0.0564905	0.101777	0.555042	0.578866	0.710414	8	84626734	84668583	+	ENSMUSG00000013033	protein_coding
Adgrl2	4069.68	3011.27	3540.47	0.434418	0.148981	2.91593	0.00354632	0.0165086	3	148521219	148696191	-	ENSMUSG00000028184	protein_coding
Adgrl3	2213.15	996.492	1604.82	1.15049	0.165315	6.95938	3.42e-12	7.88e-10	5	81167985	81972980	+	ENSMUSG00000037605	protein_coding
Adgrl4	821.841	1176.87	999.356	-0.51721	0.159338	-3.24599	0.00117044	0.00708593	3	151143524	151250723	+	ENSMUSG00000039167	protein_coding
Adgrv1	94.1923	93.7091	93.9507	0.0026215	0.263843	0.00993583	0.992072	0.995251	13	81243187	81781273	-	ENSMUSG00000069170	protein_coding
Adh1	3.70391	1.90167	2.80279	0.943471	1.40776	0.670193	0.502735	1	3	137966752	137996459	+	ENSMUSG00000074207	protein_coding
Adh4	0.332049	0	0.166024	1.09987	4.08047	0.269544	0.787511	1	3	138121227	138136653	+	ENSMUSG00000037797	protein_coding
Adh5	1206.89	1319.39	1263.14	-0.128117	0.151334	-0.846584	0.397227	0.550831	3	138148854	138161260	+	ENSMUSG00000028138	protein_coding
Adh6a	0	0	0	NA	NA	NA	NA	1	3	138019047	138036895	+	ENSMUSG00000053054	protein_coding
Adh6b	3.65884	2.88298	3.27091	0.33386	1.44205	0.231518	0.816912	1	3	138047536	138064622	+	ENSMUSG00000074206	protein_coding
Adh7	4.71911	1.80729	3.2632	1.3704	1.4613	0.937795	0.34835	1	3	137923521	137939143	+	ENSMUSG00000055301	protein_coding
Adhfe1	317.8	414.758	366.279	-0.384765	0.144643	-2.6601	0.00781164	0.0301205	1	9618173	9650898	+	ENSMUSG00000025911	protein_coding
Adi1	1080.58	1964.64	1522.61	-0.862276	0.130069	-6.62938	3.37e-11	5.93e-09	12	28725230	28732174	+	ENSMUSG00000020629	protein_coding
Adig	0	3.89773	1.94887	-4.33797	2.03784	-2.12871	0.033278	1	2	158344532	158350118	+	ENSMUSG00000044405	protein_coding
Adipoq	0	0	0	NA	NA	NA	NA	1	16	22965286	22976778	+	ENSMUSG00000022878	protein_coding
Adipor1	2111	2415.33	2263.16	-0.193958	0.11501	-1.68644	0.0917103	0.192098	1	134343116	134361089	+	ENSMUSG00000026457	protein_coding
Adipor2	3162.65	2406.8	2784.73	0.393593	0.131326	2.99707	0.00272585	0.0134576	6	119330111	119394665	-	ENSMUSG00000030168	protein_coding
Adissp	1007.22	1534.95	1271.08	-0.60721	0.181068	-3.35349	0.00079798	0.00529756	2	130988244	131002001	-	ENSMUSG00000027327	protein_coding
Adk	1266.3	1786.3	1526.3	-0.496036	0.138103	-3.59179	0.000328412	0.00267634	14	21102642	21498637	+	ENSMUSG00000039197	protein_coding
Adm	28.1096	43.6453	35.8774	-0.633804	0.409811	-1.54658	0.121965	0.236994	7	110226868	110229027	+	ENSMUSG00000030790	protein_coding
Adm2	0.664097	0.300419	0.482258	0.976647	3.76143	0.259648	0.795135	1	15	89206923	89208934	+	ENSMUSG00000054136	protein_coding
Adnp	51.655	20.0624	35.8587	1.35964	0.543739	2.50053	0.0124007	0.0424944	2	168022906	168049032	-	ENSMUSG00000051149	protein_coding
Adnp2	979.839	913.44	946.64	0.101182	0.106376	0.951175	0.341516	0.496376	18	80169526	80194697	-	ENSMUSG00000053950	protein_coding
Ado	1752.89	2048.51	1900.7	-0.224556	0.146413	-1.53371	0.1251	0.241391	10	67380341	67384898	-	ENSMUSG00000057134	protein_coding
Adora1	4471.34	3531.47	4001.41	0.340228	0.10445	3.25732	0.00112469	0.00687538	1	134126963	134163169	-	ENSMUSG00000042429	protein_coding
Adora2a	1607.8	1931.41	1769.6	-0.264158	0.267425	-0.987784	0.323258	0.478537	10	75152711	75170618	+	ENSMUSG00000020178	protein_coding
Adora2b	112.13	122.771	117.45	-0.127931	0.292057	-0.438033	0.661362	0.773654	11	62139810	62157279	+	ENSMUSG00000018500	protein_coding
Adora3	37.433	44.8829	41.1579	-0.26099	0.466905	-0.558979	0.576176	0.707868	3	105778174	105816242	+	ENSMUSG00000000562	protein_coding
Adpgk	698.144	607.76	652.952	0.19849	0.157628	1.25923	0.207947	0.350732	9	59198841	59231335	+	ENSMUSG00000025236	protein_coding
Adprh	1591.34	2279.11	1935.22	-0.517945	0.161439	-3.20831	0.0013352	0.00785581	16	38264392	38273065	-	ENSMUSG00000002844	protein_coding
Adprhl1	15.0176	3.35897	9.18829	2.13829	0.873065	2.44918	0.0143182	0.0475372	8	13271663	13304162	-	ENSMUSG00000031448	protein_coding
Adprm	402.989	373.768	388.378	0.109472	0.173426	0.631233	0.527888	0.669198	11	66928731	66943420	-	ENSMUSG00000020910	protein_coding
Adprs	637.827	908.126	772.976	-0.509055	0.177857	-2.86216	0.00420769	0.0188756	4	126209840	126215496	-	ENSMUSG00000042558	protein_coding
Adra1a	388.636	132.438	260.537	1.55036	0.300632	5.15699	2.51e-07	1.07e-05	14	66872700	67008617	+	ENSMUSG00000045875	protein_coding
Adra1b	419.562	409.964	414.763	0.0331734	0.1619	0.2049	0.83765	0.899214	11	43665433	43792037	-	ENSMUSG00000050541	protein_coding
Adra1d	241.441	261.405	251.423	-0.11705	0.218938	-0.534628	0.592907	0.720902	2	131387770	131404203	-	ENSMUSG00000027335	protein_coding
Adra2a	554.577	572.079	563.328	-0.0437343	0.198622	-0.220189	0.825724	0.890982	19	54032582	54037413	+	ENSMUSG00000033717	protein_coding
Adra2b	56.442	61.4651	58.9536	-0.122954	0.332832	-0.369418	0.711816	0.810475	2	127205128	127209141	+	ENSMUSG00000058620	protein_coding
Adra2c	491.58	696.615	594.098	-0.501715	0.228703	-2.19374	0.0282539	0.0795067	5	35435663	35439107	+	ENSMUSG00000045318	protein_coding
Adrb1	593.525	760.528	677.027	-0.357231	0.143044	-2.49735	0.0125127	0.0428004	19	56710631	56721545	+	ENSMUSG00000035283	protein_coding
Adrb2	66.0092	75.195	70.6021	-0.182954	0.287646	-0.63604	0.52475	0.666256	18	62310887	62313030	-	ENSMUSG00000045730	protein_coding
Adrb3	27.8411	19.7083	23.7747	0.498269	0.539528	0.923527	0.355733	0.511162	8	27715804	27740644	-	ENSMUSG00000031489	protein_coding
Adrm1	1541.29	1994.86	1768.07	-0.37169	0.14527	-2.55861	0.0105091	0.0375387	2	179813278	179818079	+	ENSMUSG00000039041	protein_coding
Adrm1b	11.6959	16.2395	13.9677	-0.465311	0.587266	-0.792335	0.428166	0.579589	3	92335339	92336730	-	ENSMUSG00000042165	protein_coding
Adsl	601.578	641.471	621.525	-0.0918807	0.124232	-0.739593	0.459547	0.609273	15	80832691	80855147	+	ENSMUSG00000022407	protein_coding
Adss1	192.494	324.612	258.553	-0.751927	0.203137	-3.70158	0.000214265	0.00194689	12	112586479	112607794	+	ENSMUSG00000011148	protein_coding
Adss2	3135.04	2822.68	2978.86	0.151515	0.103524	1.46357	0.143311	0.267603	1	177590528	177624077	-	ENSMUSG00000015961	protein_coding
Adtrp	4.08357	3.57821	3.83089	0.180332	1.3387	0.134706	0.892844	1	13	41916624	42001160	-	ENSMUSG00000058022	protein_coding
Aebp1	732.544	649.793	691.168	0.17177	0.191653	0.896259	0.370114	0.525516	11	5811947	5822088	+	ENSMUSG00000020473	protein_coding
Aebp2	2736.18	2476.91	2606.54	0.143921	0.112698	1.27705	0.201583	0.343085	6	140546644	140713010	+	ENSMUSG00000030232	protein_coding
Aen	532.928	537.188	535.058	-0.0129986	0.158137	-0.0821981	0.934489	0.959967	7	78545602	78560957	+	ENSMUSG00000030609	protein_coding
Afap1	1211.44	1025.24	1118.34	0.240161	0.141236	1.70043	0.0890509	0.187461	5	36050663	36161267	+	ENSMUSG00000029094	protein_coding
Afap1l1	669.912	845.979	757.945	-0.335666	0.119343	-2.8126	0.0049142	0.021184	18	61863332	61919773	-	ENSMUSG00000033032	protein_coding
Afap1l2	403.541	436.197	419.869	-0.111956	0.161879	-0.691603	0.489186	0.635942	19	56900793	56996660	-	ENSMUSG00000025083	protein_coding
Afdn	4244.77	2957.69	3601.23	0.520945	0.129114	4.03478	5.47e-05	0.000683128	17	13980801	14126412	+	ENSMUSG00000068036	protein_coding
Aff1	738.572	623.566	681.069	0.243043	0.168304	1.44407	0.148719	0.274109	5	103840240	104003188	+	ENSMUSG00000029313	protein_coding
Aff2	267.9	79.4169	173.659	1.75258	0.715047	2.451	0.0142461	0.0473682	X	68403900	68911643	+	ENSMUSG00000031189	protein_coding
Aff3	1895.03	1343.4	1619.22	0.495938	0.127572	3.88752	0.000101272	0.00109582	1	38216407	38704036	-	ENSMUSG00000037138	protein_coding
Aff4	8145.4	5106.85	6626.12	0.673407	0.111077	6.06254	1.34e-09	1.52e-07	11	53241660	53312657	+	ENSMUSG00000049470	protein_coding
Afg1l	522.828	535.976	529.402	-0.0364826	0.133605	-0.273063	0.784805	0.863533	10	42188581	42354561	-	ENSMUSG00000038302	protein_coding
Afg2a	307.319	293.173	300.246	0.0691255	0.212117	0.325884	0.744512	0.833773	3	37474045	37633245	+	ENSMUSG00000027722	protein_coding
Afg2b	392.629	384.256	388.443	0.0315258	0.140003	0.225179	0.82184	0.888259	2	122461120	122474750	+	ENSMUSG00000118663	protein_coding
Afg3l1	1188.24	1172.63	1180.43	0.0189154	0.106395	0.177784	0.858892	0.912635	8	124204642	124230655	+	ENSMUSG00000031967	protein_coding
Afg3l2	2358.28	2188.29	2273.29	0.107888	0.0944555	1.14221	0.253365	0.403295	18	67537834	67582242	-	ENSMUSG00000024527	protein_coding
Afm	0.664097	0	0.332049	1.93697	4.04329	0.479059	0.631897	1	5	90666791	90701402	+	ENSMUSG00000029369	protein_coding
Afmid	30.4853	10.0692	20.2772	1.59304	0.498869	3.1933	0.00140656	0.00820484	11	117716750	117730734	+	ENSMUSG00000017718	protein_coding
Afp	2.05258	1.50687	1.77973	0.434814	1.95219	0.222731	0.823745	1	5	90638596	90656766	+	ENSMUSG00000054932	protein_coding
Aftph	2943.84	2606.9	2775.37	0.175323	0.0969411	1.80855	0.0705207	0.157225	11	20635084	20691589	-	ENSMUSG00000049659	protein_coding
Aga	192.873	194.277	193.575	-0.00885878	0.223236	-0.0396835	0.968345	0.980228	8	53964762	53976456	+	ENSMUSG00000031521	protein_coding
Agap1	5863.3	4974.96	5419.13	0.23686	0.125021	1.89455	0.0581517	0.136085	1	89382528	89825339	+	ENSMUSG00000055013	protein_coding
Agap2	31180.9	31248.2	31214.6	-0.00310606	0.12454	-0.0249403	0.980103	0.987347	10	126911153	126929038	+	ENSMUSG00000025422	protein_coding
Agap3	7993.48	9931.73	8962.61	-0.313129	0.0961886	-3.25537	0.00113245	0.0069093	5	24657175	24707045	+	ENSMUSG00000023353	protein_coding
Agbl1	5.84541	0.300419	3.07292	4.1063	1.66212	2.47052	0.0134918	1	7	75879635	76774446	+	ENSMUSG00000025754	protein_coding
Agbl2	69.781	78.2051	73.9931	-0.162925	0.255766	-0.637007	0.52412	0.665618	2	90613071	90664781	+	ENSMUSG00000040812	protein_coding
Agbl3	315.495	278.211	296.853	0.178735	0.214343	0.833873	0.404353	0.557612	6	34757367	34836394	+	ENSMUSG00000038836	protein_coding
Agbl4	391.292	237.334	314.313	0.719032	0.247066	2.91028	0.00361106	0.0167356	4	110254858	111514707	+	ENSMUSG00000061298	protein_coding
Agbl5	841.838	564.767	703.302	0.574759	0.223313	2.57379	0.0100592	0.0363116	5	31046038	31064309	+	ENSMUSG00000029165	protein_coding
Ager	15.401	39.839	27.62	-1.38544	0.510273	-2.71509	0.0066258	0.0265676	17	34816836	34819910	+	ENSMUSG00000015452	protein_coding
Agfg1	3589.08	2785.87	3187.48	0.365295	0.0939935	3.88639	0.000101748	0.0010991	1	82817204	82878903	+	ENSMUSG00000026159	protein_coding
Agfg2	1261.76	1418.22	1339.99	-0.168458	0.120758	-1.39501	0.163014	0.293553	5	137648725	137682988	-	ENSMUSG00000029722	protein_coding
Aggf1	1914.89	1971.63	1943.26	-0.0416295	0.111265	-0.374146	0.708295	0.807934	13	95487191	95511860	-	ENSMUSG00000021681	protein_coding
Agk	919.014	895.863	907.439	0.0372137	0.120917	0.307763	0.758263	0.843933	6	40302106	40373696	+	ENSMUSG00000029916	protein_coding
Agl	2156.44	1690.07	1923.26	0.351173	0.145137	2.41959	0.0155381	0.0506185	3	116533648	116601815	-	ENSMUSG00000033400	protein_coding
Agmat	33.1366	38.0078	35.5722	-0.198455	0.367641	-0.539807	0.58933	0.718342	4	141473983	141486574	+	ENSMUSG00000040706	protein_coding
Agmo	207.564	215.991	211.778	-0.0541279	0.233526	-0.231785	0.816705	0.884782	12	37291640	37632201	+	ENSMUSG00000050103	protein_coding
Ago1	3784.84	2602.44	3193.64	0.540098	0.171517	3.14894	0.00163861	0.00922875	4	126328805	126362376	-	ENSMUSG00000041530	protein_coding
Ago2	5680.03	3112.14	4396.09	0.867772	0.194392	4.46402	8.04e-06	0.000161221	15	72967693	73056784	-	ENSMUSG00000036698	protein_coding
Ago3	4353.81	2530.18	3441.99	0.782764	0.187767	4.16881	3.06e-05	0.000445717	4	126225497	126323349	-	ENSMUSG00000028842	protein_coding
Ago4	941.083	745.808	843.446	0.335523	0.128336	2.61441	0.00893822	0.0332537	4	126383334	126427265	-	ENSMUSG00000042500	protein_coding
Agpat1	3441.06	4247.66	3844.36	-0.303662	0.0930252	-3.2643	0.00109736	0.00675041	17	34823236	34832423	+	ENSMUSG00000034254	protein_coding
Agpat2	37.4799	40.0207	38.7503	-0.0869897	0.411383	-0.211457	0.832531	0.895798	2	26483069	26494429	-	ENSMUSG00000026922	protein_coding
Agpat3	7764.93	6877.98	7321.45	0.174956	0.100464	1.74148	0.0815988	0.175467	10	78105012	78188323	-	ENSMUSG00000001211	protein_coding
Agpat4	1300.31	1822.82	1561.56	-0.486957	0.148048	-3.28919	0.00100477	0.00634522	17	12337591	12438532	+	ENSMUSG00000023827	protein_coding
Agpat5	1842.84	2015.67	1929.25	-0.129	0.121649	-1.06043	0.28895	0.442545	8	18896293	18941377	+	ENSMUSG00000031467	protein_coding
Agps	1871.99	1604.56	1738.27	0.222335	0.104799	2.12154	0.0338765	0.0912964	2	75662521	75761694	+	ENSMUSG00000042410	protein_coding
Agr2	0	1.38089	0.690445	-2.83737	3.96776	-0.715106	0.474544	1	12	36042906	36054086	+	ENSMUSG00000020581	protein_coding
Agr3	0	1.99128	0.99564	-3.36713	2.87868	-1.16968	0.24213	1	12	35975619	35999735	+	ENSMUSG00000036231	protein_coding
Agrn	9545.12	9510.34	9527.73	0.00520166	0.185878	0.0279843	0.977675	0.98588	4	156249747	156281945	-	ENSMUSG00000041936	protein_coding
Agrp	10.7074	5.50011	8.10373	0.947803	0.852867	1.11131	0.266433	0.417839	8	106293330	106364025	-	ENSMUSG00000005705	protein_coding
Agt	1594.95	1345.6	1470.27	0.245252	0.130901	1.87357	0.0609902	0.140997	8	125283273	125296445	-	ENSMUSG00000031980	protein_coding
Agtpbp1	7189.26	5491.79	6340.53	0.388425	0.095416	4.07086	4.68e-05	0.000610294	13	59593556	59733041	-	ENSMUSG00000021557	protein_coding
Agtr1a	25.65	20.3301	22.99	0.332396	0.476791	0.697151	0.485708	0.633097	13	30520424	30566850	+	ENSMUSG00000049115	protein_coding
Agtr1b	1.80308	5.39983	3.60145	-1.60513	1.2403	-1.29415	0.195614	1	3	20368637	20421341	-	ENSMUSG00000054988	protein_coding
Agtr2	38.5624	22.4712	30.5168	0.779685	0.560601	1.3908	0.164286	0.295131	X	21350783	21355403	+	ENSMUSG00000068122	protein_coding
Agtrap	434.729	413.659	424.194	0.071248	0.138345	0.515001	0.606552	0.732579	4	148161518	148172488	-	ENSMUSG00000029007	protein_coding
Agxt	0	0	0	NA	NA	NA	NA	1	1	93062962	93073143	+	ENSMUSG00000026272	protein_coding
Agxt2	1.758	0	0.879001	3.32946	2.53327	1.31429	0.188747	1	15	10358618	10410239	+	ENSMUSG00000089678	protein_coding
Ahctf1	2456.72	1542.68	1999.7	0.670865	0.153242	4.3778	1.2e-05	0.000219453	1	179572459	179631245	-	ENSMUSG00000026491	protein_coding
Ahcy	325.067	449.515	387.291	-0.468214	0.147791	-3.16807	0.00153453	0.00875265	2	154901230	154916417	-	ENSMUSG00000027597	protein_coding
Ahcyl	233.781	156.496	195.138	0.579008	0.205552	2.81684	0.00484979	0.0209525	16	45973348	45975440	-	ENSMUSG00000048087	protein_coding
Ahcyl1	14276.9	13498	13887.4	0.0808835	0.0972013	0.832123	0.405339	0.558334	3	107570434	107603876	-	ENSMUSG00000027893	protein_coding
Ahcyl2	6204.48	4919.75	5562.12	0.334536	0.121977	2.74262	0.00609516	0.0250253	6	29768010	29912309	+	ENSMUSG00000029772	protein_coding
Ahdc1	1991.33	1528.65	1759.99	0.381352	0.124234	3.06963	0.00214326	0.0111978	4	132738571	132805421	+	ENSMUSG00000037692	protein_coding
Ahi1	11063.7	8695.01	9879.37	0.347517	0.0989442	3.51225	0.000444324	0.00337308	10	20828446	20956328	+	ENSMUSG00000019986	protein_coding
Ahnak	2277.87	1961.21	2119.54	0.215741	0.285505	0.755647	0.449861	0.599703	19	8966648	9054278	+	ENSMUSG00000069833	protein_coding
Ahnak2	113.543	55.8938	84.7184	1.01935	0.271547	3.75385	0.000174136	0.0016617	12	112738628	112766277	-	ENSMUSG00000118667	protein_coding
Ahr	286.281	225.509	255.895	0.343715	0.161399	2.1296	0.0332047	0.0898879	12	35547973	35585037	-	ENSMUSG00000019256	protein_coding
Ahrr	29.82	20.2052	25.0126	0.555581	0.465335	1.19394	0.232503	0.379175	13	74359237	74440450	-	ENSMUSG00000021575	protein_coding
Ahsa1	2163.38	2769.21	2466.3	-0.355893	0.12204	-2.9162	0.00354321	0.0165041	12	87313253	87320772	+	ENSMUSG00000021037	protein_coding
Ahsa2	525.335	501.101	513.218	0.0669037	0.136663	0.489553	0.62445	0.746177	11	23437882	23448030	-	ENSMUSG00000020288	protein_coding
Ahsg	0.334584	0	0.167292	1.09987	4.08047	0.269544	0.787511	1	16	22710027	22718199	+	ENSMUSG00000022868	protein_coding
Ahsp	2.0399	0.345222	1.19256	2.58938	2.48699	1.04117	0.297795	1	7	127901969	127902930	+	ENSMUSG00000121605	protein_coding
AI182371	17.698	25.1327	21.4154	-0.511257	0.534349	-0.956786	0.338675	0.493811	2	34971873	34991555	-	ENSMUSG00000035875	protein_coding
AI429214	110.049	109.606	109.827	0.00290168	0.226613	0.0128046	0.989784	0.993778	8	37460758	37462687	+	ENSMUSG00000074384	protein_coding
AI467606	61.7363	75.7702	68.7533	-0.294314	0.280738	-1.04836	0.294473	0.448897	7	126690531	126693158	+	ENSMUSG00000045165	protein_coding
AI593442	6417.27	6279.07	6348.17	0.0314858	0.120111	0.262138	0.793215	0.86964	9	52584342	52591080	-	ENSMUSG00000078307	protein_coding
AI597479	1232.18	1157.26	1194.72	0.0896028	0.128766	0.695859	0.486517	0.633875	1	43137870	43155107	+	ENSMUSG00000010290	protein_coding
AI661453	16.3058	24.6615	20.4837	-0.591377	0.505907	-1.16894	0.242426	0.390483	17	47747540	47781563	+	ENSMUSG00000034382	protein_coding
AI837181	967.144	1408.78	1187.96	-0.54191	0.130802	-4.14298	3.43e-05	0.000485399	19	5475172	5477341	+	ENSMUSG00000047423	protein_coding
AI854703	954.917	971.263	963.09	-0.0243166	0.109925	-0.22121	0.824929	0.890307	6	48603698	48610623	+	ENSMUSG00000053297	protein_coding
AI987944	307.228	290.4	298.814	0.0797546	0.168625	0.47297	0.636235	0.754452	7	41022347	41042803	-	ENSMUSG00000056383	protein_coding
Aicda	0	0	0	NA	NA	NA	NA	1	6	122530760	122541139	+	ENSMUSG00000040627	protein_coding
Aida	1475.23	1548.57	1511.9	-0.0698295	0.121326	-0.575554	0.564916	0.699408	1	183078134	183106331	+	ENSMUSG00000042901	protein_coding
Aif1	111.419	145.469	128.444	-0.383051	0.252328	-1.51807	0.128998	0.246709	17	35389967	35395044	-	ENSMUSG00000024397	protein_coding
Aif1l	270.068	380.168	325.118	-0.492327	0.158302	-3.11005	0.00187059	0.0101382	2	31840151	31863454	+	ENSMUSG00000001864	protein_coding
Aifm1	945.423	968.572	956.998	-0.034623	0.129288	-0.267797	0.788856	0.866171	X	47563821	47602440	-	ENSMUSG00000036932	protein_coding
Aifm2	270.584	280.432	275.508	-0.0518897	0.177243	-0.29276	0.769706	0.852365	10	61551042	61575039	+	ENSMUSG00000020085	protein_coding
Aifm3	5072.08	5436.99	5254.53	-0.100326	0.114016	-0.879932	0.378896	0.533874	16	17307475	17325349	+	ENSMUSG00000022763	protein_coding
Aig1	1237.03	1572.81	1404.92	-0.346103	0.152692	-2.26668	0.0234099	0.0689712	10	13522798	13744724	-	ENSMUSG00000019806	protein_coding
Aim2	96.5612	138.848	117.705	-0.519235	0.250086	-2.07623	0.0378727	0.0994666	1	173178445	173293606	+	ENSMUSG00000037860	protein_coding
Aimp1	974.926	1476.01	1225.47	-0.598045	0.172062	-3.47575	0.000509429	0.00374108	3	132366242	132390131	-	ENSMUSG00000028029	protein_coding
Aimp2	256.796	262.396	259.596	-0.0330511	0.16131	-0.204892	0.837656	0.899214	5	143839522	143846665	-	ENSMUSG00000029610	protein_coding
Aip	1674.62	2446.98	2060.8	-0.546935	0.143617	-3.8083	0.000139927	0.00139695	19	4164446	4175858	-	ENSMUSG00000024847	protein_coding
Aipl1	2.89698	3.39899	3.14799	-0.25436	1.33497	-0.190537	0.848888	1	11	71918789	71928335	-	ENSMUSG00000040554	protein_coding
Aire	12.8425	3.07288	7.95768	2.04352	0.833248	2.45248	0.0141876	0.0471938	10	77865856	77879444	-	ENSMUSG00000000731	protein_coding
Airim	592.009	776.805	684.407	-0.391819	0.152597	-2.56767	0.0102384	0.0367985	4	124830841	124838449	+	ENSMUSG00000044730	protein_coding
Ajap1	1231.15	1277.48	1254.32	-0.0532348	0.115392	-0.461337	0.644557	0.76121	4	153457678	153567268	-	ENSMUSG00000039546	protein_coding
Ajm1	4320.42	5181.98	4751.2	-0.262355	0.112916	-2.32346	0.0201543	0.0617594	2	25465428	25471769	-	ENSMUSG00000029419	protein_coding
Ajuba	60.3192	110.334	85.3268	-0.871342	0.328427	-2.65307	0.00797622	0.0305596	14	54804929	54815015	-	ENSMUSG00000022178	protein_coding
Ak1	2874.99	3839.98	3357.49	-0.417402	0.127579	-3.27172	0.00106894	0.00661974	2	32511770	32525070	+	ENSMUSG00000026817	protein_coding
AK157302	7.84531	9.07354	8.45943	-0.204752	0.750479	-0.272828	0.784985	0.863569	13	21679393	21681316	+	ENSMUSG00000078139	protein_coding
Ak2	750.239	809.279	779.759	-0.109388	0.128222	-0.85311	0.393598	0.547503	4	128885751	128905322	+	ENSMUSG00000028792	protein_coding
Ak3	2919.26	2669.3	2794.28	0.128981	0.0990914	1.30164	0.19304	0.333061	19	28998233	29025361	-	ENSMUSG00000024782	protein_coding
Ak4	1332.89	1142.53	1237.71	0.22247	0.136008	1.63572	0.101898	0.207963	4	101276474	101324192	+	ENSMUSG00000028527	protein_coding
Ak5	3788.38	3330.62	3559.5	0.185513	0.12546	1.47867	0.139229	0.261664	3	152168452	152373997	-	ENSMUSG00000039058	protein_coding
Ak6	241.606	325.848	283.727	-0.429114	0.26699	-1.60723	0.108004	0.217168	13	100787487	100802867	+	ENSMUSG00000078941	protein_coding
Ak7	151.69	92.6191	122.154	0.706672	0.272214	2.59601	0.0094312	0.0346337	12	105672235	105748706	+	ENSMUSG00000041323	protein_coding
Ak8	42.1139	45.3118	43.7129	-0.0987575	0.42296	-0.233491	0.81538	0.88414	2	28590176	28703177	+	ENSMUSG00000026807	protein_coding
Ak9	23.3003	17.778	20.5392	0.384836	0.505961	0.760603	0.446894	0.597817	10	41179976	41310530	+	ENSMUSG00000091415	protein_coding
Akain1	251.798	195.788	223.793	0.363871	0.180161	2.0197	0.0434141	0.109665	17	69746321	69796228	+	ENSMUSG00000091636	protein_coding
Akap1	1461.39	1304.07	1382.73	0.164542	0.108135	1.52164	0.1281	0.245547	11	88721618	88755412	-	ENSMUSG00000018428	protein_coding
Akap10	865.017	580.963	722.99	0.57292	0.182257	3.14347	0.00166959	0.00935439	11	61762133	61821078	-	ENSMUSG00000047804	protein_coding
Akap11	9138.01	6167.14	7652.57	0.567154	0.0928397	6.10896	1e-09	1.19e-07	14	78729686	78774248	-	ENSMUSG00000022016	protein_coding
Akap12	1769.8	1440.99	1605.39	0.296021	0.169407	1.7474	0.0805687	0.173824	10	4216380	4309470	+	ENSMUSG00000038587	protein_coding
Akap13	2467.32	1707.98	2087.65	0.530308	0.230469	2.30099	0.0213921	0.0646049	7	75105282	75404357	+	ENSMUSG00000066406	protein_coding
Akap14	9.80136	6.5699	8.18563	0.590975	0.833958	0.708639	0.478549	0.627312	X	36414351	36432495	-	ENSMUSG00000036551	protein_coding
Akap17a	763.229	1577.19	1170.21	-1.04661	0.166899	-6.27089	3.59e-10	4.65e-08	X	169097632	169105554	+	ENSMUSG00000121606	protein_coding
Akap17b	1153.24	868.534	1010.89	0.408116	0.121789	3.35102	0.000805151	0.00533532	X	35871967	35909048	-	ENSMUSG00000059708	protein_coding
Akap3	11.4343	2.77723	7.10575	2.02829	0.991969	2.04472	0.0408828	0.104911	6	126830061	126851271	+	ENSMUSG00000030344	protein_coding
Akap4	0	0	0	NA	NA	NA	NA	1	X	6933758	6944848	+	ENSMUSG00000050089	protein_coding
Akap5	3254.5	2200.15	2727.32	0.564872	0.111842	5.05061	4.4e-07	1.66e-05	12	76371665	76380927	+	ENSMUSG00000021057	protein_coding
Akap6	7812.65	5139.23	6475.94	0.604114	0.110444	5.46988	4.5e-08	2.6e-06	12	52746166	53202382	+	ENSMUSG00000061603	protein_coding
Akap7	1387.02	1585.15	1486.08	-0.192314	0.0974164	-1.97414	0.0483658	0.118729	10	25044988	25183768	-	ENSMUSG00000039166	protein_coding
Akap8	5772.53	5236.72	5504.62	0.140454	0.135234	1.0386	0.298989	0.453468	17	32522646	32540212	-	ENSMUSG00000024045	protein_coding
Akap8l	8435.2	8304.1	8369.65	0.0225105	0.127536	0.176502	0.859899	0.91321	17	32540398	32569581	-	ENSMUSG00000002625	protein_coding
Akap9	4050.52	2079.71	3065.12	0.961422	0.137556	6.98933	2.76e-12	6.56e-10	5	3978054	4131310	+	ENSMUSG00000040407	protein_coding
Akip1	85.3978	96.2915	90.8447	-0.172928	0.304525	-0.56786	0.57013	0.703307	7	109302897	109311396	+	ENSMUSG00000031023	protein_coding
Akirin1	2005.04	2324.08	2164.56	-0.212842	0.138021	-1.5421	0.12305	0.238362	4	123628352	123644138	-	ENSMUSG00000023075	protein_coding
Akirin2	1577.5	2108.57	1843.03	-0.418269	0.138956	-3.01009	0.00261174	0.0130329	4	34550937	34566908	+	ENSMUSG00000028291	protein_coding
Akna	211.027	167.405	189.216	0.332729	0.201661	1.64994	0.0989555	0.203489	4	63285362	63321591	-	ENSMUSG00000039158	protein_coding
Aknad1	0.666632	0.300419	0.483526	0.98509	3.19962	0.307877	0.758176	1	3	108646974	108689625	+	ENSMUSG00000049565	protein_coding
Akp3	0	1.68608	0.843042	-3.12499	3.08779	-1.01205	0.311516	1	1	87052695	87055634	+	ENSMUSG00000036500	protein_coding
Akr1a1	7133.59	9377.7	8255.65	-0.394533	0.143344	-2.75236	0.00591678	0.024489	4	116493707	116508877	-	ENSMUSG00000028692	protein_coding
Akr1b1	704.706	651.534	678.12	0.112959	0.128506	0.879016	0.379393	0.534382	6	34279369	34294413	-	ENSMUSG00000001642	protein_coding
Akr1b10	431.204	464.705	447.955	-0.108382	0.134185	-0.807704	0.419261	0.571627	6	34361153	34373885	+	ENSMUSG00000061758	protein_coding
Akr1b7	0.334584	1.83117	1.08288	-2.29598	2.97609	-0.771474	0.440426	1	6	34389269	34400077	+	ENSMUSG00000052131	protein_coding
Akr1b8	7.57355	21.0503	14.3119	-1.47444	0.672606	-2.19213	0.0283701	0.0797333	6	34331054	34345398	+	ENSMUSG00000029762	protein_coding
Akr1c12	0	0.955614	0.477807	-2.31331	3.70136	-0.624988	0.531979	1	13	4318175	4329432	-	ENSMUSG00000021211	protein_coding
Akr1c13	16.6703	23.5506	20.1104	-0.49623	0.571754	-0.867909	0.385444	0.54022	13	4241149	4255595	+	ENSMUSG00000021213	protein_coding
Akr1c14	29.8962	80.9988	55.4475	-1.43108	0.419365	-3.4125	0.000643693	0.00448211	13	4099011	4140688	+	ENSMUSG00000033715	protein_coding
Akr1c18	18.3997	42.0729	30.2363	-1.18306	0.543295	-2.17756	0.0294386	0.0819864	13	4182614	4200653	-	ENSMUSG00000021214	protein_coding
Akr1c19	8.28779	3.24731	5.76755	1.36894	0.991334	1.38091	0.167307	0.298982	13	4278699	4302842	+	ENSMUSG00000071551	protein_coding
Akr1c20	0	0.300419	0.150209	-0.823685	4.08047	-0.20186	0.840026	1	13	4536848	4573344	-	ENSMUSG00000054757	protein_coding
Akr1c21	1.42595	0.94606	1.18601	0.580483	1.92418	0.301678	0.762898	1	13	4624074	4636540	+	ENSMUSG00000021207	protein_coding
Akr1c6	0	0	0	NA	NA	NA	NA	1	13	4484305	4507876	+	ENSMUSG00000021210	protein_coding
Akr1cl	0.334584	0	0.167292	1.09987	4.08047	0.269544	0.787511	1	1	65051848	65071918	-	ENSMUSG00000025955	protein_coding
Akr1d1	0.332049	0.605615	0.468832	-0.70834	3.22974	-0.219318	0.826402	1	6	37507108	37545750	+	ENSMUSG00000038641	protein_coding
Akr1e1	286.992	314.75	300.871	-0.132169	0.193275	-0.683837	0.494078	0.640756	13	4640749	4659173	-	ENSMUSG00000045410	protein_coding
Akr7a5	467.342	777.616	622.479	-0.734078	0.189078	-3.88242	0.000103423	0.00111031	4	139038055	139045737	+	ENSMUSG00000028743	protein_coding
Akt1	5220.31	5157.96	5189.13	0.0174313	0.0874684	0.199287	0.842038	0.901941	12	112620255	112641318	-	ENSMUSG00000001729	protein_coding
Akt1s1	774.713	1141.19	957.952	-0.558561	0.149111	-3.74595	0.00017971	0.00169664	7	44498415	44504845	+	ENSMUSG00000011096	protein_coding
Akt2	3540.92	3728.19	3634.56	-0.0741021	0.121404	-0.610377	0.541612	0.679573	7	27290977	27340251	+	ENSMUSG00000004056	protein_coding
Akt3	5280.2	3400.82	4340.51	0.634486	0.192399	3.29776	0.000974604	0.00619211	1	176847639	177085769	-	ENSMUSG00000019699	protein_coding
Aktip	3044.73	4234.01	3639.37	-0.475468	0.147001	-3.23446	0.00121873	0.00732395	8	91838412	91926604	-	ENSMUSG00000031667	protein_coding
Alad	861.736	1282.88	1072.31	-0.573658	0.186618	-3.07397	0.00211228	0.0110766	4	62427406	62438155	-	ENSMUSG00000028393	protein_coding
Alas1	1430.56	1467.26	1448.91	-0.0362173	0.10862	-0.33343	0.73881	0.830041	9	106110654	106125853	-	ENSMUSG00000032786	protein_coding
Alas2	126.727	102.49	114.608	0.306029	0.21745	1.40736	0.159322	0.288895	X	149330371	149353634	+	ENSMUSG00000025270	protein_coding
Alb	12.9517	2.47682	7.71425	2.37755	0.981114	2.42332	0.0153794	0.0502306	5	90608756	90624461	+	ENSMUSG00000029368	protein_coding
Albfm1	2.0075	1.24648	1.62699	0.692087	2.29179	0.301986	0.762663	1	5	90708966	90745730	+	ENSMUSG00000070690	protein_coding
Alcam	5889.85	4791.17	5340.51	0.297957	0.0932301	3.19593	0.00139382	0.00815179	16	52069359	52274437	-	ENSMUSG00000022636	protein_coding
Aldh16a1	189.338	239.718	214.528	-0.339936	0.183703	-1.85046	0.0642468	0.146452	7	44790108	44804008	-	ENSMUSG00000007833	protein_coding
Aldh18a1	412.14	380.929	396.534	0.112456	0.263136	0.427369	0.669111	0.779631	19	40538701	40576907	-	ENSMUSG00000025007	protein_coding
Aldh1a1	1009.68	1537.84	1273.76	-0.607631	0.145759	-4.16874	3.06e-05	0.000445717	19	20470079	20620829	+	ENSMUSG00000053279	protein_coding
Aldh1a2	377.488	474.017	425.752	-0.329598	0.178457	-1.84693	0.0647579	0.147381	9	71123071	71203525	+	ENSMUSG00000013584	protein_coding
Aldh1a3	52.2466	36.2967	44.2716	0.528894	0.430558	1.22839	0.2193	0.36416	7	66040638	66077265	-	ENSMUSG00000015134	protein_coding
Aldh1a7	15.5274	55.8863	35.7069	-1.85206	0.534328	-3.46614	0.000527987	0.00383488	19	20670317	20704926	-	ENSMUSG00000024747	protein_coding
Aldh1b1	209.131	170.907	190.019	0.292188	0.24721	1.18194	0.237229	0.384681	4	45799022	45804604	+	ENSMUSG00000035561	protein_coding
Aldh1l1	1778.57	1703.25	1740.91	0.0626868	0.105688	0.593128	0.553095	0.690109	6	90463409	90577185	+	ENSMUSG00000030088	protein_coding
Aldh1l2	131.125	70.1633	100.644	0.898062	0.304732	2.94706	0.00320811	0.0152514	10	83323314	83370004	-	ENSMUSG00000020256	protein_coding
Aldh2	2754.78	3109.43	2932.1	-0.174512	0.101133	-1.72557	0.084424	0.179767	5	121704090	121731887	-	ENSMUSG00000029455	protein_coding
Aldh3a1	58.7576	76.18	67.4688	-0.369581	0.414415	-0.891813	0.372493	0.527842	11	61098363	61109247	+	ENSMUSG00000019102	protein_coding
Aldh3a2	1499.27	1363.72	1431.49	0.136502	0.108909	1.25336	0.210074	0.352689	11	61114243	61158290	-	ENSMUSG00000010025	protein_coding
Aldh3b1	105.851	127.698	116.775	-0.269745	0.264703	-1.01905	0.308181	0.463405	19	3963491	3979808	-	ENSMUSG00000024885	protein_coding
Aldh3b2	33.9207	41.0395	37.4801	-0.275026	0.43578	-0.631113	0.527967	0.669202	19	4022328	4031646	+	ENSMUSG00000075296	protein_coding
Aldh3b3	0.998681	3.87385	2.43626	-1.92625	1.76663	-1.09035	0.275559	1	19	4008645	4022103	+	ENSMUSG00000037263	protein_coding
Aldh4a1	449.359	676.673	563.016	-0.590036	0.181743	-3.24655	0.00116813	0.00707613	4	139350177	139377001	+	ENSMUSG00000028737	protein_coding
Aldh5a1	3363.46	3084.1	3223.78	0.125044	0.0941182	1.32858	0.183986	0.321387	13	25091562	25121644	-	ENSMUSG00000035936	protein_coding
Aldh6a1	2685.95	2491.68	2588.82	0.108379	0.0918839	1.17952	0.238191	0.385763	12	84477491	84497778	-	ENSMUSG00000021238	protein_coding
Aldh7a1	1594.15	1747	1670.58	-0.131824	0.100057	-1.31749	0.187676	0.326231	18	56642759	56706023	-	ENSMUSG00000053644	protein_coding
Aldh8a1	2.0399	2.53776	2.28883	-0.306802	1.7867	-0.171714	0.863663	1	10	21253190	21272484	+	ENSMUSG00000037542	protein_coding
Aldh9a1	969.322	1221.49	1095.41	-0.333124	0.107794	-3.09038	0.00199904	0.0106519	1	167177560	167196101	+	ENSMUSG00000026687	protein_coding
Aldoa	29340.9	39349.9	34345.4	-0.423432	0.13422	-3.15476	0.0016063	0.0090761	7	126394406	126399923	-	ENSMUSG00000030695	protein_coding
Aldoart1	5.98825	7.29491	6.64158	-0.28837	1.00948	-0.285662	0.775137	0.856624	4	72768820	72770871	-	ENSMUSG00000059343	protein_coding
Aldoart2	1.32819	0.605615	0.966905	1.12645	2.64361	0.426103	0.670033	1	12	55612024	55613681	+	ENSMUSG00000063129	protein_coding
Aldob	181.901	211.809	196.855	-0.219426	0.202187	-1.08527	0.277804	0.430139	4	49535995	49549546	-	ENSMUSG00000028307	protein_coding
Aldoc	24825.5	28477.9	26651.7	-0.19798	0.102747	-1.92687	0.0539953	0.128993	11	78213794	78218607	+	ENSMUSG00000017390	protein_coding
Alg1	439.819	476.16	457.989	-0.11413	0.133402	-0.855533	0.392256	0.546171	16	5051485	5062776	+	ENSMUSG00000039427	protein_coding
Alg10b	1864.67	1144.72	1504.69	0.703828	0.103994	6.76797	1.31e-11	2.59e-09	15	90108514	90117674	+	ENSMUSG00000075470	protein_coding
Alg11	1142.04	877.802	1009.92	0.379127	0.120633	3.14281	0.00167335	0.00936383	8	22550737	22561643	+	ENSMUSG00000063362	protein_coding
Alg12	368.867	389.052	378.959	-0.0751126	0.153855	-0.488203	0.625406	0.746695	15	88689447	88703521	-	ENSMUSG00000035845	protein_coding
Alg13	395.282	377.834	386.558	0.0651888	0.171817	0.379408	0.704385	0.804938	X	143100800	143157446	+	ENSMUSG00000041718	protein_coding
Alg14	288.273	465.72	376.997	-0.69105	0.198825	-3.47567	0.000509584	0.00374108	3	121085422	121156743	+	ENSMUSG00000039887	protein_coding
Alg2	4442.3	4003.17	4222.73	0.150136	0.0980303	1.53152	0.12564	0.242135	4	47465067	47474333	-	ENSMUSG00000039740	protein_coding
Alg3	268.438	288.613	278.526	-0.104121	0.155792	-0.66833	0.503923	0.64928	16	20424124	20430485	-	ENSMUSG00000033809	protein_coding
Alg5	438.038	538.318	488.178	-0.296885	0.14227	-2.08677	0.0369092	0.097722	3	54642960	54658739	+	ENSMUSG00000036632	protein_coding
Alg6	437.301	378.78	408.041	0.207462	0.155786	1.33171	0.182955	0.320049	4	99603901	99651697	+	ENSMUSG00000073792	protein_coding
Alg8	260.1	261.619	260.859	-0.00675322	0.181067	-0.0372969	0.970248	0.98114	7	97020813	97041392	+	ENSMUSG00000035704	protein_coding
Alg9	476.464	467.206	471.835	0.0284879	0.148665	0.191625	0.848036	0.906075	9	50686319	50754842	+	ENSMUSG00000032059	protein_coding
Alk	294.543	201.381	247.962	0.546494	0.210518	2.59595	0.00943291	0.0346337	17	72175967	72911622	-	ENSMUSG00000055471	protein_coding
Alkal1	0.332049	2.03131	1.18168	-2.42814	2.51345	-0.966062	0.334013	1	1	6429442	6464955	+	ENSMUSG00000087247	protein_coding
Alkal2	43.2313	28.5119	35.8716	0.593304	0.390898	1.5178	0.129065	0.246764	12	30934321	30943853	+	ENSMUSG00000054204	protein_coding
Alkbh1	686.538	665.759	676.148	0.0446611	0.112182	0.398112	0.690548	0.794629	12	87472610	87490787	-	ENSMUSG00000079036	protein_coding
Alkbh2	79.3868	110.791	95.0887	-0.476979	0.262277	-1.81861	0.0689712	0.154556	5	114261987	114266279	-	ENSMUSG00000044339	protein_coding
Alkbh3	377.997	241.184	309.59	0.650224	0.160734	4.04535	5.22e-05	0.000661782	2	93810895	93841152	-	ENSMUSG00000040174	protein_coding
Alkbh4	183.557	220.767	202.162	-0.265648	0.223756	-1.18722	0.23514	0.382323	5	136165000	136170469	+	ENSMUSG00000039754	protein_coding
Alkbh5	2293.66	2132.93	2213.29	0.104688	0.100481	1.04188	0.297468	0.452057	11	60427207	60449338	+	ENSMUSG00000042650	protein_coding
Alkbh6	358.274	393.152	375.713	-0.132859	0.165021	-0.805103	0.42076	0.573228	7	30008142	30013729	+	ENSMUSG00000042831	protein_coding
Alkbh7	215.868	396.555	306.211	-0.875565	0.23111	-3.78852	0.000151549	0.00148461	17	57304339	57306322	+	ENSMUSG00000002661	protein_coding
Alkbh8	1596.97	1282.9	1439.93	0.315551	0.108619	2.90512	0.00367113	0.0169738	9	3335140	3391154	+	ENSMUSG00000025899	protein_coding
Allc	8.79385	12.4362	10.615	-0.485906	0.751295	-0.646758	0.517789	0.660628	12	28603754	28632522	-	ENSMUSG00000020636	protein_coding
Alms1	566.731	331.528	449.129	0.77174	0.248414	3.10667	0.00189205	0.0102262	6	85564513	85679735	+	ENSMUSG00000063810	protein_coding
Alox12	11.8387	32.5727	22.2057	-1.46344	0.523046	-2.79793	0.00514314	0.021894	11	70132283	70146179	-	ENSMUSG00000000320	protein_coding
Alox12b	114.107	108.881	111.494	0.069112	0.243903	0.283359	0.776902	0.857969	11	69047815	69060618	+	ENSMUSG00000032807	protein_coding
Alox12e	0.998681	3.6976	2.34814	-1.86775	1.71156	-1.09126	0.275159	1	11	70206436	70213454	-	ENSMUSG00000018907	protein_coding
Alox15	3.43599	0.305196	1.87059	3.33911	2.21647	1.5065	0.131939	1	11	70234978	70242857	-	ENSMUSG00000018924	protein_coding
Alox5	13.4266	22.7496	18.0881	-0.755637	0.528512	-1.42974	0.152791	0.279608	6	116387038	116438139	-	ENSMUSG00000025701	protein_coding
Alox5ap	43.8052	39.0684	41.4368	0.158803	0.383353	0.414249	0.678692	0.786646	5	149201577	149224963	+	ENSMUSG00000060063	protein_coding
Alox8	92.2845	115.802	104.043	-0.330146	0.284875	-1.15892	0.24649	0.39516	11	69074758	69088669	-	ENSMUSG00000020891	protein_coding
Aloxe3	244.286	212.951	228.618	0.196388	0.213031	0.921872	0.356596	0.511886	11	69016722	69039941	+	ENSMUSG00000020892	protein_coding
Alpi	0	0	0	NA	NA	NA	NA	1	1	87025724	87029328	-	ENSMUSG00000079440	protein_coding
Alpk1	236.434	213.615	225.025	0.144645	0.392476	0.368545	0.712467	0.810736	3	127463959	127574176	-	ENSMUSG00000028028	protein_coding
Alpk2	16.361	5.81964	11.0903	1.47712	0.828063	1.78382	0.0744525	0.163856	18	65398600	65527137	-	ENSMUSG00000032845	protein_coding
Alpk3	38.7243	72.9486	55.8364	-0.910865	0.300831	-3.02783	0.0024632	0.0124663	7	80707348	80755360	+	ENSMUSG00000038763	protein_coding
Alpl	332.59	437.648	385.119	-0.395343	0.133961	-2.95117	0.00316573	0.0150938	4	137469044	137523695	-	ENSMUSG00000028766	protein_coding
Alppl2	0	0	0	NA	NA	NA	NA	1	1	87014416	87017650	-	ENSMUSG00000026246	protein_coding
Als2	1235.58	858.948	1047.26	0.523696	0.198048	2.64429	0.00818624	0.0311567	1	59202085	59276390	-	ENSMUSG00000026024	protein_coding
Als2cl	424.049	520.272	472.16	-0.296571	0.242027	-1.22536	0.220438	0.365508	9	110708938	110729598	+	ENSMUSG00000044037	protein_coding
Alx1	1.42342	3.73285	2.57813	-1.40938	1.49185	-0.944718	0.344803	1	10	102834568	102866076	-	ENSMUSG00000036602	protein_coding
Alx3	16.3483	43.9643	30.1563	-1.4255	0.449016	-3.17472	0.00149982	0.00860358	3	107502347	107513092	+	ENSMUSG00000014603	protein_coding
Alx4	61.9732	90.2235	76.0983	-0.545796	0.32026	-1.70423	0.088338	0.186229	2	93472729	93511684	+	ENSMUSG00000040310	protein_coding
Alyref	613.79	790.824	702.307	-0.364564	0.174754	-2.08616	0.0369645	0.0978189	11	120482947	120489191	-	ENSMUSG00000025134	protein_coding
Alyref2	41.98	47.8537	44.9168	-0.182925	0.392244	-0.466355	0.640962	0.758431	1	171331046	171332324	+	ENSMUSG00000060244	protein_coding
Alyreffm1	0	0	0	NA	NA	NA	NA	1	1	31036933	31261765	-	ENSMUSG00000086727	protein_coding
Alyreffm10	0	0	0	NA	NA	NA	NA	1	10	104029903	104032383	+	ENSMUSG00000090854	protein_coding
Alyreffm11	0	0	0	NA	NA	NA	NA	1	10	103978848	103981317	+	ENSMUSG00000091779	protein_coding
Alyreffm12	0	0	0	NA	NA	NA	NA	1	10	100202391	100203251	+	ENSMUSG00000095673	protein_coding
Alyreffm13	0	0	0	NA	NA	NA	NA	1	10	103995867	103998334	+	ENSMUSG00000097878	protein_coding
Alyreffm14	0	0	0	NA	NA	NA	NA	1	10	103987358	103989826	+	ENSMUSG00000097427	protein_coding
Alyreffm15	0	0	0	NA	NA	NA	NA	1	10	104021394	104023861	+	ENSMUSG00000095022	protein_coding
Alyreffm16	0	0	0	NA	NA	NA	NA	1	10	104004376	104006844	+	ENSMUSG00000097550	protein_coding
Alyreffm17	0	0	0	NA	NA	NA	NA	1	10	104012885	104015352	+	ENSMUSG00000094144	protein_coding
Alyreffm2	0	0	0	NA	NA	NA	NA	1	1	31326026	31326787	+	ENSMUSG00000094215	protein_coding
Alyreffm3	0	0	0	NA	NA	NA	NA	1	1	31016324	31017049	-	ENSMUSG00000117091	protein_coding
Alyreffm4	0	0	0	NA	NA	NA	NA	1	10	100171538	100172451	+	ENSMUSG00000094314	protein_coding
Alyreffm5	0	0	0	NA	NA	NA	NA	1	10	100176698	100177624	+	ENSMUSG00000091101	protein_coding
Alyreffm6	0	0	0	NA	NA	NA	NA	1	10	100181834	100182743	+	ENSMUSG00000112931	protein_coding
Alyreffm7	0	0	0	NA	NA	NA	NA	1	10	100186955	100187864	+	ENSMUSG00000112856	protein_coding
Alyreffm8	0	0	0	NA	NA	NA	NA	1	10	100197200	100198109	+	ENSMUSG00000096744	protein_coding
Alyreffm9	0	0	0	NA	NA	NA	NA	1	10	100217532	100218392	-	ENSMUSG00000096640	protein_coding
Amacr	171.526	201.907	186.717	-0.235723	0.224213	-1.05133	0.293106	0.447586	15	10981842	10996712	+	ENSMUSG00000022244	protein_coding
Ambn	0	0	0	NA	NA	NA	NA	1	5	88603850	88616390	+	ENSMUSG00000029288	protein_coding
Ambp	0.75932	0.955614	0.857467	-0.362367	2.69497	-0.13446	0.893039	1	4	63061512	63073036	-	ENSMUSG00000028356	protein_coding
Ambra1	2650.86	2340.63	2495.75	0.179463	0.12388	1.44868	0.147427	0.272464	2	91560479	91749194	+	ENSMUSG00000040506	protein_coding
Amd1	3760	3680.49	3720.25	0.0310169	0.105205	0.294823	0.768129	0.8511	10	40163454	40178184	-	ENSMUSG00000075232	protein_coding
Amd2	154.626	223.446	189.036	-0.530062	0.200329	-2.64596	0.00814587	0.0310577	10	35584671	35587888	-	ENSMUSG00000063953	protein_coding
Amdhd1	2.00243	7.79659	4.89951	-1.93695	1.14169	-1.69656	0.0897792	0.18881	10	93359200	93375895	-	ENSMUSG00000015890	protein_coding
Amdhd2	271.665	346.517	309.091	-0.350855	0.154552	-2.27014	0.023199	0.0684826	17	24374807	24382740	-	ENSMUSG00000036820	protein_coding
Amelx	0	0	0	NA	NA	NA	NA	1	X	167959110	167970196	-	ENSMUSG00000031354	protein_coding
Amer1	362.454	250.08	306.267	0.533306	0.200971	2.65365	0.00796267	0.0305352	X	94463924	94488478	-	ENSMUSG00000050332	protein_coding
Amer2	3804.98	2698.24	3251.61	0.495553	0.147124	3.36828	0.000756393	0.00507739	14	60610708	60625646	+	ENSMUSG00000021986	protein_coding
Amer3	796.492	665.309	730.9	0.258562	0.185395	1.39466	0.16312	0.293675	1	34618738	34630025	+	ENSMUSG00000045174	protein_coding
Amfr	4983.86	5321.76	5152.81	-0.0946191	0.106705	-0.886739	0.37522	0.530506	8	94698216	94739470	-	ENSMUSG00000031751	protein_coding
Amh	39.735	63.7784	51.7567	-0.686158	0.357327	-1.92025	0.0548262	0.130303	10	80641077	80643482	+	ENSMUSG00000035262	protein_coding
Amhr2	16.0328	35.332	25.6824	-1.13313	0.484957	-2.33657	0.0194617	0.0602019	15	102353802	102363068	+	ENSMUSG00000023047	protein_coding
Amigo1	3508.46	3313.35	3410.91	0.0822382	0.104709	0.785396	0.432221	0.583345	3	108093651	108099602	+	ENSMUSG00000050947	protein_coding
Amigo2	691.054	557.92	624.487	0.308888	0.161161	1.91664	0.0552835	0.131151	15	97142006	97145168	-	ENSMUSG00000048218	protein_coding
Amigo3	164.089	167.633	165.861	-0.0323156	0.313668	-0.103025	0.917943	0.949191	9	107930358	107932900	+	ENSMUSG00000032593	protein_coding
Ammecr1	194.946	169.391	182.168	0.201115	0.222609	0.903447	0.366289	0.521881	X	141634142	141749724	-	ENSMUSG00000042225	protein_coding
Ammecr1l	671.836	329.84	500.838	1.02579	0.519463	1.97472	0.0483001	0.118605	18	31892879	31915796	+	ENSMUSG00000041915	protein_coding
Amn	51.9883	138.124	95.0559	-1.40484	0.313342	-4.48342	7.35e-06	0.000151094	12	111237529	111242860	+	ENSMUSG00000021278	protein_coding
Amn1	549.528	486.208	517.868	0.176261	0.136845	1.28803	0.197734	0.33835	6	149058645	149090210	-	ENSMUSG00000068250	protein_coding
Amot	1244.83	1057.46	1151.14	0.234704	0.148335	1.58225	0.113592	0.2254	X	144229421	144288177	-	ENSMUSG00000041688	protein_coding
Amotl1	2764.1	1960.23	2362.16	0.495452	0.222637	2.22538	0.0260558	0.0749356	9	14453262	14556352	-	ENSMUSG00000013076	protein_coding
Amotl2	690.076	790.357	740.216	-0.196193	0.116099	-1.68987	0.0910523	0.191077	9	102593871	102610617	+	ENSMUSG00000032531	protein_coding
Ampd1	0.332049	0	0.166024	1.09987	4.08047	0.269544	0.787511	1	3	102981330	103007036	+	ENSMUSG00000070385	protein_coding
Ampd2	2259.88	2392.95	2326.41	-0.08274	0.121808	-0.679268	0.496968	0.643068	3	107981378	107993967	-	ENSMUSG00000027889	protein_coding
Ampd3	1132.01	962.76	1047.39	0.233368	0.129295	1.80493	0.0710851	0.158153	7	110367413	110411612	+	ENSMUSG00000005686	protein_coding
Amph	4735.34	3792.77	4264.06	0.319925	0.117745	2.7171	0.00658573	0.0264475	13	19132375	19335091	+	ENSMUSG00000021314	protein_coding
Amt	1094.1	1196.81	1145.46	-0.129464	0.129376	-1.00068	0.316984	0.472356	9	108174052	108179501	+	ENSMUSG00000032607	protein_coding
Amtn	0	0	0	NA	NA	NA	NA	1	5	88523967	88533775	+	ENSMUSG00000029282	protein_coding
Amy1	1218.17	1450.48	1334.32	-0.251579	0.109596	-2.29551	0.021704	0.0653204	3	113349359	113400348	-	ENSMUSG00000074264	protein_coding
Amy2a1	0	0.990864	0.495432	-2.35984	3.66007	-0.644753	0.519087	1	3	113323052	113326077	-	ENSMUSG00000070360	protein_coding
Amy2a2	0	0	0	NA	NA	NA	NA	1	3	113252371	113263974	-	ENSMUSG00000096569	protein_coding
Amy2a3	0	0	0	NA	NA	NA	NA	1	3	113219771	113231368	-	ENSMUSG00000093931	protein_coding
Amy2a4	0	0	0	NA	NA	NA	NA	1	3	113187159	113198765	-	ENSMUSG00000096770	protein_coding
Amy2a5	0	0	0	NA	NA	NA	NA	1	3	113154494	113166153	-	ENSMUSG00000074268	protein_coding
Amz1	428.51	413.079	420.795	0.0538699	0.186977	0.28811	0.773262	0.855355	5	140709882	140747194	+	ENSMUSG00000050022	protein_coding
Amz2	1640.18	1487.27	1563.72	0.14143	0.104973	1.34729	0.177887	0.313351	11	109316772	109343639	+	ENSMUSG00000020610	protein_coding
Anapc1	3250.54	2377.31	2813.93	0.451062	0.155323	2.90402	0.00368402	0.0170102	2	128452024	128529311	-	ENSMUSG00000014355	protein_coding
Anapc10	344.292	384.078	364.185	-0.158397	0.159188	-0.995032	0.319721	0.475095	8	80438449	80505688	+	ENSMUSG00000036977	protein_coding
Anapc11	1000.24	1699.5	1349.87	-0.764324	0.191804	-3.98493	6.75e-05	0.000807638	11	120489247	120499024	+	ENSMUSG00000025135	protein_coding
Anapc13	528.353	859.067	693.71	-0.700778	0.230294	-3.04297	0.00234256	0.0119876	9	102503495	102511624	+	ENSMUSG00000035048	protein_coding
Anapc15	216.11	247.844	231.977	-0.194951	0.195859	-0.995366	0.319558	0.474912	7	101512922	101551056	+	ENSMUSG00000030649	protein_coding
Anapc15-ps	0	0	0	NA	NA	NA	NA	1	10	95508853	95509251	-	ENSMUSG00000074780	protein_coding
Anapc16	1222.43	1608.62	1415.52	-0.395385	0.145905	-2.70987	0.00673086	0.0268994	10	59823231	59838957	-	ENSMUSG00000020107	protein_coding
Anapc2	2118.16	2247.11	2182.64	-0.0856055	0.103245	-0.829152	0.407018	0.560303	2	25162490	25175927	+	ENSMUSG00000026965	protein_coding
Anapc4	1796.07	1790.11	1793.09	0.0050853	0.122353	0.0415626	0.966847	0.979718	5	52991354	53025139	+	ENSMUSG00000029176	protein_coding
Anapc5	7669.5	8065	7867.25	-0.0726427	0.108443	-0.669871	0.50294	0.648374	5	122925522	122959402	-	ENSMUSG00000029472	protein_coding
Anapc7	948.085	1197.23	1072.66	-0.336643	0.131105	-2.56774	0.0102363	0.0367985	5	122559756	122582975	+	ENSMUSG00000029466	protein_coding
Ang	12.6006	33.3975	22.9991	-1.41111	0.501943	-2.81129	0.00493429	0.0212483	14	51328607	51339466	+	ENSMUSG00000072115	protein_coding
Ang2	0	0	0	NA	NA	NA	NA	1	14	51432781	51436605	-	ENSMUSG00000047894	protein_coding
Ang4	0.714244	1.51642	1.11533	-1.11412	2.18622	-0.509608	0.610326	1	14	52001335	52011047	-	ENSMUSG00000060615	protein_coding
Ang5	0.666632	0	0.333316	1.94173	4.04285	0.480288	0.631023	1	14	44194526	44200537	+	ENSMUSG00000053961	protein_coding
Ang6	0	0	0	NA	NA	NA	NA	1	14	44239121	44243875	-	ENSMUSG00000072598	protein_coding
Angel1	337.046	339.9	338.473	-0.0111613	0.174878	-0.0638236	0.949111	0.969333	12	86747276	86780995	-	ENSMUSG00000021257	protein_coding
Angel2	2198.3	1937.48	2067.89	0.182323	0.105226	1.73268	0.083152	0.177692	1	190657309	190679159	+	ENSMUSG00000026634	protein_coding
Angpt1	153.037	112.789	132.913	0.439102	0.211684	2.07433	0.0380485	0.0997777	15	42288119	42540373	-	ENSMUSG00000022309	protein_coding
Angpt2	70.689	88.8756	79.7823	-0.330861	0.282533	-1.17105	0.241578	0.389516	8	18740279	18791578	-	ENSMUSG00000031465	protein_coding
Angpt4	2.23288	3.11768	2.67528	-0.514038	1.48028	-0.347258	0.728397	1	2	151753130	151787257	+	ENSMUSG00000027460	protein_coding
Angptl1	20.7602	25.8936	23.3269	-0.314302	0.558083	-0.563181	0.573312	0.705677	1	156666132	156688648	+	ENSMUSG00000033544	protein_coding
Angptl2	151.786	142.493	147.14	0.0898397	0.193347	0.464657	0.642177	0.759373	2	33106081	33137729	+	ENSMUSG00000004105	protein_coding
Angptl3	6.31776	4.00279	5.16028	0.64682	1.16985	0.552907	0.580327	0.711567	4	98919191	98934348	+	ENSMUSG00000028553	protein_coding
Angptl4	97.4759	105.283	101.38	-0.110828	0.258052	-0.429479	0.667575	0.778423	17	33992724	34000804	-	ENSMUSG00000002289	protein_coding
Angptl6	81.6565	131.964	106.81	-0.688529	0.333806	-2.06266	0.0391446	0.101801	9	20785104	20791023	-	ENSMUSG00000038742	protein_coding
Angptl7	33.9949	36.8275	35.4112	-0.124658	0.4451	-0.280067	0.779426	0.859788	4	148579640	148584917	-	ENSMUSG00000028989	protein_coding
Angptl8	6.36414	3.98369	5.17391	0.674895	1.19688	0.563877	0.572838	0.705475	9	21746806	21748643	+	ENSMUSG00000047822	protein_coding
Ank	5628.95	5470.69	5549.82	0.0413111	0.0941341	0.438853	0.660768	0.773311	15	27466763	27594995	+	ENSMUSG00000022265	protein_coding
Ank1	2810.32	2055.45	2432.89	0.450931	0.125263	3.59988	0.000318364	0.00260576	8	23464860	23640513	+	ENSMUSG00000031543	protein_coding
Ank2	26017.5	17237.8	21627.7	0.593861	0.142953	4.15423	3.26e-05	0.000464655	3	126715261	127292999	-	ENSMUSG00000032826	protein_coding
Ank3	14985.7	9271.48	12128.6	0.692637	0.159004	4.3561	1.32e-05	0.000235554	10	69234603	69863268	+	ENSMUSG00000069601	protein_coding
Ankar	0	1.22078	0.610391	-2.67174	3.97511	-0.672118	0.501509	1	1	72682139	72739738	-	ENSMUSG00000039342	protein_coding
Ankdd1a	54.823	27.7121	41.2675	0.974279	0.46698	2.08634	0.036948	0.0977918	9	65395752	65427475	-	ENSMUSG00000066510	protein_coding
Ankdd1b	0.996146	8.84181	4.91898	-3.11162	1.35756	-2.29207	0.0219016	0.0657939	13	96552642	96607775	-	ENSMUSG00000047117	protein_coding
Ankef1	38.1129	22.7835	30.4482	0.736914	0.610413	1.20724	0.227341	0.373515	2	136343830	136404011	+	ENSMUSG00000074771	protein_coding
Ankfn1	122.859	44.3402	83.5995	1.46429	0.474956	3.083	0.00204928	0.0108295	11	89281049	89732092	-	ENSMUSG00000047773	protein_coding
Ankfy1	2410.98	1849.95	2130.46	0.381797	0.147136	2.59486	0.00946292	0.0347358	11	72580832	72662972	+	ENSMUSG00000020790	protein_coding
Ankhd1	1971.04	979.223	1475.13	1.00907	0.496216	2.03352	0.0419999	0.106851	18	36693040	36791966	+	ENSMUSG00000024483	protein_coding
Ankib1	2150.63	1678.82	1914.72	0.357142	0.0943021	3.78722	0.000152345	0.00149055	5	3740000	3852925	-	ENSMUSG00000040351	protein_coding
Ankk1	64.4549	18.6087	41.5318	1.78435	0.441984	4.03713	5.41e-05	0.000677942	9	49326494	49338321	-	ENSMUSG00000032257	protein_coding
Ankle1	11.781	9.49813	10.6396	0.302882	0.857313	0.353292	0.72387	0.819343	8	71858654	71862548	+	ENSMUSG00000046295	protein_coding
Ankle2	1482.8	1288.4	1385.6	0.202388	0.1166	1.73575	0.0826074	0.176932	5	110378870	110404513	+	ENSMUSG00000029501	protein_coding
Ankmy1	11.7371	8.52637	10.1318	0.450601	1.10898	0.40632	0.684508	0.790561	1	92787525	92830628	-	ENSMUSG00000034212	protein_coding
Ankmy2	1449.39	1446.87	1448.13	0.00260695	0.101902	0.0255828	0.97959	0.987084	12	36207113	36247290	+	ENSMUSG00000036188	protein_coding
Ankra2	971.366	981.038	976.202	-0.0138444	0.160401	-0.0863114	0.931219	0.957612	13	98399582	98411262	+	ENSMUSG00000021661	protein_coding
Ankrd1	2.33448	0.955614	1.64505	1.30452	1.91816	0.680088	0.496449	1	19	36089361	36097499	-	ENSMUSG00000024803	protein_coding
Ankrd10	2897.94	2608.66	2753.3	0.151665	0.0969944	1.56365	0.1179	0.231313	8	11661583	11685757	-	ENSMUSG00000031508	protein_coding
Ankrd11	9025.32	6046.62	7535.97	0.577741	0.204635	2.82327	0.00475363	0.0206681	8	123610561	123769016	-	ENSMUSG00000035569	protein_coding
Ankrd12	3367.55	1902.38	2634.97	0.823675	0.0935848	8.80137	1.35e-18	1.32e-15	17	66272693	66384084	-	ENSMUSG00000034647	protein_coding
Ankrd13a	1714.79	1825.24	1770.02	-0.0905688	0.105788	-0.856133	0.391924	0.545901	5	114912738	114944261	+	ENSMUSG00000041870	protein_coding
Ankrd13b	3684.58	3815.31	3749.94	-0.0503879	0.133665	-0.376972	0.706194	0.806241	11	77361311	77380504	-	ENSMUSG00000037907	protein_coding
Ankrd13c	3155.55	3404.99	3280.27	-0.109521	0.0962765	-1.13757	0.255299	0.405426	3	157652876	157713671	+	ENSMUSG00000039988	protein_coding
Ankrd13d	1667.69	1901.06	1784.38	-0.188715	0.0972406	-1.9407	0.0522949	0.125987	19	4320208	4333165	-	ENSMUSG00000005986	protein_coding
Ankrd16	1729.29	1492.29	1610.79	0.212209	0.150008	1.41465	0.157172	0.286056	2	11782687	11795140	+	ENSMUSG00000047909	protein_coding
Ankrd17	6137.82	3513.92	4825.87	0.804443	0.166627	4.8278	1.38e-06	4.14e-05	5	90375025	90514436	-	ENSMUSG00000055204	protein_coding
Ankrd2	9.31887	9.52748	9.42317	-0.0266646	0.714834	-0.0373019	0.970244	0.98114	19	42024439	42033549	+	ENSMUSG00000025172	protein_coding
Ankrd22	0	0.305196	0.152598	-0.823685	4.08047	-0.20186	0.840026	1	19	34098869	34143453	-	ENSMUSG00000024774	protein_coding
Ankrd23	23.047	20.1806	21.6138	0.180254	0.667484	0.27005	0.787122	0.865051	1	36569269	36575964	-	ENSMUSG00000067653	protein_coding
Ankrd24	1557.96	1419.29	1488.62	0.134055	0.188379	0.711622	0.476699	0.625725	10	81464374	81483444	+	ENSMUSG00000054708	protein_coding
Ankrd26	978.269	631.59	804.929	0.630171	0.167905	3.75313	0.000174637	0.0016632	6	118478269	118539187	-	ENSMUSG00000007827	protein_coding
Ankrd27	1486.07	1520.91	1503.49	-0.033981	0.112026	-0.303331	0.761638	0.84636	7	35285669	35338651	+	ENSMUSG00000034867	protein_coding
Ankrd28	2757.92	2239.32	2498.62	0.300181	0.106537	2.81763	0.00483796	0.0209187	14	31420725	31552608	-	ENSMUSG00000014496	protein_coding
Ankrd29	711.846	730.601	721.224	-0.0386317	0.122595	-0.315116	0.752674	0.839406	18	12385419	12438854	-	ENSMUSG00000057766	protein_coding
Ankrd31	23.633	8.71286	16.1729	1.45226	0.769327	1.8877	0.0590664	0.137695	13	96884780	97046547	+	ENSMUSG00000109561	protein_coding
Ankrd33	0.75932	0.345222	0.552271	1.13955	3.60748	0.315887	0.752088	1	15	101013636	101017921	+	ENSMUSG00000047034	protein_coding
[truncated: 20,585 more rows]

## Sheet: liver.DESeq2.RepBKO_vs_WT
ID	RepBKO	WT	baseMean	log2FoldChange	lfcSE	stat	pvalue	padj	V1	V2	V3	V4	V5	V7
[truncated: 21,644 more rows]
